# Supplementary material for: Whole-brain annotation and multi-connectome cell typing of Drosophila
Source: Nature. 2024 Oct 2;634(8032):139–52. doi: 10.1038/s41586-024-07686-5 (PMC11446831; doi:10.1038/s41586-024-07686-5)
Supplement: Supplementary file 5 — Tab-separated value (TSV) file containing all neuron annotations including superclass, cell class, cell type, hemilineage, side, neurotransmitter and representative coordinates. [file 41586_2024_7686_MOESM5_ESM.tsv]

supervoxel_id	root_id	pos_x	pos_y	pos_z	soma_x	soma_y	soma_z	nucleus_id	flow	super_class	cell_class	cell_sub_class	cell_type	hemibrain_type	ito_lee_hemilineage	hartenstein_hemilineage	morphology_group	top_nt	top_nt_conf	known_nt	known_nt_source	side	nerve	vfb_id	fbbt_id	status
78112261444987077	720575940628857210	109306	50491	3960	104904.0	47464.0	5461.0	2453924.0	intrinsic	central				PS180	SMPpv2_ventral	CP1_ventral		acetylcholine	0.9179767281502211			left		fw138205	FBbt_20001935
82475466912542440	720575940626838909	172029	55635	1592	177472.0	56936.0	1429.0	7393349.0	intrinsic	central			CB0924		VLPl2_medial	BLAv2_medial	VLPl2_medial__0	acetylcholine	0.645442320931871			right		fw000001
83038623024880664	720575940626046919	180632	58664	1925	180632.0	58664.0	1925.0	7415038.0	intrinsic	central				AVLP429				acetylcholine	0.8447807661163972			right		fw000002	FBbt_20000538
79801523353604463	720575940630311383	133800	56063	1847	180728.0	61008.0	1630.0	7415013.0	intrinsic	central				AVLP151	putative_primary	putative_primary		acetylcholine	0.7603873657356213			right		fw000003	FBbt_20000260
83038554439606237	720575940633370649	180496	57448	2989	180496.0	57448.0	2989.0	7415848.0	intrinsic	visual_projection				LC27				acetylcholine	0.8954576758090972			right		fw000004	FBbt_00051248
83038760597920695	720575940638709326	180165	60936	2866	180608.0	59880.0	2461.0	7415851.0	intrinsic	visual_projection			LTe07	1313879738				glutamate	0.7936909628936927			right		fw000005
83038760597921847	720575940614754797	180215	60963	2866	180536.0	61056.0	2758.0	7415838.0	intrinsic	visual_projection			MTe12					acetylcholine	0.8725444660219455			right		fw000006
82898366706785527	720575940622660490	178816	65680	2747	178816.0	65680.0	2747.0	7415441.0	intrinsic	visual_projection			MTe04					glutamate	0.6323090686189446			right		fw000007
82968323536800697	720575940659799937	179630	59512	5853	177744.0	65304.0	6053.0	7421409.0	intrinsic	visual_projection			VS4	VS	putative_primary	putative_primary		acetylcholine	0.3822870008368552			right		fw000008
82405373583145252	720575940626729349	171664	59624	5706	171664.0	59624.0	5706.0	7107490.0	intrinsic	visual_projection				LPC1				acetylcholine	0.6684225998856778	acetylcholine	Davis et al., 2020	right		fw000009	FBbt_00111767
82475604418645257	720575940643249608	172157	57725	2137	171744.0	58648.0	918.0	7102560.0	intrinsic	central			CB0925		VLPl&d1_lateral	BLAv1_posterior	VLPl&d1_lateral__0	acetylcholine	0.8685060413816269			right		fw000010
82897267531093292	720575940619414918	178760	48912	5615	178760.0	48912.0	5615.0	7384088.0	intrinsic	visual_projection				LC18	VPNp2			acetylcholine	0.7477693526599163			right		fw000011	FBbt_00111753
82757629016901138	720575940629394885	176592	65184	1349	176592.0	65184.0	1349.0	7413625.0	intrinsic	central			CB0926		VLPl1_or_VLPl5	BLVa3_or_4	VLPl1_or_VLPl5__0	acetylcholine	0.8808795657745073			right		fw000012
82616479212067785	720575940619380485	175014	59496	1424	175584.0	65184.0	1298.0	7413245.0	intrinsic	central				AVLP293	VLPa1_lateral	DALl2_lateral		acetylcholine	0.7922628600288337			right		fw000013
82406060777979077	720575940627895056	171912	69640	5744	171912.0	69640.0	5744.0	7144243.0	intrinsic	visual_projection			LLPC2	LLPC2a,LLPC2b,LLPC2c,LLPC2d				acetylcholine	0.6195638893922157	acetylcholine	Baker et al. 2022	right		fw000014
82406266936583744	720575940617252445	171704	72344	5851	171704.0	72344.0	5851.0	7144057.0	intrinsic	visual_projection			LLPC2	LLPC2a,LLPC2b,LLPC2c,LLPC2d				acetylcholine	0.6483670955724189	acetylcholine	Baker et al. 2022	right		fw000015
82406266936433904	720575940621276585	171752	72496	5747	171752.0	72496.0	5747.0	7143986.0	intrinsic	visual_projection				LLPC3				acetylcholine	0.7645296370781749			right		fw000016
82546454669280814	720575940630700348	173088	65136	5975	173088.0	65136.0	5975.0	7418149.0	intrinsic	visual_projection			VST1	VS	putative_primary	putative_primary		acetylcholine	0.8264071844750988			right		fw000017
82898366640190808	720575940619061317	178400	65344	2560	178400.0	65344.0	2560.0	7415375.0	intrinsic	visual_projection			MTe10		VPNl&d1_lateral	BLAl2_lateral	VPNl&d1_lateral__0	glutamate	0.8064999420356705			right		fw000018
82546797729964253	720575940618864833	173809	69680	2039	174152.0	73984.0	1601.0	7431670.0	intrinsic	central			CB0927		VLPl1_or_VLPl5	BLVa3_or_4	VLPl1_or_VLPl5__1	acetylcholine	0.8809914018160478			right		fw000019
82616410492623268	720575940611576050	174773	58592	1424	174440.0	65232.0	1299.0	7411785.0	intrinsic	central				AVLP288	VLPa1_lateral	DALl2_lateral		acetylcholine	0.8134307457815755			right		fw000020
82616410492620512	720575940644053540	174734	58666	1423	173264.0	65400.0	1131.0	7411661.0	intrinsic	central				AVLP305	VLPa1_lateral	DALl2_lateral		acetylcholine	0.5248959878934837			right		fw000021
82547072607860131	720575940626812433	173040	74064	1984	173040.0	74064.0	1984.0	7431463.0	intrinsic	central			CB0929		VLPl&p1_lateral	BLVp2_anterior	VLPl&p1_lateral__0	acetylcholine	0.7204965820092575			right		fw000022
82052086283540965	720575940621761263	166346	38353	2139	174128.0	40768.0	1840.0	7339706.0	intrinsic	central			LHAD2c3c	LHAD2c3	VLPd1	DPLam	VLPd1__1	acetylcholine	0.842103589974591			right		fw000023	FBbt_00051613
79025474235763961	720575940615111087	122464	26288	1356	122464.0	26288.0	1356.0	3572483.0	intrinsic	central				LAL007	putative_primary	putative_primary		acetylcholine	0.9520400649481524			left		fw000024	FBbt_20001303
79307155371093328	720575940631815993	126773	29479	1494	122968.0	29064.0	1160.0	3572613.0	intrinsic	central				SMP096	SMPad1	DAMv1_or_2		glutamate	0.578634020921642			left		fw000025	FBbt_20002958
81841667178729473	720575940618183765	163638	48225	1692	171760.0	49464.0	1282.0	7083012.0	intrinsic	central			CB0930		VLPl&d1_dorsal	BLAv1_medial	VLPl&d1_dorsal__0	acetylcholine	0.7791035833428887			right		fw000026
82404479693409762	720575940647207044	171536	46424	1838	171536.0	46424.0	1838.0	7082881.0	intrinsic	central				CL064	putative_primary	putative_primary		gaba	0.7635047548311958			right		fw000027	FBbt_20000769
79236717973955544	720575940639598909	125654	28565	1583	128344.0	27872.0	1073.0	4386730.0	intrinsic	central			CB0931		SMPad2	DAMd2_or_3	SMPad2__0	glutamate	0.7601625312257151			left		fw000028
79729436555562132	720575940623294647	132237	31069	1419	130528.0	32776.0	1075.0	4391971.0	intrinsic	central			SMP106a	SMP106	SMPad1	DAMv1_or_2	SMPad1__0	glutamate	0.8295622425660556			right		fw000029	FBbt_20002968
79588355603455515	720575940614623455	130520	25960	2075	130520.0	25960.0	2075.0	4391896.0	efferent	endocrine	pars_intercerebralis		PI	PI1,PI2,PI3	DILP__prim	DILP__prim	DILP__prim__0	acetylcholine	0.3534215488155405	DILP2, DILP3, DILP5	Cao et al., 2001	left	NCC	fw000030
79448854932107696	720575940624185095	128157	44368	1507	130560.0	24384.0	1525.0	4361305.0	intrinsic	central	MBON			MBON02	putative_primary	putative_primary		glutamate	0.6234485350343991	glutamate	Aso et al. 2014	left		fw000031	FBbt_00111012	outlier_seg
79658724414985268	720575940603765280	131305	26212	2749	130160.0	24240.0	2541.0	4369619.0	efferent	endocrine	pars_intercerebralis		PI	PI1,PI2,PI3	DILP__prim	DILP__prim	DILP__prim__0	acetylcholine	0.28101198204167865	DILP2, DILP3, DILP5	Cao et al., 2001	left	NCC	fw000032
79588286951470225	720575940618152256	130232	24208	2885	130232.0	24208.0	2885.0	4369785.0	intrinsic	central				SMP472,SMP473	putative_primary	putative_primary		acetylcholine	0.9064701058438837			left		fw000033
79449405157318755	720575940629701484	128477	52724	4806	131472.0	30664.0	3033.0	4394240.0	intrinsic	central				PS126	putative_primary	putative_primary		acetylcholine	0.8758119361476839			left		fw000034	FBbt_20001881
79658793067341337	720575940622318085	131240	27128	2232	131240.0	27128.0	2232.0	4393874.0	intrinsic	visual_projection	ocellar	ocellar_interneuron	OCG01e	OCG01				acetylcholine	0.6917103713410379			right		fw000035
79658930573699641	720575940622825608	131344	28296	2933	131344.0	28296.0	2933.0	4394218.0	intrinsic	central				SMP472,SMP473	putative_primary	putative_primary		acetylcholine	0.9265962924989213			left		fw000036
79377111999736789	720575940630692143	127608	24184	3067	127608.0	24184.0	3067.0	4367388.0	intrinsic	central	CX	columnar		hDeltaJ	DM1_CX_p	DPMm1_CX_p	DM1_CX_p__0	acetylcholine	0.4460976228517169			left		fw000037	FBbt_00052286
79729436555553244	720575940631780812	132143	31150	1419	131168.0	31784.0	1363.0	4392656.0	intrinsic	central			SMP106a	SMP106	SMPad1	DAMv1_or_2	SMPad1__0	glutamate	0.8670732309333054			right		fw000038	FBbt_20002968
79799805299729658	720575940612707811	133059	30398	1419	131568.0	29808.0	1092.0	4392892.0	intrinsic	central				SMP087	SMPad1	DAMv1_or_2		glutamate	0.8316987175253795			right		fw000039
80011942324010318	720575940624117245	136167	46241	1140	131632.0	26480.0	1878.0	4392829.0	intrinsic	central	MBON			MBON01	putative_primary	putative_primary		glutamate	0.7386130312879104	glutamate, sparkly, proctolin, Nplp1	Aso et al. 2014; Aso et al. 2019	right		fw000040	FBbt_00100234
79378073870866652	720575940643174048	127450	37788	1337	131368.0	26480.0	1149.0	4392689.0	intrinsic	central				CRE027	SMPad3	DAMd1		glutamate	0.8282377700004562			right		fw000041
78885630369268577	720575940630210375	120569	40170	3586	126216.0	27688.0	1012.0	4386037.0	intrinsic	central				PS005	SMPad2	DAMd2_or_3	SMPad2__0	glutamate	0.8918239553939624			left		fw000043	FBbt_20001760
79306811773532642	720575940615763573	125872	24304	1385	125872.0	24304.0	1385.0	4355528.0	intrinsic	central				SMP116	SMPad3	DAMd1		glutamate	0.7872608662175452			left		fw000044	FBbt_20002978
79659823792511630	720575940627951619	131320	42073	1811	126696.0	24224.0	1499.0	4357962.0	intrinsic	central			CB0932		SMPad3	DAMd1	SMPad3__0	glutamate	0.8476656298698496			left		fw000045
79729230463904985	720575940625157680	132341	27330	1714	124384.0	24352.0	1695.0	4352884.0	intrinsic	central				SMP119	SMPad3	DAMd1		glutamate	0.71882176062528			left		fw000046	FBbt_20002981
79377180517589244	720575940604565350	127512	24224	1340	127512.0	24224.0	1340.0	4358743.0	intrinsic	central				CRE027	SMPad3	DAMd1		glutamate	0.8005518962581085			left		fw000047
82545285968464713	720575940611980207	173875	47368	2403	180584.0	44912.0	1990.0	7374583.0	intrinsic	central					SLPal5	BLAd5	SLPal5__0	glutamate	0.8147519227746497			right		fw000048
77618374632589286	720575940624402173	101863	31209	4323	128144.0	23056.0	3021.0	4367706.0	efferent	descending			DNpe053	SMP454	putative_primary	putative_primary		acetylcholine	0.960641209722214			left	CV	fw000049	FBbt_00047517
79447549529912375	720575940617073876	128376	24848	3116	128376.0	24848.0	3116.0	4373165.0	intrinsic	central	CX	columnar		hDeltaJ	DM1_CX_p	DPMm1_CX_p	DM1_CX_p__0	serotonin	0.6326111469323795			left		fw000050	FBbt_00052286
82544942371243008	720575940620390848	173785	41753	2548	178992.0	40592.0	2218.0	7350729.0	intrinsic	central			LHAD1a4a	LHAD1a4	SLPal2	DPLal3	SLPal2__0	acetylcholine	0.9196157595428022	acetylcholine	Dolan et al., 2019	right		fw000051
79799530488612216	720575940646609716	133071	27041	1714	128968.0	24840.0	2242.0	4368877.0	intrinsic	central			CB0933		SMPad3	DAMd1	SMPad3__0	glutamate	0.7518263419184613			left		fw000052
79517918207014648	720575940621202670	128960	25088	2631	128960.0	25088.0	2631.0	4368811.0	intrinsic	visual_projection	ocellar	ocellar_interneuron	OCG01e	OCG01				acetylcholine	0.8217959742640327			left		fw000053
82615654846370542	720575940639181365	174464	47490	3100	179744.0	49144.0	2442.0	7377141.0	intrinsic	central			CB0934		LHa3	BLVa2	LHa3__0	acetylcholine	0.9599902552893222			right		fw000054
82756667212806328	720575940630288697	176897	51166	3224	180664.0	46656.0	2940.0	7377630.0	intrinsic	central				WED034,WED035	SLPa&l1_lateral	BLAvm_posterior	SLPa&l1_lateral__0	glutamate	0.520031277043044			right		fw000055
83037867244341748	720575940609641284	180672	46744	2604	180672.0	46744.0	2604.0	7377615.0	intrinsic	central				SLP064	SLPav2	BLD2		glutamate	0.6574194908255159			right		fw000056	FBbt_20002458
82404411041351160	720575940635545848	171697	45478	2560	180656.0	47296.0	2480.0	7377642.0	intrinsic	central			LHAV6a1		LHa1	BLAd1	LHa1__0	acetylcholine	0.8712918279104714	acetylcholine	Dolan et al., 2019	right		fw000057
83037523580421323	720575940631724077	180568	41800	2523	180568.0	41800.0	2523.0	7377598.0	intrinsic	central			CB0937		SIPa1_ventral	BLAd2_ventral	SIPa1_ventral__0	glutamate	0.8523195939894423			right		fw000058
82545285968463387	720575940628023882	173171	47282	2403	177600.0	47576.0	2007.0	7372746.0	intrinsic	central			LHAV6a1		LHa1	BLAd1	LHa1__0	acetylcholine	0.8993346724030288	acetylcholine	Dolan et al., 2019	right		fw000059
82686160828747664	720575940629248374	175608	49512	1943	175608.0	49512.0	1943.0	7371208.0	intrinsic	central				AOTU065				acetylcholine	0.8257197436745445			right		fw000060	FBbt_20000064
82685611072544931	720575940630233047	175876	40632	1906	175832.0	40640.0	1886.0	7343282.0	intrinsic	central			CB0938		SLPal2	DPLal3	SLPal2__0	acetylcholine	0.8618557430653888			right		fw000061
78603674154508539	720575940608166748	115731	33244	1777	122336.0	30328.0	959.0	3559960.0	intrinsic	central	DAN			PAM05	CREa2_medial	DALcm1_medial	CREa1_dorsal_or_CREa2_medial__0	dopamine	0.7588624242233155	dopamine, sparkly, Nplp1, amnesiac, CG43117, ion-transport peptide, nitric oxide	Mao & Davis 2009; Aso et al. 2019	left		fw000062
79237473888271878	720575940617466395	125095	40514	1634	122584.0	31216.0	936.0	3560536.0	intrinsic	central	DAN			PAM05	CREa2_medial	DALcm1_medial	CREa1_dorsal_or_CREa2_medial__0	dopamine	0.8115373452663547	dopamine, sparkly, Nplp1, amnesiac, CG43117, ion-transport peptide, nitric oxide	Mao & Davis 2009; Aso et al. 2019	left		fw000063	FBbt_00111017
82756529505357422	720575940613475498	176600	49584	1544	176600.0	49584.0	1544.0	7372327.0	intrinsic	central				CL094				acetylcholine	0.5995118035363496			right		fw000064	FBbt_20000799	outlier_seg
81912242417338031	720575940608027915	164178	51147	4597	178840.0	41128.0	4894.0	7355593.0	intrinsic	central				PLP084,PLP085	VLPp&l1_anterior	DPLpv_anterior	VLPp&l1_anterior__0	gaba	0.7764829453719941	gaba	Dolan et al., 2019	right		fw000065
82052292710962258	720575940607012482	166568	40666	4619	179872.0	41088.0	4480.0	7357290.0	intrinsic	central	LHLN		CB0939		LHp3	CP5	LHp3__0	acetylcholine	0.9068567182555343			right		fw000066
82685473901883974	720575940630147127	175785	38933	3650	179472.0	41344.0	4292.0	7357140.0	intrinsic	central				LHPV4b9	SLPp&v1_posterior	DPLp2_anterior	SLPp&v1_posterior__0	glutamate	0.7227799465920787	glutamate	Dolan et al., 2019	right		fw000067
81841873673125108	720575940622812493	163755	51190	4597	176808.0	41240.0	4888.0	7353574.0	intrinsic	central			PLP087b	PLP087	VLPp&l1_anterior	DPLpv_anterior		gaba	0.8689064134256506	gaba	Dolan et al., 2019	right		fw000068
82614692908176497	720575940617650722	174456	32408	4306	174456.0	32408.0	4306.0	7336762.0	intrinsic	central	Kenyon_Cell		KCab	KCab-s	MBp4	MBp4		dopamine	0.6617011730747286	acetylcholine, Nplp1, sNPF, sparkly	Barnstedt et al. 2016; Aso et al. 2019	right		fw000069	FBbt_00100248
79518605603077119	720575940633791571	129232	34984	4135	129232.0	34984.0	4135.0	4419272.0	intrinsic	central	CX	columnar		FC1A,FC1B,FC1F	DM1_CX_d2	DPMm1_CX_d2	DM1_CX_d2__0	acetylcholine	0.6199764544869651			left		fw000070
79377730675757089	720575940627055303	127064	32640	4137	127064.0	32640.0	4137.0	4395327.0	efferent	descending			DNp53	PS169	putative_primary	putative_primary		acetylcholine	0.8986279540842687			left	CV	fw000071	FBbt_00047517	outlier_seg
79377730609015736	720575940637451497	127512	32456	3901	127512.0	32456.0	3901.0	4395415.0	intrinsic	central			CB0942		DM1_antero_dorsal	DPMm1_antero_dorsal	DM1_antero_dorsal__0	acetylcholine	0.7845033149297137			left		fw000072
82685061652122716	720575940621268651	175328	32464	4130	175328.0	32464.0	4130.0	7327339.0	intrinsic	visual_projection			LMTe01	CL125	SLPpl1	DPLl1		glutamate	0.70187601962531	glutamate, Dh44, allatostatin-c	Reinhard et al., 2023	right		fw000073	FBbt_20000830
79026367991698403	720575940606597724	121990	39810	4487	122688.0	33976.0	5015.0	3622868.0	intrinsic	central	CX				DM3_CX_v	DPMpm2_CX_v	DM3_CX_v__0	acetylcholine	0.5078897255286566			left		fw000074
79448442547850897	720575940615376863	128360	37608	975	128360.0	37608.0	975.0	4412018.0	intrinsic	central				SMP604	putative_primary	putative_primary		glutamate	0.6394601455066591			left		fw000075	FBbt_20003466
79588836506229896	720575940651601910	130200	32608	1481	130200.0	32608.0	1481.0	4391590.0	intrinsic	central				DNd01	putative_primary	putative_primary		glutamate	0.7466694682234769			left		fw000076	FBbt_00047590
79447961578996156	720575940635696023	128478	30521	1493	129320.0	32328.0	1393.0	4390868.0	intrinsic	central				SMP092	SMPad1	DAMv1_or_2		glutamate	0.5235558916873249			left		fw000077	FBbt_20002954
79167036760589259	720575940619293622	124174	38583	4516	124232.0	29272.0	4059.0	4394759.0	intrinsic	central	CX	columnar		hDeltaJ	DM2_CX_p	DPMpm1_CX_p	DM2_CX_p__0	acetylcholine	0.4942363041907782			left		fw000078	FBbt_00052286
79026093046706888	720575940628278654	122736	35863	4010	127752.0	24256.0	3265.0	4373018.0	intrinsic	central			CB0943		SMPpm1	DPMm2	SMPpm1__0	acetylcholine	0.8514542403089387			left		fw000079
79026161766195332	720575940630006267	122528	36529	4022	122384.0	28984.0	3898.0	3574415.0	intrinsic	central				CL208	SMPpm1	DPMm2		acetylcholine	0.8757102197327596			left		fw000080	FBbt_20000913
79307224492630478	720575940634647732	126480	31080	4133	126480.0	31080.0	4133.0	4395220.0	intrinsic	central	CX	columnar		FC2A	DM2_CX_d1	DPMpm1_CX_d1	DM2_CX_d1__0	serotonin	0.31848357933090377			left		fw000081
79236787028978512	720575940622156148	125760	29776	4142	125760.0	29776.0	4142.0	4395036.0	intrinsic	central	CX			PFR	DM2_CX_d2	DPMpm1_CX_d2	DM2_CX_d2__0	serotonin	0.4063017947583136			left		fw000082
79658999293380042	720575940631082808	131504	29752	3083	131504.0	29752.0	3083.0	4394454.0	efferent	descending			DNp50	MDN	primary	primary		acetylcholine	0.780628959673469			left	CV	fw000083	FBbt_00111308
79658999360148462	720575940637274852	131376	29744	3365	131376.0	29744.0	3365.0	4397543.0	intrinsic	central				VES046				glutamate	0.8203310615711776			left		fw000084	FBbt_20003512
79025886955058164	720575940617091890	122792	33328	4283	122792.0	33328.0	4283.0	3592556.0	intrinsic	central				PPM1203	putative_primary	putative_primary		dopamine	0.7765236122414625	dopamine	Mao & Davis 2009	left		fw000085		outlier_seg
79167036760569537	720575940633618380	123885	39069	4516	122416.0	31576.0	4773.0	3591773.0	intrinsic	central			CB0944		DM2_central	DPMpm1_central	DM2_central__0	gaba	0.6595255260467492			left		fw000086
78603468331963848	720575940628732471	116170	30323	4556	122456.0	27392.0	4099.0	3574443.0	intrinsic	central	Kenyon_Cell			KCg-m	MBp1	MBp1		dopamine	0.7089191997801965	acetylcholine, sNPF, sparkly	Barnstedt et al. 2016; Aso et al. 2019	left		fw000087	FBbt_00111061
79096736735852939	720575940616299348	122986	39570	4487	122552.0	30592.0	4788.0	3592010.0	intrinsic	central	CX			PFNm,PFNp	DM3_CX_p	DPMpm2_CX_p	DM3_CX_p__0	acetylcholine	0.3568246470784858			left		fw000088
79588218298882653	720575940637303415	130376	24184	3193	130376.0	24184.0	3193.0	4373749.0	intrinsic	central	CX	columnar		hDeltaE	DM1_CX_v	DPMm1_CX_v	DM1_CX_v__1	acetylcholine	0.7405050378388358			left		fw000089	FBbt_00052281
79377730676240379	720575940624879678	127896	33232	4496	127896.0	33232.0	4496.0	4405674.0	intrinsic	central	CX			PEN_a(PEN1)	DM1_CX_p	DPMm1_CX_p	DM1_CX_p__1	acetylcholine	0.71986043295075	acetylcholine	Turner-Evans et al. 2020	left		fw000090	FBbt_00049803
83037180251047831	720575940611897837	180616	36496	4246	180616.0	36496.0	4246.0	7358826.0	intrinsic	central			CB0945		SLPad1_posterior	DPLl3_posterior	SLPad1_posterior__0	acetylcholine	0.8917287705712987			right		fw000091
82403861553828957	720575940657919873	171578	36664	4547	180632.0	37208.0	4306.0	7358849.0	intrinsic	central			CB0946		LHp2	DPLp1	LHp2__0	acetylcholine	0.9627044342776773			right		fw000092
79377661889781626	720575940623280457	127128	31600	4082	127128.0	31600.0	4082.0	4395284.0	intrinsic	central	CX	columnar		hDeltaA	DM2_CX_p	DPMpm1_CX_p	DM2_CX_p__0	acetylcholine	0.7911966709206979			left		fw000093	FBbt_00052277
82827035822884575	720575940633500084	177689	51339	2307	180608.0	54544.0	1859.0	7395792.0	intrinsic	central			LHAV2b2a	LHAV2b2	VLPl2_posterior	BLAv2_posterior	VLPl2_posterior__0	acetylcholine	0.8556787576097331	acetylcholine	Dolan et al., 2019	right		fw000094
83038416866042412	720575940646427012	180688	55544	1654	180688.0	55544.0	1654.0	7395781.0	intrinsic	central				AVLP267				acetylcholine	0.4119117480712859			right		fw000095	FBbt_20000376
82475261022864936	720575940619251182	172782	52061	3892	176280.0	48928.0	3903.0	7377897.0	intrinsic	optic	bilateral		LC14a1	LC14	VPNp1_lateral	BLD5_lateral		acetylcholine	0.7564945356135948			right		fw000096	FBbt_00100486
82475261022844780	720575940622037139	172660	52292	3893	175584.0	48736.0	4003.0	7377804.0	intrinsic	optic	bilateral		LC14a1	LC14	VPNp1_lateral	BLD5_lateral		acetylcholine	0.5159279850068965			right		fw000097	FBbt_00100486
82826898518437836	720575940620532400	177200	48872	3550	177200.0	48872.0	3550.0	7378085.0	intrinsic	visual_projection			LC10c	LC10	VPNd2			acetylcholine	0.6525035868177087	acetylcholine	Davis et al., 2020	right		fw000098	FBbt_00111746
82967635872064300	720575940645607203	179152	48928	2118	179152.0	48928.0	2118.0	7377015.0	intrinsic	central				CL098	SLPav1_medial	BLAl1_medial		acetylcholine	0.8557284276752827			right		fw000099	FBbt_20000803
82615654779813300	720575940635013311	174616	47482	3030	180464.0	51688.0	2751.0	7396747.0	intrinsic	central			CB0947		LHa2	BLVa1	LHa2__0	acetylcholine	0.8450383616912786			right		fw000100
82827035822875746	720575940644623396	177856	51417	2307	180624.0	52448.0	2081.0	7396794.0	intrinsic	central				LHAV2b11	VLPl2_posterior	BLAv2_posterior		acetylcholine	0.6792758447591568	acetylcholine	Dolan et al., 2019	right		fw000101	FBbt_00051636
83038417000648487	720575940636646392	180448	55120	3000	180448.0	55120.0	3000.0	7396783.0	intrinsic	visual_projection			LC28b	LC28a,LC28b				acetylcholine	0.8065088730780698			right		fw000102
82474917224210636	720575940620707750	172798	47014	2403	177864.0	48824.0	1654.0	7372957.0	intrinsic	central			CB0948		LHa1	BLAd1	LHa1__0	acetylcholine	0.8749618540785925			right		fw000103
82545285968463371	720575940619511345	173226	47230	2403	177536.0	48792.0	1934.0	7372731.0	intrinsic	central			LHAV6a3		LHa1	BLAd1	LHa1__0	acetylcholine	0.8936088775146788			right		fw000104
82474298882849678	720575940625703114	172490	37697	3205	178648.0	48832.0	1951.0	7373567.0	intrinsic	central			LHAV6a3		LHa1	BLAd1	LHa1__0	acetylcholine	0.8966961981905566			right		fw000105
82897198609971626	720575940619434432	179088	48560	3825	179088.0	48560.0	3825.0	7378535.0	intrinsic	visual_projection				LC9	VPNd3			acetylcholine	0.7676024928826727			right		fw000106	FBbt_00100480
79658793134470958	720575940616153371	131198	27072	2749	126816.0	24896.0	1766.0	4358031.0	efferent	endocrine	pars_intercerebralis		PI	PI1,PI2,PI3	DILP__prim	DILP__prim	DILP__prim__0	serotonin	0.2555817676586018	Dh44	Reinhard et al., 2023	left	NCC	fw000107
79730055030885626	720575940636351118	132938	39977	1472	127736.0	24872.0	1252.0	4359406.0	intrinsic	central				CRE027	SMPad3	DAMd1		glutamate	0.7733336154346097			left		fw000108
83037661421382651	720575940624019992	180632	44120	5142	180632.0	44120.0	5142.0	7384826.0	intrinsic	visual_projection			LTe09					acetylcholine	0.9056694172538431			right		fw000109
79096255497899466	720575940655628705	122887	32795	2754	126440.0	24848.0	1284.0	4357308.0	intrinsic	central				SMP068	SMPad2	DAMd2_or_3		glutamate	0.7363145159614799			left		fw000110	FBbt_20002930
80151786526669593	720575940624860599	138370	32923	1975	126688.0	24968.0	1387.0	4358440.0	intrinsic	central			CB0950		SMPad3	DAMd1	SMPad3__0	glutamate	0.8642904086753422			left		fw000111
79447686701109976	720575940622107928	128595	27014	1523	129440.0	24608.0	1287.0	4360766.0	intrinsic	central			CB0951		SMPad3	DAMd1	SMPad3__0	glutamate	0.678391333695397			left		fw000112
82826898786827369	720575940612779237	177664	49456	5554	177664.0	49456.0	5554.0	7383733.0	intrinsic	visual_projection				LC18	VPNp2			acetylcholine	0.7728491777280544			right		fw000113	FBbt_00111753
82826692561404067	720575940629549049	177856	45808	5086	177856.0	45808.0	5086.0	7380952.0	intrinsic	visual_projection				LC9	VPNd3			acetylcholine	0.6673090043177003			right		fw000114	FBbt_00100480
82334523534276236	720575940624540967	169966	52270	3686	180616.0	44672.0	3732.0	7379199.0	intrinsic	central			CB0952		VPNp1_medial	BLD5_medial	VPNp1_medial__0	acetylcholine	0.549220851753286			right		fw000115
83037798659261236	720575940625752451	180312	46592	3740	180312.0	46592.0	3740.0	7379112.0	intrinsic	visual_projection				LC6	VPNd3			acetylcholine	0.5326053467966015	acetylcholine	Davis et al., 2020	right		fw000116	FBbt_00003876
82827035956972612	720575940631394519	177186	51406	3224	180624.0	48528.0	3336.0	7379183.0	intrinsic	central			PLP037b	PLP037	SLPa&l1_lateral	BLAvm_posterior	SLPa&l1_lateral__2	glutamate	0.5266655979529404			right		fw000117
82123486088665674	720575940604624998	167833	53365	4483	174232.0	45664.0	5159.0	7379890.0	intrinsic	central				PVLP113	VPNp&v1_posterior	BLP1_posterior	VPNp&v1_posterior__0	gaba	0.7309456807800156			right		fw000118	FBbt_20002171
82615723633524512	720575940626745392	174512	48600	4063	174512.0	48600.0	4063.0	7377739.0	intrinsic	visual_projection				LPLC2	VPNd1	BLD6		acetylcholine	0.5938895305175015	acetylcholine	Davis et al., 2020	right		fw000119	FBbt_00111763
82967361396750029	720575940609058628	179960	45456	5150	179960.0	45456.0	5150.0	7381849.0	intrinsic	visual_projection				LC21	VPNp3			acetylcholine	0.7746700631375192			right		fw000120	FBbt_00111756
83037730006982135	720575940628337103	180568	44696	4319	180568.0	44696.0	4319.0	7381989.0	intrinsic	visual_projection				LC9	VPNd3			acetylcholine	0.7407361114081246			right		fw000121	FBbt_00100480
82404686321308591	720575940627623467	171928	49488	5215	171928.0	49488.0	5215.0	7087102.0	intrinsic	visual_projection				LC18	VPNp2			acetylcholine	0.8118748637435156			right		fw000122	FBbt_00111753
82967361396744692	720575940634721272	179272	45024	5152	179272.0	45024.0	5152.0	7381614.0	intrinsic	visual_projection				LC21	VPNp3			acetylcholine	0.7913248151009897			right		fw000123	FBbt_00111756
82192892625593945	720575940624911548	168191	39143	3195	175008.0	48960.0	1806.0	7369537.0	intrinsic	central	LHCENT			LHCENT4	primary	primary		glutamate	0.7005262144133608			right		fw000124	FBbt_00049797
82616341772993668	720575940626322746	174728	57624	1326	174728.0	57624.0	1326.0	7389742.0	intrinsic	central				AVLP420_a,AVLP427	VLPl4_anterior	BLD3_anterior		gaba	0.5674345086541493			right		fw000125
81137567487647640	720575940627084905	153298	42541	2532	175840.0	48712.0	1449.0	7370550.0	intrinsic	central				AVLP244	VLPl&d1_dorsal	BLAv1_medial	VLPl&d1_dorsal__1	acetylcholine	0.8902643710681282			right		fw000126
81912035922927129	720575940620625646	164332	48129	1690	171640.0	53136.0	1131.0	7090163.0	intrinsic	central			CB0930		VLPl&d1_dorsal	BLAv1_medial	VLPl&d1_dorsal__0	acetylcholine	0.8099854529100727			right		fw000127
79100103788696083	720575940623037720	123448	90376	3069	123448.0	90376.0	3069.0	4009693.0	efferent	descending			DNge104		MX3	MX3	MX3__0	gaba	0.5756209945056777			left	CV	fw000128	FBbt_00047516
82406335119361775	720575940615011782	171584	74320	1894	171584.0	74320.0	1894.0	7159303.0	intrinsic	central			CB0955		VLPl1_or_VLPl5	BLVa3_or_4	VLPl1_or_VLPl5__1	acetylcholine	0.9046421597744343			right		fw000129
82546866449469506	720575940638364750	173126	71215	2039	172056.0	73344.0	1773.0	7136295.0	intrinsic	central			CB0956		VLPl1_or_VLPl5	BLVa3_or_4	VLPl1_or_VLPl5__2	acetylcholine	0.8258517573761213			right		fw000130
82406335253148850	720575940627099322	171488	74352	2595	171488.0	74352.0	2595.0	7163895.0	intrinsic	visual_projection			MTe27					acetylcholine	0.8480318582805898			right		fw000131
82476703997637814	720575940640550563	172400	73456	2837	172400.0	73456.0	2837.0	7137336.0	intrinsic	visual_projection			LTe22	1159944202				glutamate	0.41725540047153925			right		fw000132
82687329126534305	720575940618901231	175537	66201	2179	176664.0	73728.0	1626.0	7434965.0	intrinsic	central				AVLP116	VLPl&p2_lateral	BLVp1_anterior		acetylcholine	0.7982304278662639			right		fw000133
82406885009278021	720575940624485828	171680	82224	2817	171680.0	82224.0	2817.0	7164366.0	intrinsic	visual_projection			MTe51	MC62				acetylcholine	0.8384737024080088			right		fw000134	FBbt_00111768
82406541814257256	720575940607474443	171664	77176	5683	171664.0	77176.0	5683.0	7169913.0	intrinsic	visual_projection			LLPC2	LLPC2a,LLPC2b,LLPC2c,LLPC2d				acetylcholine	0.8033654970126975	acetylcholine	Baker et al. 2022	right		fw000135
79100103855784644	720575940628372613	123128	90552	3297	123128.0	90552.0	3297.0	4095661.0	efferent	motor			CB0004		MX12__prim	MX12__prim	MX12__prim__1	acetylcholine	0.443227087349473			left	ON	fw000136
79522316388119281	720575940637656974	129520	90552	3927	129520.0	90552.0	3927.0	4706460.0	intrinsic	central			CB0623	1416796844	MX0__prim	MX0__prim		dopamine	0.8408576635221354			right		fw000137
78959297648207291	720575940629543409	121243	89137	3498	126424.0	90664.0	4245.0	4707475.0	efferent	descending			DNg68		MX12__prim	MX12__prim	MX12__prim__3	acetylcholine	0.5928956025409866			left	CV	fw000138	FBbt_00047516
79871960817252937	720575940618666142	134419	57018	1847	123304.0	90560.0	4524.0	4119072.0	efferent	descending			DNg33		MX12__prim	MX12__prim		acetylcholine	0.6263723666586877			left	CV	fw000139	FBbt_00047625
79662022949896897	720575940626051514	131127	75297	2771	125744.0	90088.0	2898.0	4704226.0	intrinsic	central			OA-VUMa3		MD0__prim	MD0__prim		octopamine	0.7963649168422811	octopamine	Busch et al. 2009	center		fw000140	FBbt_00110158
79380891839020393	720575940624539993	127351	80147	4812	130872.0	81544.0	5335.0	4675727.0	intrinsic	central			CB0957		LB19	LB19	LB19__0	acetylcholine	0.8133363022941743			left		fw000141
79170129204231221	720575940625711626	124488	84688	5086	130376.0	81632.0	5482.0	4675275.0	intrinsic	central			CB0958		LB3	LB3	LB3__0	glutamate	0.35392951924927146			left		fw000142
79662710346336540	720575940625345328	131907	85354	4575	131136.0	83872.0	5168.0	4708403.0	intrinsic	central					LB0_anterior	LB0_anterior		gaba	0.7843642562138363			center		fw000143
79169166728396199	720575940607541955	124568	70341	1630	131280.0	72456.0	2835.0	4645991.0	intrinsic	central			CB0959					glutamate	0.5206708231202832			right		fw000144
79309629339380473	720575940627466746	126037	66471	2020	122536.0	70968.0	900.0	3734946.0	intrinsic	central			CB0960		FLAa3	BAmas2	FLAa3__0	acetylcholine	0.5949610704801789			left		fw000145
80155085463972336	720575940611768803	138665	82296	4848	130952.0	80904.0	6031.0	4675954.0	intrinsic	central			CB0961		LB3	LB3	LB3__1	glutamate	0.8246541430084384			right		fw000146
78465342183696203	720575940643524808	114602	68589	4567	131432.0	79768.0	5905.0	4677200.0	intrinsic	central			CB0962		LB3	LB3	LB3__1	glutamate	0.6020275571955545			right		fw000147
79028704050940735	720575940625799513	122648	74504	1197	122648.0	74504.0	1197.0	3770819.0	efferent	motor					putative_primary	putative_primary		glutamate	0.2996807190396264			left	PhN	fw000148
79451947778269106	720575940629239934	128136	90112	5099	128136.0	90112.0	5099.0	4707713.0	intrinsic	central			CB0005		putative_primary	putative_primary		gaba	0.5083982491469466			left		fw000149
79522316522309619	720575940638109668	128976	89768	4986	128976.0	89768.0	4986.0	4707897.0	efferent	descending			DNg89		putative_primary	putative_primary		gaba	0.39234714005539534			left	CV	fw000150	FBbt_00047516
79450779278345893	720575940637742150	128068	72876	2702	128968.0	89768.0	4647.0	4707908.0	intrinsic	central			CB0963		LB5	LB5	LB5__0	acetylcholine	0.6669883183548376			left		fw000151
79381579033917952	720575940638707901	127912	89792	4926	127912.0	89792.0	4926.0	4707676.0	intrinsic	central												center		fw000152
79663054010398587	720575940630697078	131664	90272	4735	131664.0	90272.0	4735.0	4799715.0	efferent	descending			DNg80		putative_primary	putative_primary		glutamate	0.5025564025864782			left	CV	fw000153	FBbt_00051889
79663053943543347	720575940619588568	131576	90200	4400	131576.0	90200.0	4400.0	4708422.0	intrinsic	central			CB0964					gaba	0.8138263789351206			left		fw000154
79100103788438430	720575940610610841	123632	89832	2813	123632.0	89832.0	2813.0	4703945.0	efferent	descending			DNg26		MX0__prim	MX0__prim	MX0__prim__0	serotonin	0.48189584183989853			right	CV	fw000155	FBbt_00047618
79661816858929647	720575940631942341	131824	71617	3521	127512.0	89768.0	2831.0	4704969.0	intrinsic	central				OA-VUMa2	MD0__prim	MD0__prim		octopamine	0.8202539719790681	octopamine	Busch et al. 2009	center		fw000156	FBbt_00110157
79451947509343718	720575940635690391	128800	89952	2899	128800.0	89952.0	2899.0	4705696.0	intrinsic	central					MX0__prim			glutamate	0.6531346147782636			left		fw000157
79169510594755977	720575940612866410	124745	75623	4085	122392.0	90368.0	3227.0	3824041.0	intrinsic	central			CB0695		MX3	MX3	MX3__1	gaba	0.5036649332852113			left		fw000158
79451947509474922	720575940613635737	128928	90384	3020	128928.0	90384.0	3020.0	4705748.0	intrinsic	central				OA-VUMa7	MX0__prim	MX0__prim		octopamine	0.7328484136631962	octopamine	Busch et al. 2009	center		fw000159	FBbt_00047936
82195778776581309	720575940632780359	167952	81584	2706	167952.0	81584.0	2706.0	7162119.0	intrinsic	visual_projection				aMe1				gaba	0.7762898626203955			right		fw000160
81632622664673996	720575940615906388	160499	79158	2664	166112.0	81672.0	2785.0	7160977.0	intrinsic	central				WED057	WEDa1	BAlv	WEDa1__0	gaba	0.7816062160923694			right		fw000161
81632553945199347	720575940630622509	160606	78273	2663	165160.0	81656.0	2845.0	7160415.0	intrinsic	central				WED057	WEDa1	BAlv	WEDa1__0	gaba	0.7721711332254166			right		fw000162	FBbt_20003607
82403380450485378	720575940622438621	171592	30072	4077	171592.0	30072.0	4077.0	7058385.0	intrinsic	central			CB0965		SLPpl1	DPLl1	SLPpl1__0	glutamate	0.7360653602063433			right		fw000163
81770680026544492	720575940628899454	161828	39160	2336	171592.0	26312.0	3372.0	7058375.0	intrinsic	central				SLP375				acetylcholine	0.9045433133656754			right		fw000164	FBbt_20002769
81911074118931467	720575940612291682	164579	33538	3951	171608.0	26392.0	3626.0	7058387.0	intrinsic	central			CB0966		VLPd&p1_posterior	DPLl2_posterior	VLPd&p1_posterior__0	acetylcholine	0.8770284372644266			right		fw000165
79518948730976158	720575940627800728	129616	40448	979	129616.0	40448.0	979.0	4412720.0	intrinsic	visual_centrifugal			cL08		putative_primary	putative_primary		gaba	0.8964450834251863			left		fw000166
79519429834187468	720575940625586122	129416	47560	1093	129416.0	47560.0	1093.0	4491247.0	intrinsic	central	ALPN	multiglomerular		M_smPNm1	putative_primary	putative_primary		gaba	0.7958510786627792			left		fw000167	FBbt_00049747
78745992123918993	720575940659400577	117790	56765	1363	122304.0	47800.0	727.0	3664393.0	intrinsic	central	ALPN	uniglomerular		DA3_adPN	ALad1__prim	BAmv3__prim		acetylcholine	0.9452005883036206	acetylcholine	Tanaka et al., 2012	left		fw000168	FBbt_00100384
79237749235911264	720575940636455280	125088	43856	5180	125088.0	43856.0	5180.0	4498749.0	intrinsic	central	CX			ExR5	putative_primary	putative_primary		glutamate	0.5568975000937162			left		fw000169	FBbt_00051230
79307911754966648	720575940629262380	126080	40784	4976	126080.0	40784.0	4976.0	4421655.0	intrinsic	central			CB0967		DM1_dorsal	DPMm1_dorsal	DM1_dorsal__0	glutamate	0.3256619949702317			left		fw000170
79660304761386523	720575940615281361	131456	48944	1045	131456.0	48944.0	1045.0	4494253.0	intrinsic	visual_centrifugal				LT36	putative_primary	putative_primary		gaba	0.93610610147291			left		fw000171		outlier_seg
79097286088625984	720575940612468594	123416	48664	1114	123416.0	48664.0	1114.0	3666204.0	intrinsic	central	ALPN	multiglomerular		M_smPN6t2	putative_primary	putative_primary		gaba	0.8794005632010097			left		fw000172	FBbt_00049757
79450779613726008	720575940618870881	127928	72405	5152	128600.0	47624.0	5081.0	4499933.0	efferent	descending			DNpe009	PS226	PSp2	CM5	PSp2__0	acetylcholine	0.6482095096960426			left	CV	fw000173	FBbt_00047517
79307911755105348	720575940618771371	126504	41112	5078	126504.0	41112.0	5078.0	4422058.0	intrinsic	central				CL228,SMP491	DM1_dorsal	DPMm1_dorsal		acetylcholine	0.46649489431495944			left		fw000174		outlier_seg
78886042820247030	720575940625962152	120549	46039	4567	122608.0	43192.0	5307.0	3675621.0	intrinsic	central	CX	columnar		hDeltaD	DM4_CX_d3	CM4_CX_d3	DM4_CX_d3__0	acetylcholine	0.9002718077352259			left		fw000175	FBbt_00052280
79659824128381144	720575940621887841	131296	41616	4605	131296.0	41616.0	4605.0	4501552.0	intrinsic	central				CL228,SMP491	DM1_dorsal	DPMm1_dorsal		acetylcholine	0.5857906740589355			left		fw000176	FBbt_20000933,FBbt_20003353	outlier_seg
82685336261570683	720575940614186090	175752	36560	2084	175752.0	36560.0	2084.0	7343743.0	intrinsic	central			CB0968		SLPad1_anterior	DPLl3_anterior	SLPad1_anterior__0	acetylcholine	0.8300638382045924			right		fw000177
81559436354730368	720575940638890355	158744	37226	2086	174712.0	41280.0	1693.0	7340966.0	intrinsic	central				aSP-g2	SLPal2	DPLal3	SLPal2__1	acetylcholine	0.8345009187275838	acetylcholine	Dolan et al., 2019	right		fw000178	FBbt_00051555
82474573693629800	720575940638098485	172492	42164	2678	175920.0	40696.0	1996.0	7343804.0	intrinsic	central				AVLP026	SLPal2	DPLal3	SLPal2__2	acetylcholine	0.593335705985513	acetylcholine	Dolan et al., 2019	right		fw000179	FBbt_20000135
78955999247531672	720575940636696286	121716	40305	4487	122472.0	37600.0	5194.0	3632787.0	intrinsic	central			SMP331b	SMP331	DM3_dorso_lateral	DPMpm2_dorso_lateral	DM3_dorso_lateral__0	acetylcholine	0.8258383208899691			left		fw000180	FBbt_20003193
82685611072772372	720575940616182155	175152	41416	2054	175152.0	41416.0	2054.0	7342221.0	intrinsic	central				PVLP002	putative_primary	putative_primary		acetylcholine	0.9247589977713656			right		fw000181	FBbt_20002060
82615311115492625	720575940632379467	174065	41679	2548	179416.0	41320.0	2088.0	7351006.0	intrinsic	central			CB0969		SLPal2	DPLal3	SLPal2__0	acetylcholine	0.83644533828281			right		fw000182
81770749014685836	720575940641782432	162575	40087	4558	171152.0	39744.0	4810.0	7076555.0	intrinsic	central				SMP281	CLp2	CP4	CLp2__0	glutamate	0.7989518123810765			right		fw000183
81559848873355834	720575940624574922	159548	43586	3976	171624.0	33112.0	4479.0	7067271.0	intrinsic	central	Kenyon_Cell		KCapbp-ap1	KCa'b'-ap1	MBp4	MBp4		dopamine	0.5407407798326527	acetylcholine, sparkly	Barnstedt et al. 2016; Aso et al. 2019	right		fw000184	FBbt:00049836
82122729972803489	720575940638549888	167719	42486	2722	180608.0	35624.0	2918.0	7351450.0	intrinsic	central			CB0971		SLPal1	DPLal1	SLPal1__0	glutamate	0.8737090761563603			right		fw000185
83037180049895652	720575940634166938	180592	36696	2898	180592.0	36696.0	2898.0	7351437.0	intrinsic	central				SLP030	SLPal1	DPLal1		glutamate	0.6193399474489647			right		fw000186	FBbt_20002424
79237543010431614	720575940629845442	124960	41360	4712	124960.0	41360.0	4712.0	4421129.0	intrinsic	central				PS164,PS165	putative_primary	putative_primary		gaba	0.6448934827551936			left		fw000187
81559848940227491	720575940636135543	159091	42943	4293	172040.0	32424.0	4390.0	7067387.0	intrinsic	central	Kenyon_Cell			KCg-m	MBp4	MBp4		dopamine	0.7931421285757977	acetylcholine, sNPF, sparkly	Barnstedt et al. 2016; Aso et al. 2019	right		fw000188	FBbt_00111061
82825799140510594	720575940637264617	177312	33128	4174	177312.0	33128.0	4174.0	7337890.0	intrinsic	central				SLP248	putative_primary	putative_primary		glutamate	0.883732742831144			right		fw000189	FBbt_20002642
82896167884611618	720575940622476010	179096	33056	4130	179096.0	33056.0	4130.0	7338109.0	intrinsic	central			CB0972		LHp2	DPLp1	LHp2__1	acetylcholine	0.9430955567497414			right		fw000190
78885974100813064	720575940628307706	120266	45359	4565	122536.0	49608.0	5456.0	3708447.0	intrinsic	central	CX			PFNm,PFNp	DM4_CX_p	CM4_CX_p	DM4_CX_p__0	acetylcholine	0.46740602193368064			left		fw000191
78674043301368756	720575940622629193	116840	32748	4862	121040.0	24824.0	4190.0	3542404.0	intrinsic	central	Kenyon_Cell		KCab	KCab-s	MBp1	MBp1		dopamine	0.5585502992341713	acetylcholine, Nplp1, sNPF, sparkly	Barnstedt et al. 2016; Aso et al. 2019	left		fw000192	FBbt_00100248
78814230966917838	720575940613237758	119344	24920	4410	119344.0	24920.0	4410.0	3541304.0	intrinsic	central	Kenyon_Cell			KCg-m	MBp1	MBp1		dopamine	0.7558848197332174	acetylcholine, sNPF, sparkly	Barnstedt et al. 2016; Aso et al. 2019	left		fw000193	FBbt_00111061
78744549484248718	720575940644238496	117733	34558	4680	119184.0	23336.0	4074.0	3532805.0	intrinsic	central	Kenyon_Cell		KCapbp-m	KCa'b'-m	MBp1	MBp1		dopamine	0.5367103108397702	acetylcholine, sparkly	Barnstedt et al. 2016; Aso et al. 2019	left		fw000194	FBbt:00100253
78532755989862649	720575940631768121	115104	24976	4172	115104.0	24976.0	4172.0	2994946.0	intrinsic	central				SMP528	putative_primary	putative_primary		glutamate	0.755317556727952			left		fw000195	FBbt_20003390
78462249740203175	720575940611520947	114552	22328	4084	114552.0	22328.0	4084.0	2962446.0	intrinsic	central			CB0973		SLPpm1	DPLm1	SLPpm1__0	glutamate	0.779428475183346			left		fw000196
77969874621801126	720575940617687067	106487	25476	3215	114296.0	23624.0	4278.0	2970430.0	intrinsic	central			SLP286b		SLPpm1	DPLm1	SLPpm1__0	glutamate	0.7643897319173448			left		fw000197
78462387246189039	720575940621167030	114576	24680	4522	114576.0	24680.0	4522.0	2970688.0	intrinsic	central	Kenyon_Cell			KCg-m	MBp1	MBp1		dopamine	0.708928900004394	acetylcholine, sNPF, sparkly	Barnstedt et al. 2016; Aso et al. 2019	left		fw000198	FBbt_00111061
78533030868280983	720575940645303918	114765	28860	4555	115912.0	24296.0	4141.0	3536828.0	intrinsic	central	Kenyon_Cell		KCapbp-m	KCa'b'-m	MBp1	MBp1		dopamine	0.517662275036965	acetylcholine, sparkly	Barnstedt et al. 2016; Aso et al. 2019	left		fw000199	FBbt:00100253
83179842086537038	720575940614395538	182552	65384	6085	182552.0	65384.0	6085.0	7682167.0	intrinsic	visual_projection			LLPC2	LLPC2a,LLPC2b,LLPC2c,LLPC2d				acetylcholine	0.6086372496616407	acetylcholine	Baker et al. 2022	right		fw000200
78603743276817346	720575940637171684	116200	34224	4967	118688.0	24224.0	4288.0	3539448.0	intrinsic	central	Kenyon_Cell		KCab	KCab-s	MBp1	MBp1		dopamine	0.6287870840013455	acetylcholine, Nplp1, sNPF, sparkly	Barnstedt et al. 2016; Aso et al. 2019	left		fw000201	FBbt_00100248
78603811862266772	720575940630715979	115635	34771	4103	118808.0	29864.0	4041.0	3573826.0	intrinsic	central				SMP482	SMPpv1	DPMpl1		acetylcholine	0.8089878254179839			left		fw000202	FBbt_20003344
78532686934898634	720575940614684822	115008	24168	1802	115008.0	24168.0	1802.0	2954953.0	intrinsic	central				LAL022	CREa2_ventral	DALcm1_ventral	CREa2_ventral__0	acetylcholine	0.7946599456758625			left		fw000203	FBbt_20001318
78392155873859399	720575940615055144	112995	26734	4047	119560.0	24248.0	3918.0	3532921.0	intrinsic	central				CL152	CLp1_or_SLPpm2	DPLc4_or_DPLc2		glutamate	0.7478433203732123			left		fw000204	FBbt_20000857
78603811928852910	720575940622617748	115739	35208	4219	118872.0	32000.0	4140.0	3573934.0	intrinsic	central			CB0975		SMPpv1	DPMpl1	SMPpv1__0	acetylcholine	0.6223254833700017			left		fw000205
79026092979648796	720575940617273233	122039	36087	3561	123144.0	28552.0	1069.0	3572674.0	intrinsic	central				SMP091	SMPad2	DAMd2_or_3	SMPad2__0	gaba	0.848172243735743			left		fw000206
78885080747060099	720575940608145026	120152	32040	4140	120152.0	32040.0	4140.0	3574126.0	efferent	descending			DNpe027	PS166	putative_primary	putative_primary		acetylcholine	0.7875220722250806			left	CV	fw000207	FBbt_00047517
78462524751627379	720575940627584262	114296	27008	4632	114296.0	27008.0	4632.0	2994101.0	intrinsic	central	Kenyon_Cell		KCab	KCab-c	MBp1	MBp1		dopamine	0.6091116789411473	acetylcholine, Nplp1, sNPF, sparkly	Barnstedt et al. 2016; Aso et al. 2019	left		fw000208	FBbt_00100248
78462524751745137	720575940621187166	114432	26632	4692	114432.0	26632.0	4692.0	2994351.0	intrinsic	central	Kenyon_Cell		KCab	KCab-m	MBp1	MBp1		dopamine	0.5858443988363471	acetylcholine, Nplp1, sNPF, sparkly	Barnstedt et al. 2016; Aso et al. 2019	left		fw000209	FBbt_00100248
78462524751858614	720575940639018147	114264	26408	4773	114264.0	26408.0	4773.0	2993944.0	intrinsic	central	Kenyon_Cell			KCg-m	MBp1	MBp1		dopamine	0.7475416117873154	acetylcholine, sNPF, sparkly	Barnstedt et al. 2016; Aso et al. 2019	left		fw000210	FBbt_00111061
78533786849369973	720575940622606315	115174	39671	4870	123280.0	25064.0	4009.0	3574566.0	intrinsic	central	Kenyon_Cell		KCapbp-m	KCa'b'-m	MBp1	MBp1		dopamine	0.45028432495263643	acetylcholine, sparkly	Barnstedt et al. 2016; Aso et al. 2019	left		fw000211	FBbt:00100253
78462456032260619	720575940627048522	114336	25736	4691	114336.0	25736.0	4691.0	2994018.0	intrinsic	central	Kenyon_Cell			KCab-p	MBp1	MBp1		dopamine	0.632839847419075	acetylcholine, Nplp1, sNPF, sparkly	Barnstedt et al. 2016; Aso et al. 2019	left		fw000212	FBbt_00110931
78322267830276282	720575940621136519	112281	33702	1460	118040.0	31816.0	993.0	3548115.0	intrinsic	central	DAN			PAM11	CREa2_medial	DALcm1_medial	CREa1_dorsal_or_CREa2_medial__2	dopamine	0.8301414010715797	dopamine, amnesiac, sparkly, Nplp1, CG34136, sNPF	Mao & Davis 2009; Aso et al. 2019	left		fw000213	FBbt_00111022
78814230630967571	720575940637078106	119096	24232	1575	119096.0	24232.0	1575.0	3518577.0	intrinsic	central			CB0007		CREa2_ventral	DALcm1_ventral	CREa2_ventral__1	acetylcholine	0.7796062128871623			left		fw000214
78462455898142070	720575940619347777	114586	25932	3732	123288.0	22480.0	3405.0	3536435.0	intrinsic	central			CB0976		SMPp&v1_posterior	DPLc5_anterior	SMPp&v1_posterior__0	glutamate	0.7541134946377377			left		fw000215
78462524618044216	720575940612725466	113714	26311	4046	115800.0	24752.0	4037.0	3530514.0	intrinsic	central				CL153	CLp1_or_SLPpm2	DPLc4_or_DPLc2		glutamate	0.7902878685368268			left		fw000216	FBbt_20000858
78463143227104823	720575940619146837	113895	36448	4719	116784.0	23584.0	4124.0	3531299.0	intrinsic	central	Kenyon_Cell		KCapbp-ap2	KCa'b'-ap2	MBp1	MBp1		dopamine	0.41853122540617	acetylcholine, sparkly	Barnstedt et al. 2016; Aso et al. 2019	left		fw000217	FBbt:00049837
79169854057523133	720575940632648612	124317	80533	2762	107664.0	81816.0	1984.0	3191450.0	intrinsic	central			CB0008		putative_primary	putative_primary		gaba	0.4994584544145822			left		fw000218
78818422653425556	720575940633774187	119196	87052	2692	110264.0	81808.0	1835.0	3192719.0	intrinsic	central			CB0977		MD3	MD3	MD3__0	glutamate	0.5815363471080744			left		fw000219
78748053909227259	720575940626871025	118691	87462	2695	109752.0	81720.0	1652.0	3192373.0	intrinsic	central			CB0978		MD3	MD3	MD3__0	gaba	0.6167384512659566			left		fw000220
78748053909213762	720575940605298121	118653	87273	2692	107576.0	81648.0	2077.0	3191528.0	intrinsic	central			CB0979		MD3	MD3	MD3__0	gaba	0.7057828726804721			left		fw000221
78748053909224794	720575940636492358	118441	87257	2692	106984.0	81776.0	2527.0	2686431.0	intrinsic	central			CB0980		MD3	MD3	MD3__0	gaba	0.6403867799192822			left		fw000222
78254648200516473	720575940625699992	111186	74966	3748	107104.0	81592.0	2295.0	3196131.0	intrinsic	central			CB0979		MD3	MD3	MD3__0	gaba	0.5594332782546616			left		fw000223
78959091690710578	720575940619905916	120918	86511	4743	108736.0	81480.0	4435.0	3200967.0	efferent	descending			DNge085		LB6	LB6	LB6__0	gaba	0.4100246274496605			left	CV	fw000224	FBbt_00047516
78466510481446325	720575940625306603	114519	86024	4730	106872.0	81696.0	4514.0	2700745.0	efferent	descending			DNge011		putative_primary	putative_primary		acetylcholine	0.6408456174474756			left	CV	fw000225	FBbt_00047516
78888310630040561	720575940612014131	120467	80480	5030	107688.0	81584.0	4511.0	3200472.0	efferent	descending			DNg02_a		LB12	LB12	LB12__0	serotonin	0.6811001128006464			left	CV	fw000226	FBbt_00047594
78959091690726484	720575940610499523	121401	86509	4743	108136.0	81576.0	4257.0	3200678.0	intrinsic	central			CB0981		LB6	LB6	LB6__2	gaba	0.5036166569359763			left		fw000227
79170129204227259	720575940620249471	124457	84732	5089	112008.0	81904.0	5023.0	3201691.0	intrinsic	central			CB0982		LB3	LB3	LB3__2	gaba	0.5149930958073463			left		fw000228
78887760806768025	720575940639235300	119860	71984	4229	106080.0	82384.0	3527.0	2785524.0	intrinsic	central			CB0983		MX7	MX7	MX7__2	acetylcholine	0.8794014584182194			left		fw000229
77903285515997455	720575940623478115	105960	82232	3779	105960.0	82232.0	3779.0	2696109.0	intrinsic	central			CB0009		putative_primary	putative_primary		gaba	0.6017714301057894			left		fw000230
78396141670139271	720575940620804566	113538	86556	4193	106640.0	81544.0	3753.0	2696409.0	efferent	descending			DNge094		LB7	LB7	LB7__0	acetylcholine	0.6972394057124133			left	CV	fw000231	FBbt_00047516
78255472767005448	720575940629701737	111160	87512	3133	111160.0	87512.0	3133.0	3249049.0	intrinsic	central			CB0010		putative_primary	putative_primary		gaba	0.564707698096911			left		fw000232
77973585474001046	720575940624877360	107240	81176	3555	107240.0	81176.0	3555.0	2696339.0	efferent	descending			DNg102_b		putative_primary	putative_primary		gaba	0.5102217124787122			left	CV	fw000233	FBbt_00047516
78537085316908849	720575940627444490	115216	88856	4355	115216.0	88856.0	4355.0	3258320.0	intrinsic	central			CB0011					gaba	0.6001949514770075			left		fw000234
78536879225842322	720575940614843275	115144	85664	4894	115144.0	85664.0	4894.0	3258307.0	efferent	descending			DNg82		LB12	LB12	LB12__1	acetylcholine	0.41761575909201604			left	CV	fw000235	FBbt_00047516
78465548073687205	720575940628393042	114519	72123	2501	106096.0	76080.0	2350.0	2686139.0	intrinsic	central			CB0984		VESa1	BAla3	VESa1__0	gaba	0.5347926167521785			left		fw000236
79098729265248223	720575940628017563	123482	70085	2003	115088.0	75408.0	1653.0	3195993.0	intrinsic	central			CB0985		FLAa2	BAmas1	FLAa2__0	acetylcholine	0.7952406111563285			left		fw000237
78748053909229475	720575940634341587	118421	87454	2695	107024.0	82224.0	2196.0	3196332.0	intrinsic	central			CB0986		MD3	MD3	MD3__0	gaba	0.7736512616312438			left		fw000238
78887623099580458	720575940617225565	119730	69617	2335	114360.0	73360.0	1973.0	3141217.0	intrinsic	central	CX	tangential	CB.FB5I2		LALv1_dorsal	BAmv1_dorsal	LALv1_dorsal__0	glutamate	0.3237903562568323			left		fw000239
78816567160479079	720575940610773782	119470	59835	2221	106944.0	73288.0	1313.0	2571407.0	intrinsic	central	ALPN	multiglomerular		VP4+_vPN	ALv1	BAla1		gaba	0.9305207025882994	gaba	Liang et al., 2013	left		fw000240	FBbt_00049751
78888310630051901	720575940611462885	120174	80075	5030	109640.0	82216.0	4669.0	3201350.0	efferent	descending			DNg92_a		LB12	LB12	LB12__0	acetylcholine	0.8157644940708055			left	CV	fw000241	FBbt_00047516
77902873266657096	720575940614730914	106000	76048	4586	106000.0	76048.0	4586.0	2700342.0	efferent	descending			DNg75	1874217622	putative_primary	putative_primary		acetylcholine	0.8667484797114264			left	CV	fw000242	FBbt_00047516
79169442009091601	720575940606185090	124622	75238	4806	112544.0	82392.0	4929.0	3201754.0	intrinsic	central			CB0987		LB3	LB3	LB3__3	glutamate	0.7282864493078325			left		fw000243
79451672833330705	720575940616853853	128090	85703	4591	110944.0	78792.0	5157.0	3201612.0	intrinsic	central			CB0988		LB23	LB23	LB23__0	acetylcholine	0.7305187158682418			left		fw000244
78888310630046574	720575940626229337	120222	80094	5030	110848.0	81880.0	4772.0	3201533.0	efferent	descending			DNge015		LB12	LB12	LB12__0	acetylcholine	0.6572894272718106			left	CV	fw000245	FBbt_00047516
78748053909222290	720575940624437029	118669	87103	2692	108224.0	82064.0	2142.0	3196693.0	intrinsic	central			CB0989		MD3	MD3	MD3__0	gaba	0.5768742322835175			left		fw000246
78465754500285219	720575940612058543	113826	74895	4352	107552.0	82144.0	3711.0	3199199.0	efferent	descending			DNge145		LB7	LB7	LB7__0	acetylcholine	0.8178304459962992			left	CV	fw000247	FBbt_00047516
78466510414315317	720575940632626402	113640	86362	4193	107128.0	82328.0	3771.0	3199117.0	efferent	descending			DNge111		LB7	LB7	LB7__0	acetylcholine	0.7075213626227146			left	CV	fw000248	FBbt_00047516
78325772925940863	720575940639159797	112507	86317	4189	106208.0	80000.0	3974.0	2696203.0	efferent	descending			DNg51		LB7	LB7	LB7__0	acetylcholine	0.749990185875764			left	CV	fw000249	FBbt_00047516
77973654260599697	720575940611881139	106672	82424	4076	106672.0	82424.0	4076.0	2696463.0	efferent	descending			DNge068		putative_primary	putative_primary		glutamate	0.41133329351433023			left	CV	fw000250	FBbt_00047516
77973654126331618	720575940622579967	107048	82392	3058	107048.0	82392.0	3058.0	2782285.0	efferent	descending			DNg29		MX7__prim	MX7__prim		acetylcholine	0.9083827734486816			left	CV	fw000251	FBbt_00047621
77973654260467316	720575940626075517	107040	82304	3982	107040.0	82304.0	3982.0	3199059.0	intrinsic	central			CB0696		putative_primary	putative_primary		gaba	0.5560115473717674			left		fw000252
78114391748685982	720575940621082111	108536	82256	3884	108536.0	82256.0	3884.0	3199567.0	efferent	descending			DNge061									left	CV	fw000253	FBbt_00047516
78396141670147137	720575940625187940	113183	86592	4193	108264.0	82312.0	4001.0	3199447.0	efferent	descending			DNge091		LB7	LB7	LB7__0	acetylcholine	0.7497876868530751			left	CV	fw000254	FBbt_00047516
78044023004282057	720575940621700789	108360	82304	3703	108360.0	82304.0	3703.0	3199514.0	efferent	descending			DNg36_b		LB7	LB7	LB7__0	acetylcholine	0.5374648697476013			left	CV	fw000255	FBbt_00047628
78746748306268030	720575940626571602	118573	68011	3203	110864.0	75848.0	1989.0	3192872.0	intrinsic	central				SMP168	LALv1_ventral	BAmv1_ventral		acetylcholine	0.41442386939791426			left		fw000256	FBbt_20003030
78817254489575446	720575940622473292	119072	69552	3328	110544.0	77048.0	2010.0	3192785.0	intrinsic	central			CB0013		putative_primary	putative_primary		gaba	0.42260058204838946			left		fw000257
78676104885588269	720575940617997396	116891	63509	4769	113296.0	73424.0	2202.0	3142399.0	intrinsic	central			CB0990		LALv1_ventral	BAmv1_ventral	LALv1_ventral__0	gaba	0.5027646499862288			left		fw000258
78466647652005573	720575940633228172	114104	88392	2722	114104.0	88392.0	2722.0	3249797.0	efferent	descending			DNg48		putative_primary	putative_primary		acetylcholine	0.7701348077890369			left	CV	fw000259	FBbt_00047516
78466578865270236	720575940625519091	113952	87392	2075	113952.0	87392.0	2075.0	3244290.0	intrinsic	central			CB0991		putative_primary	putative_primary		acetylcholine	0.6371516761869049	CCHa2R	González Segarra et al., 2023	left		fw000260
78888997623108507	720575940637612974	120409	90555	3192	114696.0	90120.0	3063.0	3249979.0	efferent	descending			DNge105		MX12	MX12	MX12__0	acetylcholine	0.7087323227086049			left	CV	fw000261	FBbt_00047516
78959366367098434	720575940659340673	121584	90328	3095	121584.0	90328.0	3095.0	3823271.0	intrinsic	central			CB0698		putative_primary	putative_primary		gaba	0.4748531607473529			left		fw000262
78959366367283680	720575940618519454	120928	90424	3195	116208.0	89792.0	2904.0	3822119.0	efferent	descending			DNge025		MX12	MX12	MX12__0	acetylcholine	0.814601610661065			left	CV	fw000263	FBbt_00047516
78959366367291930	720575940625872688	120864	90343	3192	117728.0	90024.0	2752.0	3822366.0	efferent	descending			DNg12_a		MX12	MX12	MX12__0	acetylcholine	0.7515815842776834			left	CV	fw000264	FBbt_00047604
77337105814452184	720575940622368792	97613	33647	4430	115896.0	49104.0	785.0	3653953.0	intrinsic	central	ALPN	uniglomerular		DL1_adPN	ALad1__prim	BAmv3__prim		acetylcholine	0.9348528633847879	acetylcholine	Tanaka et al., 2012	left		fw000265	FBbt_00067353
82967361262481572	720575940625971204	179832	45688	4118	179832.0	45688.0	4118.0	7378918.0	intrinsic	visual_projection				LC9	VPNd3			acetylcholine	0.7451742842893274			right		fw000266	FBbt_00100480
78464517213828200	720575940628181520	114597	56544	1563	123456.0	47792.0	939.0	3665103.0	intrinsic	central	ALPN	uniglomerular		DL2v_adPN	ALad1	BAmv3	ALad1__0	acetylcholine	0.921427367295011	acetylcholine	Tanaka et al., 2012	left		fw000267	FBbt_00100388
82756598292498345	720575940616941201	176828	50503	2009	182944.0	49576.0	2148.0	7654087.0	intrinsic	central				AVLP434_a	VLPl2_medial	BLAv2_medial		acetylcholine	0.5784954188496273			right		fw000268
82967498634729086	720575940619410671	180136	46776	3850	180136.0	46776.0	3850.0	7379042.0	intrinsic	visual_projection				LC9	VPNd3			acetylcholine	0.7684404344485143			right		fw000269	FBbt_00100480
82897404567084042	720575940639175869	178157	51446	2306	180464.0	51464.0	2088.0	7396734.0	intrinsic	central				LHAV2g3	VLPl2_posterior	BLAv2_posterior	VLPl2_posterior__1	acetylcholine	0.7833942281442747			right		fw000270	FBbt_00051656
82756598292472410	720575940626840368	176673	50781	2008	179928.0	51384.0	1678.0	7394892.0	intrinsic	central			CB0992		VLPl2_medial	BLAv2_medial	VLPl2_medial__0	serotonin	0.5306887594265076			right		fw000271
78463211409646139	720575940620681837	114203	36565	1016	114488.0	45600.0	776.0	3041590.0	intrinsic	central	DAN			PAM14	CREa1_dorsal	BAmd1_dorsal	CREa1_dorsal_or_CREa2_medial__0	dopamine	0.9254464147802319	dopamine	Mao & Davis 2009	left		fw000272	FBbt_00111024
78463211409646544	720575940609414468	113729	37207	1016	114280.0	42112.0	759.0	3040898.0	intrinsic	central	DAN			PAM04	CREa1_dorsal	BAmd1_dorsal	CREa1_dorsal_or_CREa2_medial__1	dopamine	0.7897069710392832	dopamine	Mao & Davis 2009	left		fw000273
79872098323304062	720575940620609739	135075	59897	2324	120984.0	48808.0	1010.0	3663051.0	intrinsic	visual_centrifugal				mALC5	putative_primary	putative_primary		gaba	0.9428286042688482			left		fw000274
78815330478670081	720575940625949212	119294	40779	4530	123264.0	44688.0	4833.0	3672002.0	intrinsic	central				SMP413	DM4_dorsal	CM4_dorsal		acetylcholine	0.8560494334559158			left		fw000275
79097217839435706	720575940620156283	123184	47192	5113	123184.0	47192.0	5113.0	3671759.0	efferent	descending			DNp30	DSKMP1A	putative_primary	putative_primary		serotonin	0.6294631479228556	Drosulfakinin	Soderberg et al., 2012	left	CV	fw000276	FBbt_00047663
78955311918403416	720575940605307936	121025	30142	3385	121000.0	44880.0	5161.0	3671358.0	intrinsic	central				SMP408_d	DM4_dorsal	CM4_dorsal	DM4_dorsal__0	acetylcholine	0.8622528145902995			left		fw000277	FBbt_20003270
78745511624257744	720575940640039040	118472	49568	5345	118472.0	49568.0	5345.0	3673364.0	intrinsic	central	CX	tangential	CB.FB3,4A10	FB4M	DM6__prim	CM3__prim		dopamine	0.706671723844747	dopamine	Hulse et al., 2020	left		fw000278	FBbt_00051244
78815880435275256	720575940630349583	119176	49576	5665	119176.0	49576.0	5665.0	3673912.0	intrinsic	central			CB0624	5812982885,5901225755				acetylcholine	0.7522479309425278			left		fw000279
78674593124384700	720575940611812835	117184	40752	5430	117184.0	40752.0	5430.0	3623937.0	intrinsic	central	Kenyon_Cell		KCapbp-ap1	KCa'b'-ap1	MBp2	MBp2		dopamine	0.46589242843690554	acetylcholine, sparkly	Barnstedt et al. 2016; Aso et al. 2019	left		fw000280	FBbt:00049836
78674524337630043	720575940612869269	116832	40384	4776	116832.0	40384.0	4776.0	3620486.0	intrinsic	central	CX			ExR1	DM3__prim	DPMpm2__prim		gaba	0.5062215174264187			left		fw000281	FBbt_00003655
82545285968452237	720575940637798771	173980	47253	2403	179784.0	44376.0	1945.0	7373951.0	intrinsic	central			CB0993		SLPal5	BLAd5	SLPal5__0	glutamate	0.8332925015268609			right		fw000282
82545285968461897	720575940620482182	173079	47180	2403	179968.0	48312.0	1743.0	7374050.0	intrinsic	central			CB0994		LHa1	BLAd1	LHa1__0	acetylcholine	0.8967868295640601			right		fw000283
78603674355841724	720575940605073342	115658	32951	3300	120656.0	41288.0	5082.0	3622045.0	intrinsic	central				SMP526	DM3_dorso_medial	DPMpm2_dorso_medial		acetylcholine	0.9094322041178109			left		fw000284	FBbt_20003388
79096186979864019	720575940623807932	123280	31696	4355	123280.0	31696.0	4355.0	3592913.0	intrinsic	central	CX	columnar		FC1D,FC1E	DM2_CX_d2	DPMpm1_CX_d2	DM2_CX_d2__0	acetylcholine	0.8087095957311906			left		fw000285
79167036760574103	720575940612327446	124718	38619	4516	122880.0	32984.0	4443.0	3592497.0	intrinsic	central	CX	columnar		vDeltaA,vDeltaB,vDeltaC,vDeltaD,vDeltaE,vDeltaJ,vDeltaK,vDeltaL,vDeltaM	DM2_CX_p	DPMpm1_CX_p	DM2_CX_p__1	acetylcholine	0.5569019677968288			left		fw000286
78604361483648168	720575940621588139	115755	43454	2912	123024.0	33096.0	4131.0	3574565.0	intrinsic	central				AVLP477	putative_primary	putative_primary		acetylcholine	0.7449309142613966			left		fw000287	FBbt_20000586	outlier_seg
78603468331953437	720575940625576080	116586	30224	4556	121544.0	24504.0	4089.0	3534552.0	intrinsic	central	Kenyon_Cell		KCapbp-m	KCa'b'-m	MBp1	MBp1		dopamine	0.4886639632432389	acetylcholine, sparkly	Barnstedt et al. 2016; Aso et al. 2019	left		fw000288	FBbt:00100253
78533649343630448	720575940622321251	115408	37936	4600	120504.0	24216.0	4108.0	3533527.0	intrinsic	central	Kenyon_Cell		KCapbp-m	KCa'b'-m	MBp1	MBp1		dopamine	0.49663611198882934	acetylcholine, sparkly	Barnstedt et al. 2016; Aso et al. 2019	left		fw000289	FBbt:00100253
78955518278068903	720575940621956317	121064	33056	4844	121064.0	33056.0	4844.0	3590718.0	intrinsic	central	CX	columnar		FS3	DM3_CX_d2	DPMpm2_CX_d2	DM3_CX_d2__0	acetylcholine	0.826591568426705			left		fw000290
79026367991689347	720575940610290162	121970	40011	4487	120488.0	33488.0	5083.0	3621885.0	intrinsic	central			SMP330a	SMP330	DM3_dorso_lateral	DPMpm2_dorso_lateral	DM3_dorso_lateral__0	acetylcholine	0.7987229661249199			left		fw000291
83038004750898879	720575940623959477	180776	48888	3458	180776.0	48888.0	3458.0	7656556.0	intrinsic	visual_projection			LC10d	LC10	VPNd2			acetylcholine	0.8094705345088503	acetylcholine	Davis et al., 2020	right		fw000292	FBbt_00111748
82967636073501096	720575940624243006	179864	49376	3728	179864.0	49376.0	3728.0	7379017.0	intrinsic	visual_projection			LC10d	LC10	VPNd2			acetylcholine	0.8156578461119781	acetylcholine	Davis et al., 2020	right		fw000293	FBbt_00111748
82615723565850909	720575940624649964	174847	48194	3100	182048.0	48872.0	2708.0	7653736.0	intrinsic	central			CB0996		LHa3	BLVa2	LHa3__0	acetylcholine	0.9015622964628199			right		fw000294
82404548413146886	720575940633502618	171072	47067	2004	179960.0	48824.0	2219.0	7377314.0	intrinsic	central				SLP223	SLPav1_medial	BLAl1_medial	SLPav1_medial__0	acetylcholine	0.9320516107659861			right		fw000295
82615654779803643	720575940620382400	174589	47683	3030	179816.0	49840.0	2932.0	7396598.0	intrinsic	central			CB0997		LHa2	BLVa1	LHa2__0	acetylcholine	0.9266882912442748			right		fw000296
78392155605089795	720575940633688476	112768	26823	1837	115688.0	32368.0	1071.0	3545028.0	intrinsic	central	DAN			PAM04	CREa2_medial	DALcm1_medial	CREa1_dorsal_or_CREa2_medial__1	dopamine	0.8070658999436162	dopamine	Mao & Davis 2009	left		fw000297
83038829317363501	720575940628226697	180521	62055	2866	179808.0	63336.0	2520.0	7415635.0	intrinsic	visual_projection	bilateral		MeMe_e04		VPNl&d1_lateral	BLAl2_lateral	VPNl&d1_lateral__0	glutamate	0.4269653459034322			right		fw000298
78744412045770222	720575940626366748	118568	32424	5011	118568.0	32424.0	5011.0	3586333.0	intrinsic	central	Kenyon_Cell			KCg-m	MBp2	MBp2		dopamine	0.7444884672565074	acetylcholine, sNPF, sparkly	Barnstedt et al. 2016; Aso et al. 2019	left		fw000299	FBbt_00111061
78955999247556784	720575940615904802	121609	40289	4487	122760.0	41144.0	5161.0	3623111.0	intrinsic	central			SMP331a	SMP331	DM3_dorso_lateral	DPMpm2_dorso_lateral	DM3_dorso_lateral__0	acetylcholine	0.7228130771724008			left		fw000300	FBbt_20003193
78462937135827690	720575940626191108	114488	32392	5272	114488.0	32392.0	5272.0	3002945.0	intrinsic	central	Kenyon_Cell		KCab	KCab-c	MBp2	MBp2		dopamine	0.6114945798842122	acetylcholine, Nplp1, sNPF, sparkly	Barnstedt et al. 2016; Aso et al. 2019	left		fw000301	FBbt_00100248
78393186800237496	720575940620544182	112626	41693	5064	114296.0	34024.0	5171.0	3031030.0	intrinsic	central	Kenyon_Cell		KCab	KCab-m	MBp2	MBp2		dopamine	0.5285327392731299	acetylcholine, Nplp1, sNPF, sparkly	Barnstedt et al. 2016; Aso et al. 2019	left		fw000302	FBbt_00100248
79026367991682745	720575940604518944	122018	39767	4487	123232.0	33816.0	4934.0	3623157.0	intrinsic	central	CX			PFNm,PFNp	DM3_CX_v	DPMpm2_CX_v	DM3_CX_v__0	acetylcholine	0.6318971212589682			left		fw000303
78955999247526464	720575940630410321	121762	39728	4487	123208.0	36536.0	5107.0	3623158.0	intrinsic	central	CX			PFNm,PFNp	DM3_CX_v	DPMpm2_CX_v	DM3_CX_v__0	acetylcholine	0.45924918463338055			left		fw000304
79096736735537841	720575940616287377	123582	39607	4258	122408.0	32536.0	4914.0	3591883.0	intrinsic	central	CX			PFNm,PFNp	DM2_CX_v	DPMpm1_CX_v	DM2_CX_v__0	acetylcholine	0.4606240280837696			left		fw000305
79026367991686195	720575940614640031	122403	40253	4487	121488.0	39848.0	5161.0	3622424.0	intrinsic	central			CB0998		DM3_dorso_lateral	DPMpm2_dorso_lateral	DM3_dorso_lateral__0	acetylcholine	0.6668606595846611			left		fw000306
82686160962775515	720575940630564712	175663	49136	2896	182840.0	57056.0	1701.0	7666262.0	intrinsic	central			CB0999		SLPav3	BLVa2a	SLPav3__0	gaba	0.6554757714518089			right		fw000307
82475604418661495	720575940606810057	172811	57463	2137	179840.0	63584.0	1660.0	7414749.0	intrinsic	central				LHAV1d2	VLPl&d1_lateral	BLAv1_posterior	VLPl&d1_lateral__1	acetylcholine	0.7945443927036545			right		fw000308
82475604418654427	720575940634523255	172610	57751	2137	179888.0	64416.0	1573.0	7414771.0	intrinsic	central			CB1000		VLPl&d1_lateral	BLAv1_posterior	VLPl&d1_lateral__2	acetylcholine	0.7105421096477436			right		fw000309
78322199311936691	720575940629232322	112399	32815	2739	116608.0	38560.0	5082.0	3620472.0	intrinsic	central			CB1001		DM6_dorso_lateral	CM3_dorso_lateral	DM6_dorso_lateral__0	acetylcholine	0.6033207873208318			left		fw000310
78817529031809841	720575940648804217	119144	73384	913	119144.0	73384.0	913.0	3734349.0	efferent	motor								acetylcholine	0.4335201943381812			left	PhN	fw000312
78676791543634252	720575940622273868	117368	73672	982	117368.0	73672.0	982.0	3733501.0	intrinsic	central			CB0699		putative_primary	putative_primary		glutamate	0.917477943792897			left		fw000313
78394698426761576	720575940625604098	112963	64674	3088	114280.0	73768.0	1797.0	3141226.0	intrinsic	central	CX	tangential	CB.FB2I2		LALv1_dorsal	BAmv1_dorsal	LALv1_dorsal__0	glutamate	0.565777944375093			left		fw000314
79099141514583092	720575940640681680	123240	75712	1189	123240.0	75712.0	1189.0	3770917.0	efferent	motor					putative_primary	putative_primary		acetylcholine	0.421360385948422			left	PhN	fw000315
78887966562464992	720575940618165019	120640	75328	1101	120640.0	75328.0	1101.0	3765747.0	efferent	motor			CB0700		putative_primary	putative_primary		acetylcholine	0.49902812833561794			left	PhN	fw000316
82826692292555267	720575940632790753	178030	46438	2764	181144.0	39656.0	3098.0	7615771.0	intrinsic	central			CB1002		LHl1	BLD4	LHl1__0	gaba	0.6474514370105187			right		fw000317
82826692292546021	720575940632832301	177790	45835	2764	181120.0	41312.0	2893.0	7615947.0	intrinsic	central			CB1003		LHl1	BLD4	LHl1__1	gaba	0.6063453498258062			right		fw000318
82966673866453184	720575940614525078	179800	35176	2766	179800.0	35176.0	2766.0	7351048.0	intrinsic	central				LHAD1d1	LHl2_dorsal	DPLal2_dorsal	LHl2_dorsal__0	acetylcholine	0.8659593832740765	acetylcholine	Dolan et al., 2019	right		fw000319
82122798692292391	720575940639806296	167753	42793	2722	179752.0	38016.0	2775.0	7350990.0	intrinsic	central				AVLP022	LHl2_ventral	DPLal2_ventral		glutamate	0.8606198963011823			right		fw000320	FBbt_20000131
82263467461180900	720575940630006735	169338	42298	2723	179808.0	38288.0	2577.0	7351047.0	intrinsic	central			CB1005		LHl2_ventral	DPLal2_ventral	LHl2_ventral__0	glutamate	0.9319400957766782			right		fw000321
81770474002255916	720575940628820823	162481	35529	3307	179856.0	32000.0	3279.0	7335965.0	intrinsic	central			CB1006		SLPad1_posterior	DPLl3_posterior	SLPad1_posterior__1	glutamate	0.8352735948926749			right		fw000322
80504317777358656	720575940612921325	144098	43057	4123	123256.0	53992.0	5372.0	3709895.0	intrinsic	central			CB1007		DM6_posterior	CM3_posterior	DM6_posterior__0	glutamate	0.9440437735088825			left		fw000323
78745786233829413	720575940624801771	118096	52921	3358	117576.0	48712.0	5538.0	3672826.0	efferent	descending			DNpe040	CL320	putative_primary	putative_primary		acetylcholine	0.8373639476180214			left	CV	fw000324	FBbt_00047517
78885974100815804	720575940615682955	120056	45461	4567	120032.0	48888.0	5653.0	3674302.0	intrinsic	central	CX			PFNm,PFNp	DM4_CX_p	CM4_CX_p	DM4_CX_p__0	acetylcholine	0.41403284788051126			left		fw000325
78815880368604391	720575940618774352	119672	48816	5445	119672.0	48816.0	5445.0	3674059.0	intrinsic	central	CX			PFNm,PFNp	DM4_CX_p	CM4_CX_p	DM4_CX_p__0	acetylcholine	0.746788972367266			left		fw000326
79169098008917154	720575940623320649	124606	70174	1630	122416.0	74048.0	1350.0	3737262.0	intrinsic	central			CB1008		FLAa3	BAmas2	FLAa3__0	acetylcholine	0.5820830242392518			left		fw000327
79098797984214815	720575940620201084	123401	70292	1630	123512.0	71800.0	1225.0	3737364.0	intrinsic	central			CB1009		FLAa3	BAmas2	FLAa3__0	acetylcholine	0.7144295941469332			left		fw000328
78887897843214107	720575940615792523	119744	74208	1272	119744.0	74208.0	1272.0	3736368.0	intrinsic	central			CB0015		FLAa3	BAmas2	FLAa3__0	glutamate	0.6549783109852072			left		fw000329
78817529098852739	720575940632879842	119056	73976	1123	119056.0	73976.0	1123.0	3736058.0	intrinsic	central	TPN	water_PN	BiT		FLAa3	BAmas2	FLAa3__0	serotonin	0.7312920810502664			left		fw000330
78816773587656437	720575940628456553	118783	62879	4501	116712.0	71512.0	1086.0	3733422.0	intrinsic	central			PS090a	PS090	PSa1	BAmv2		gaba	0.6721895168518027			left		fw000331	FBbt_20001845
78957236264740761	720575940627946795	121688	58428	4660	114672.0	74040.0	1379.0	3141431.0	intrinsic	central			CB1010		LALv1_ventral	BAmv1_ventral	LALv1_ventral__0	glutamate	0.39248653566578867			left		fw000332
79239398033915800	720575940616098644	125628	68331	1842	123128.0	71176.0	963.0	3735067.0	intrinsic	central			CB1008		FLAa3	BAmas2	FLAa3__0	acetylcholine	0.7062053602477114			left		fw000333
78606422866668285	720575940623861479	116576	74072	1369	116576.0	74072.0	1369.0	3735571.0	intrinsic	central	CX	tangential	CB.FBTI0		LALv1_dorsal	BAmv1_dorsal	LALv1_dorsal__0	glutamate	0.6271170604348908			left		fw000334
79519911139042349	720575940622224553	129876	54590	3213	116472.0	72088.0	985.0	3733049.0	intrinsic	central				CL121,CL122	PSa1	BAmv2	PSa1__0	gaba	0.7781237410855903			left		fw000335
81770405349764002	720575940620926155	162298	34827	3717	180808.0	32400.0	3397.0	7601219.0	intrinsic	central			CB1011		SLPpl1	DPLl1	SLPpl1__2	glutamate	0.6847865612532761			right		fw000336
82966948946312948	720575940633485207	179752	38920	4608	179752.0	38920.0	4608.0	7356923.0	intrinsic	central				LHPV5g1_b	DL2_dorsal	CP3_dorsal	DL2_dorsal__0	acetylcholine	0.9193789080584985	acetylcholine	Dolan et al., 2019	right		fw000337
78394286311871801	720575940650798582	113145	58238	5079	115416.0	65128.0	5562.0	3725947.0	intrinsic	central				WED165				acetylcholine	0.5718197887514409			left		fw000338	FBbt_20003715
77759318346278064	720575940619895125	103906	34129	4652	114120.0	64920.0	491.0	3099785.0	intrinsic	central	ALPN	uniglomerular		VP2_adPN	ALad1	BAmv3		acetylcholine	0.9367917975299873	acetylcholine	Tanaka et al., 2012	left		fw000339	FBbt_00048093
78816704398485146	720575940625784153	118706	61498	964	113848.0	63512.0	476.0	3099459.0	intrinsic	central	ALPN	uniglomerular		VA7l_adPN	ALad1__prim	BAmv3__prim		acetylcholine	0.9587280624027895	acetylcholine	Tanaka et al., 2012	left		fw000340	FBbt_00007448
79027536356895504	720575940633070732	122056	57064	5382	122056.0	57064.0	5382.0	3707399.0	intrinsic	visual_centrifugal			cL02a		DM6_posterior	CM3_posterior	DM6_posterior__8	glutamate	0.441354805207326			left		fw000341
79027536356981673	720575940611102577	122232	57168	5463	122232.0	57168.0	5463.0	3707694.0	intrinsic	central			CB1012		DM6_posterior	CM3_posterior	DM6_posterior__1	glutamate	0.5775423005253418			left		fw000342		outlier_seg
78183729432186679	720575940641773472	109698	66973	1774	114336.0	71432.0	868.0	3137963.0	intrinsic	central	ALLN		v2LN39a		ALv2	BAla2	ALv2__0	glutamate	0.5832123681162692			left		fw000343
78465479152515292	720575940622491632	114104	70680	847	114104.0	70680.0	847.0	3137697.0	intrinsic	central	ALLN			vLN26	ALv2	BAla2		glutamate	0.37515313978091047			left		fw000344		outlier_bio
78183729432187060	720575940606045314	110011	67197	1774	114512.0	72528.0	972.0	3138194.0	intrinsic	central	ALLN		CB1013		ALv2	BAla2	ALv2__1	glutamate	0.3651793821959072			left		fw000345
82052292710962828	720575940632575584	166591	40933	4618	160248.0	26208.0	4048.0	6692887.0	intrinsic	central				SMP530	putative_primary	putative_primary		glutamate	0.9133938003888147	glutamate	Reinhard et al., 2023; Ma et al., 2021	right		fw000346
80225728817476668	720575940621947653	139971	86291	2686	141328.0	89936.0	2028.0	5869101.0	efferent	descending			DNg64		MD3	MD3	MD3__1	gaba	0.441355592669246			right	CV	fw000347	FBbt_00047516
81769786874885530	720575940616210333	162440	25824	4056	162440.0	25824.0	4056.0	6693168.0	intrinsic	central			SLP465b	SLP465				acetylcholine	0.848497545371086			right		fw000348	FBbt_20002859
81067198742879798	720575940632687770	151879	41928	2086	159208.0	41224.0	940.0	6723650.0	intrinsic	central			CB1014		AOTUv1_ventral	DALcm2_ventral	AOTUv1_ventral__0	acetylcholine	0.6174274434593408			right		fw000349
80225728884654599	720575940610604078	140007	86510	3260	145784.0	90296.0	2372.0	5872337.0	efferent	descending			DNge136		MX3	MX3	MX3__2	gaba	0.5137815142329352			right	CV	fw000350	FBbt_00047516
79309904552519637	720575940620300308	126507	70522	4373	141040.0	89776.0	2454.0	5871996.0	efferent	descending			DNg97		MX3	MX3		acetylcholine	0.8039073786575108			right	CV	fw000351	FBbt_00047516
81277136945783776	720575940620926740	155472	24808	3750	155472.0	24808.0	3750.0	6284581.0	efferent	endocrine	pars_lateralis			DNES1				glutamate	0.3224636276521055			right	NCC	fw000352
81558818081081874	720575940640372277	159520	27338	3869	156072.0	24368.0	4032.0	6285062.0	intrinsic	central			CB1015		SLPpm1	DPLm1	SLPpm1__0					right		fw000353
81489480196052507	720575940622697196	158578	43132	4294	155736.0	30936.0	4136.0	6310845.0	intrinsic	central	Kenyon_Cell			KCg-m	MBp3	MBp3		dopamine	0.7461013960911911	acetylcholine, sNPF, sparkly	Barnstedt et al. 2016; Aso et al. 2019	right		fw000354	FBbt_00111061
81417943153568349	720575940624862339	157019	25351	3716	156536.0	24248.0	3672.0	6652614.0	intrinsic	central				CL166,CL168	CLp1	DPLc4	CLp1__0	acetylcholine	0.8116764280757867			right		fw000355		outlier_bio
81418011873536503	720575940638925877	157488	26504	4061	157488.0	26504.0	4061.0	6692568.0	intrinsic	central	Kenyon_Cell			KCg-m	MBp3	MBp3		dopamine	0.8008299381827415	acetylcholine, sNPF, sparkly	Barnstedt et al. 2016; Aso et al. 2019	right		fw000356	FBbt_00111061
81699349410875252	720575940630286136	161448	24240	3765	161448.0	24240.0	3765.0	6655271.0	intrinsic	central			CB1016		CLp1	DPLc4	CLp1__0	acetylcholine	0.8564365415013203			right		fw000357
81489480196062345	720575940612754582	158534	43228	4294	155392.0	31016.0	4436.0	6320026.0	intrinsic	central	Kenyon_Cell			KCg-m	MBp3	MBp3		dopamine	0.7354844786183447	acetylcholine, sNPF, sparkly	Barnstedt et al. 2016; Aso et al. 2019	right		fw000358	FBbt_00111061
81277549396990529	720575940622857447	155400	31248	4871	155400.0	31248.0	4871.0	6319874.0	intrinsic	central	Kenyon_Cell		KCab	KCab-m	MBp3	MBp3		dopamine	0.5895923107327549	acetylcholine, Nplp1, sNPF, sparkly	Barnstedt et al. 2016; Aso et al. 2019	right		fw000359	FBbt_00100248
81277618049056905	720575940635342236	155160	32272	4120	155160.0	32272.0	4120.0	6310630.0	intrinsic	central				ATL035,ATL036	putative_primary	putative_primary		glutamate	0.6434025749031397			right		fw000360
81769718155116629	720575940633144312	162601	24310	3803	162568.0	24280.0	3807.0	6655649.0	intrinsic	central				SLP312	LHd2	DPLm2	LHd2__0	glutamate	0.8242621809407129			right		fw000361	FBbt_20002706
81840636386453799	720575940604828076	163368	33136	1582	163368.0	33136.0	1582.0	6680256.0	intrinsic	central			CB1017					acetylcholine	0.7999132648537401			right		fw000362
80645467046018313	720575940646353699	145616	48776	508	145616.0	48776.0	508.0	5715596.0	intrinsic	central				CRE013	putative_primary	putative_primary		gaba	0.6469423939657193			right		fw000363	FBbt_20001082	outlier_seg
80152954623318695	720575940624313834	138752	50328	735	138752.0	50328.0	735.0	5057312.0	intrinsic	visual_centrifugal				mALC5	putative_primary	putative_primary		gaba	0.931634582749095			right		fw000364
80434361417636123	720575940633228103	142880	48976	5006	142880.0	48976.0	5006.0	5722457.0	efferent	descending			DNp30	DSKMP1A	putative_primary	putative_primary		serotonin	0.6377208249151743	Drosulfakinin	Soderberg et al., 2012	right	CV	fw000365	FBbt_00047663
81067610926071391	720575940618045986	152335	48083	1478	147984.0	49560.0	689.0	5745033.0	intrinsic	central	CX	ring neuron		ER3m	EBa1	DALv2	EBa1__0	gaba	0.9726707691077775	gaba	Omoto et al., 2018	right		fw000366	FBbt_00047038
79098248295972102	720575940622790271	122888	62708	2486	147480.0	51448.0	736.0	5744130.0	intrinsic	central				mALB2	CREa1_ventral	BAmd1_ventral		gaba	0.902994597191			right		fw000367
80786342040255937	720575940625054906	147984	51080	636	147984.0	51080.0	636.0	5745082.0	intrinsic	central				LAL126	putative_primary	putative_primary		glutamate	0.6856934197860999			right		fw000368	FBbt_20001422
80785792821752189	720575940617869339	147912	42792	5081	147912.0	42792.0	5081.0	5725129.0	intrinsic	central				CL234	putative_primary			glutamate	0.6153941956149869			right		fw000369	FBbt_20000939
80645330143910573	720575940613552018	145677	47326	4338	142080.0	47544.0	5095.0	5722238.0	intrinsic	central	CX			PFNm,PFNp	DM4_CX_v	CM4_CX_v	DM4_CX_v__0	acetylcholine	0.4421012561055316			right		fw000370
80645398863357956	720575940639092201	145933	47868	4338	147992.0	47352.0	5419.0	5732796.0	intrinsic	central				LAL191,LAL192	putative_primary	putative_primary		acetylcholine	0.8356110674873086			right		fw000371
81559299251908184	720575940633886765	159136	35344	5092	159136.0	35344.0	5092.0	6748486.0	intrinsic	central	Kenyon_Cell		KCab	KCab-c	MBp3	MBp3		dopamine	0.5698757155760346	acetylcholine, Nplp1, sNPF, sparkly	Barnstedt et al. 2016; Aso et al. 2019	right		fw000372	FBbt_00100248
80223598782610469	720575940620738645	140112	54312	5091	140112.0	54312.0	5091.0	5748668.0	intrinsic	visual_centrifugal			cLLPM01		DM6_posterior	CM3_posterior	DM6_posterior__4	glutamate	0.7510825619456927			right		fw000373
80645330143893303	720575940634046399	145841	47461	4338	145184.0	49240.0	5168.0	5724122.0	intrinsic	central	CX	columnar		hDeltaK	DM4_CX_d3	CM4_CX_d3	DM4_CX_d3__0	serotonin	0.4802502207422918			right		fw000374	FBbt_00052287
80505279984297882	720575940621446309	143344	57752	5176	143344.0	57752.0	5176.0	5752584.0	intrinsic	central				PS242	DM4_ventral	CM4_ventral		acetylcholine	0.9367601175401206			right		fw000375	FBbt_20001997
80785655315250265	720575940630901719	147906	40637	4250	145024.0	48728.0	5324.0	5729739.0	intrinsic	central				CL157	DM4_dorsal	CM4_dorsal		acetylcholine	0.8164898053515615			right		fw000376	FBbt_20000862
80716386217070375	720575940634601954	146640	57568	5362	146640.0	57568.0	5362.0	5758111.0	intrinsic	central			CB1018		DM6_posterior	CM3_posterior	DM6_posterior__1	glutamate	0.7205909756903953			right		fw000377		outlier_seg
80715286571109310	720575940639160920	146434	40908	4250	147760.0	38408.0	5158.0	5686831.0	intrinsic	central			SMP332a	SMP332	DM3_dorso_lateral	DPMpm2_dorso_lateral	DM3_dorso_lateral__0	acetylcholine	0.7586233780749247			right		fw000378
80644917826938046	720575940613581378	145962	41019	4250	147904.0	37000.0	5132.0	5666944.0	intrinsic	central			SMP331b	SMP331	DM3_dorso_lateral	DPMpm2_dorso_lateral	DM3_dorso_lateral__0	acetylcholine	0.8567833826760536			right		fw000379	FBbt_20003193
81067198742877118	720575940623438992	151707	41875	2086	156432.0	40600.0	849.0	6722465.0	intrinsic	central			PS038a	PS038	AOTUv1_ventral	DALcm2_ventral	AOTUv1_ventral__0	acetylcholine	0.7075294678981768			right		fw000380	FBbt_20001793
80434842050903489	720575940638792611	142291	56338	1622	146296.0	49528.0	548.0	5715891.0	intrinsic	central	mAL		mAL	mAL1,mAL2A,mAL2B,mAL3A,mAL3B,mAL4,mAL5A,mAL5B,mAL6	CREa1_ventral	BAmd1_ventral	CREa1_ventral__0	gaba	0.4430324036871155			right		fw000381
80715286101144676	720575940638526278	147009	41398	534	146320.0	49496.0	400.0	5715949.0	intrinsic	central	MBON			MBON32	putative_primary	putative_primary		gaba	0.35862954808215464			right		fw000382	FBbt_00049852	outlier_seg
80786204601206326	720575940621213556	147560	49520	558	147560.0	49520.0	558.0	5716255.0	intrinsic	central				CRE040	putative_primary	putative_primary		gaba	0.8533319954565669			right		fw000383	FBbt_20001109	outlier_bio
80644917826924843	720575940619369688	145800	40963	4250	141280.0	40624.0	4661.0	5660262.0	intrinsic	central				CL236	DM3_dorso_medial	DPMpm2_dorso_medial		acetylcholine	0.8303283843047983			right		fw000384	FBbt_20000941
81700242898706798	720575940608383243	161408	38440	5081	161408.0	38440.0	5081.0	6748989.0	intrinsic	central	Kenyon_Cell			KCg-m	MBp3	MBp3		dopamine	0.7242839267322491	acetylcholine, sNPF, sparkly	Barnstedt et al. 2016; Aso et al. 2019	right		fw000385	FBbt_00111061
81348467897376167	720575940615764422	155650	39330	5133	161360.0	39352.0	5096.0	6748977.0	intrinsic	central	Kenyon_Cell			KCg-m	MBp2	MBp2		dopamine	0.6468901081341628	acetylcholine, sNPF, sparkly	Barnstedt et al. 2016; Aso et al. 2019	right		fw000386	FBbt_00111061
81348811360441597	720575940620607982	156413	43848	4102	163440.0	41296.0	5085.0	6749642.0	intrinsic	central	Kenyon_Cell			KCg-m	MBp2	MBp2		dopamine	0.7655118600319671	acetylcholine, sNPF, sparkly	Barnstedt et al. 2016; Aso et al. 2019	right		fw000387	FBbt_00111061
81348536616826755	720575940612766102	156511	39652	5132	162632.0	39704.0	5156.0	6749401.0	intrinsic	central	Kenyon_Cell		KCapbp-m	KCa'b'-m	MBp2	MBp2		dopamine	0.4710519570905468	acetylcholine, sparkly	Barnstedt et al. 2016; Aso et al. 2019	right		fw000388	FBbt:00100253
81630217617521695	720575940626953732	160352	43561	3977	162096.0	32536.0	4836.0	6710201.0	intrinsic	central	Kenyon_Cell			KCg-d	MBp4	MBp4		dopamine	0.6384737521033234	acetylcholine, sNPF, sparkly	Barnstedt et al. 2016; Aso et al. 2019	right		fw000389	FBbt_00110932
81488724013560170	720575940614919062	158072	31436	2398	162280.0	32448.0	1552.0	6677206.0	intrinsic	central			CB1020		LHd1	DPLd	LHd1__0	acetylcholine	0.9170389143267068			right		fw000390
81699898898088308	720575940633900896	161072	32440	1582	161072.0	32440.0	1582.0	6673794.0	intrinsic	central				PLP245	putative_primary	putative_primary		acetylcholine	0.8381240236353921			right		fw000391	FBbt_20001745
81911486099807981	720575940637878854	164344	40296	1114	164344.0	40296.0	1114.0	6747056.0	intrinsic	central			SLP212a	SLP212	putative_primary	putative_primary		acetylcholine	0.7880058710514828			right		fw000392	FBbt_20002606
81418493044082610	720575940646263331	157224	33888	5090	157224.0	33888.0	5090.0	6748289.0	intrinsic	central	Kenyon_Cell			KCg-m	MBp3	MBp3		dopamine	0.7232342527190728	acetylcholine, sNPF, sparkly	Barnstedt et al. 2016; Aso et al. 2019	right		fw000393	FBbt_00111061
81348605402997971	720575940620520513	155896	41336	5314	155896.0	41336.0	5314.0	6376537.0	intrinsic	central	Kenyon_Cell		KCapbp-m	KCa'b'-m	MBp2	MBp2		dopamine	0.6156525486797964	acetylcholine, sparkly	Barnstedt et al. 2016; Aso et al. 2019	right		fw000394	FBbt:00100253
80647597483709674	720575940660219265	145856	81520	1088	145856.0	81520.0	1088.0	5815069.0	efferent	motor			CB0701		putative_primary	putative_primary		acetylcholine	0.4390765645416484			right	PhN	fw000395
80506929185060550	720575940628487153	143684	81556	4997	147768.0	88432.0	4516.0	5875287.0	efferent	descending			DNge085		LB6	LB6	LB6__0	acetylcholine	0.3911531272228673			right	CV	fw000396	FBbt_00047516
80858978996797972	720575940614129617	148815	84902	4127	145752.0	90408.0	2815.0	5872377.0	efferent	descending			DNge019		MX12	MX12	MX12__0	acetylcholine	0.8302365874282622			right	CV	fw000397	FBbt_00047604
80436766397597749	720575940629488658	142782	84805	3167	145984.0	90440.0	2951.0	5872406.0	intrinsic	central			CB1021		MX7	MX7	MX7__0	acetylcholine	0.8182652455049554			right		fw000398
80788884862110884	720575940631092943	147680	89712	2097	147680.0	89712.0	2097.0	5871667.0	intrinsic	central			CB0016		putative_primary	putative_primary		glutamate	0.7156187462591724			right		fw000399
80225934908847691	720575940625870640	139240	89616	2233	139240.0	89616.0	2233.0	5342507.0	efferent	descending			DNg15		putative_primary	putative_primary		acetylcholine	0.43547423796049267			right	CV	fw000401	FBbt_00051918, FBbt_00047607
80296372641331520	720575940606720265	141080	90512	4572	141080.0	90512.0	4572.0	5873067.0	intrinsic	central			CB1022		LB5	LB5	LB5__0	acetylcholine	0.4544147183530134			right		fw000402
80225522927625571	720575940632041676	139282	82749	4845	139984.0	85800.0	5158.0	5872901.0	intrinsic	central			CB1023		LB3	LB3	LB3__0	glutamate	0.7359413407778453			right		fw000403
81067198742874291	720575940616982336	152006	41754	2086	158856.0	39248.0	982.0	6723509.0	intrinsic	central				PS030	AOTUv1_ventral	DALcm2_ventral		acetylcholine	0.7432253990311086			right		fw000404	FBbt_20001785
81770405215842426	720575940614082962	162363	35160	2940	159120.0	32368.0	1423.0	6671294.0	intrinsic	central				SLP152	LHd1	DPLd	LHd1__2	acetylcholine	0.8635498388922734			right		fw000405	FBbt_20002546
80716797997407077	720575940633831264	146738	63998	1528	146944.0	74072.0	462.0	5787272.0	intrinsic	central	ALLN			v2LN38	ALv2	BAla2		glutamate	0.4185576906099994			right		fw000407	FBbt_20003769
80717485191585303	720575940617876251	146624	73992	1082	146624.0	73992.0	1082.0	5790492.0	intrinsic	central				PS097	PSa1	BAmv2	PSa1__1	gaba	0.7346273248042251			right		fw000408	FBbt_20001852
80857398583106544	720575940622516852	149015	61091	5162	141240.0	72272.0	944.0	5780739.0	intrinsic	visual_centrifugal			OA-AL2i1	5813069570	putative_primary	putative_primary		octopamine	0.7949028896336883	octopamine	Busch et al. 2009	right		fw000409	FBbt_00110141
80295272726708864	720575940626044942	141112	73400	1221	141112.0	73400.0	1221.0	5234923.0	intrinsic	visual_centrifugal			OA-AL2b2	aMe14b	putative_primary	putative_primary		acetylcholine	0.8419974191958808			right		fw000410
77972348187264914	720575940622360358	106717	62975	703					afferent	sensory	olfactory			ORN_VA7m				acetylcholine	0.6383875539233329	acetylcholine	Yasuyama et al. 1999	left	AN	fw000411	FBbt_00048139
80787716362558282	720575940632007983	147392	72288	306	147392.0	72288.0	306.0	5788082.0	intrinsic	central	ALLN		LN60b		ALl1_dorsal	BAlc_dorsal	ALl1_dorsal__0	gaba	0.6556733948008031			right		fw000412
80365641470695207	720575940636047205	142168	74048	1082	142168.0	74048.0	1082.0	5789920.0	intrinsic	central				PS096	PSa1	BAmv2	PSa1__1	gaba	0.701930395211805			right		fw000414
80013591591964161	720575940634195039	136819	70386	1542	141440.0	74096.0	634.0	5781019.0	intrinsic	central			CB1024		FLAa3	BAmas2	FLAa3__0	acetylcholine	0.5867740968605822			right		fw000415
80013110622194654	720575940634260636	136334	63458	1648	138568.0	70704.0	642.0	5232397.0	intrinsic	central				LAL119	putative_primary	putative_primary		acetylcholine	0.95807578391689			right		fw000416	FBbt_20001415
82263261437188421	720575940621529435	169316	38541	3953	146552.0	65248.0	68.0	5769305.0	intrinsic	central	ALPN	uniglomerular		DC1_adPN	ALad1__prim	BAmv3__prim		acetylcholine	0.9580855708104189	acetylcholine	Tanaka et al., 2012	right		fw000417	FBbt_00067014
80716935569947479	720575940627731206	147214	65683	2075	145592.0	73896.0	433.0	5784276.0	intrinsic	central				AVLP446	ALv1	BAla1		gaba	0.8683595164393434	gaba	Dolan et al., 2019	right		fw000418	FBbt_20000555
80365641404293492	720575940628424010	142064	73400	1033	142064.0	73400.0	1033.0	5781210.0	intrinsic	central					PSa1	BAmv2	PSa1__0	glutamate	0.3350051444995743			right		fw000419
80647116380376412	720575940618865112	146152	73816	671	146152.0	73816.0	671.0	5784530.0	intrinsic	central	ALPN	uniglomerular		VL2p_adPN	ALad1__prim	BAmv3__prim		acetylcholine	0.91844126319751	acetylcholine	Tanaka et al., 2012	right		fw000420	FBbt_00007450	outlier_seg
80576747636727969	720575940639010392	144328	73544	1016	144328.0	73544.0	1016.0	5783110.0	intrinsic	central				CL121,CL122	PSa1	BAmv2	PSa1__0	gaba	0.8772302858097333			right		fw000421
80436010080616912	720575940626030776	143224	73480	464	143224.0	73480.0	464.0	5781972.0	intrinsic	central	ALLN			vLN28,vLN29	ALv2	BAla2		glutamate	0.5875315034053549			right		fw000422
80506310239595046	720575940619718054	143616	73328	1091	143616.0	73328.0	1091.0	5790196.0	intrinsic	central				VES024	PSa1	BAmv2		gaba	0.6426502065062863			right		fw000423	FBbt_20003490
80857741845220222	720575940615921803	149090	67008	2846	147720.0	75136.0	1344.0	5821369.0	intrinsic	central	CX	tangential	CB.FB3,4I3	FB4A,FB4D,FB4E,FB4F,FB4G,FB4H,FB4I,FB4J	LALv1_dorsal	BAmv1_dorsal	LALv1_dorsal__0	serotonin	0.4795118655554602			right		fw000424
80365641403851523	720575940634388927	141360	73344	780	141360.0	73344.0	780.0	5780841.0	intrinsic	central			PS090b	PS090	PSa1	BAmv2		gaba	0.5018797663363072			right		fw000425	FBbt_20001845
80295272726943031	720575940633292057	140596	74071	1387	141248.0	74720.0	1078.0	5812490.0	intrinsic	central			CB1025		FLAa2	BAmas1	FLAa2__0	acetylcholine	0.838395791837113			right		fw000426
80083960336207367	720575940640204752	137563	70621	1542	140120.0	73656.0	844.0	5780387.0	intrinsic	central			CB1026		FLAa3	BAmas2	FLAa3__0	acetylcholine	0.5864913377879599			right		fw000427
80715079942925245	720575940630166267	147233	38262	779	147072.0	46256.0	350.0	5716098.0	intrinsic	central	DAN			PAM06	CREa2_medial	DALcm1_medial	CREa1_dorsal_or_CREa2_medial__0	dopamine	0.7506175247073125	dopamine	Mao & Davis 2009	right		fw000428
80856229949286014	720575940638594768	148817	43780	2088	154112.0	49336.0	1188.0	6364609.0	intrinsic	central	CX	ring neuron		ER1	EBa1	DALv2	EBa1__2	gaba	0.6600779152434079	gaba	Omoto et al., 2018	right		fw000429
81067610926124069	720575940626336381	152463	47917	1524	150480.0	49416.0	863.0	6362138.0	intrinsic	central	CX	ring neuron		ER1	EBa1	DALv2	EBa1__2	gaba	0.5342992940756718	gaba	Omoto et al., 2018	right		fw000430
81137979670302132	720575940629585602	152935	48151	1524	151160.0	49456.0	484.0	6362315.0	intrinsic	central	MBON			MBON10	EBa1	DALv2	EBa1__3	gaba	0.780106104147466	gaba	Aso et al. 2014	right		fw000431	FBbt_00111008
80788953648746650	720575940622552675	148136	89960	2639	148136.0	89960.0	2639.0	6510284.0	intrinsic	central			CB0009		putative_primary	putative_primary		gaba	0.5870901032636692			right		fw000432
79098179576315142	720575940621548108	122966	61432	2330	147624.0	49544.0	817.0	5716293.0	intrinsic	central				mALD2	CREa1_ventral	BAmd1_ventral		gaba	0.9121520336058616			right		fw000433
80926942022476585	720575940640352334	149456	49440	379	149456.0	49440.0	379.0	6361883.0	intrinsic	central				CRE043	AOTUv1_medial	DALcm2_medial	AOTUv1_medial__0	gaba	0.7704964203028577			right		fw000434
80225797604154201	720575940623338281	139728	86676	3263	147600.0	89856.0	2308.0	5872460.0	efferent	descending			DNg98		MX3	MX3	MX3__2	gaba	0.6712295844885201			right	CV	fw000435	FBbt_00047516
81349085835581377	720575940637934308	156344	47824	941	156344.0	47824.0	941.0	6364053.0	intrinsic	central	MBON			MBON30	putative_primary	putative_primary		glutamate	0.588777918404794			right		fw000436	FBbt_00049850
81067198742860395	720575940640325429	152024	42619	2086	156240.0	46248.0	862.0	6364062.0	efferent	descending			DNa06	PS039	WEDd1	DALd		acetylcholine	0.844491135370177			right	CV	fw000437	FBbt_00047577
80504935984153661	720575940617226141	143410	52282	2064	153680.0	49648.0	514.0	6363200.0	intrinsic	central				LAL074,LAL084	putative_primary	putative_primary		glutamate	0.654687024813839			right		fw000438
81138048389786786	720575940621065677	153335	48838	1524	154088.0	49304.0	984.0	6363234.0	intrinsic	central	CX	ring neuron		ER1	EBa1	DALv2	EBa1__2	gaba	0.6828391370738333	gaba	Omoto et al., 2018	right		fw000439
81066924267626716	720575940608655918	152216	38224	5156	152216.0	38224.0	5156.0	6352685.0	intrinsic	central	Kenyon_Cell		KCapbp-m	KCa'b'-m	MBp2	MBp2		dopamine	0.5271976804144607	acetylcholine, sparkly	Barnstedt et al. 2016; Aso et al. 2019	right		fw000440	FBbt:00100253
80644917826928698	720575940622701508	146209	40741	4250	147032.0	38432.0	5131.0	5666490.0	intrinsic	central			SMP326b	SMP326	DM3_dorso_lateral	DPMpm2_dorso_lateral	DM3_dorso_lateral__0	acetylcholine	0.8044736291071473			right		fw000441
80856230218357816	720575940633797677	148652	43690	4610	148016.0	41408.0	5065.0	6351674.0	intrinsic	central	CX	columnar		PFGs	DM4_CX_d2	CM4_CX_d2	DM4_CX_d2__0	serotonin	0.42129856346306555			right		fw000442	FBbt_00111457
80856230218353167	720575940632836675	148632	43802	4610	148648.0	37656.0	5158.0	6351880.0	efferent	descending			DNp41	PS294,PS295,PS298	putative_primary	putative_primary		acetylcholine	0.8615806709910652			right	CV	fw000443	FBbt_00047517
81348673921226953	720575940625560189	156567	42295	3897	150584.0	34920.0	5082.0	6352320.0	intrinsic	central	Kenyon_Cell		KCab	KCab-s	MBp1	MBp1		dopamine	0.5998544866158163	acetylcholine, Nplp1, sNPF, sparkly	Barnstedt et al. 2016; Aso et al. 2019	right		fw000444	FBbt_00100248
77337655302100426	720575940623317321	97882	42400	2548	147760.0	41240.0	5250.0	5686737.0	intrinsic	central				AOTU046	putative_primary	putative_primary		glutamate	0.38093609751211127			right		fw000445	FBbt_20000045
81207523780273013	720575940624579100	154482	36245	1150	153584.0	32456.0	1138.0	6305186.0	intrinsic	central			AOTU015a	AOTU015	CREa2_ventral	DALcm1_ventral	CREa2_ventral__1	acetylcholine	0.780803308690983			right		fw000446
81137567487052186	720575940622204186	152497	42104	2086	156184.0	40512.0	1179.0	6349690.0	efferent	descending			DNae003	PS040	WEDd1	DALd		acetylcholine	0.7619894502466836			right	CV	fw000447	FBbt_00047512
81067198742875837	720575940629198279	151965	41790	2086	156024.0	37360.0	1134.0	6349681.0	intrinsic	central			CB1028		AOTUv1_ventral	DALcm2_ventral	AOTUv1_ventral__0	acetylcholine	0.6460336425107507			right		fw000448
81559986312282746	720575940621073840	158797	44705	3976	152824.0	32712.0	4055.0	6309678.0	intrinsic	central	Kenyon_Cell			KCg-d	MBp1	MBp1		dopamine	0.6283311212673256	acetylcholine, sNPF, sparkly	Barnstedt et al. 2016; Aso et al. 2019	right		fw000449	FBbt_00110932
80644848906131047	720575940632512156	146250	39606	2722	147040.0	37576.0	4281.0	5666436.0	efferent	descending			DNpe038	SLP410	SMPpv1	DPMpl1		acetylcholine	0.6365533897689486	acetylcholine	Wang et al., 2020	right	CV	fw000450	FBbt_00049920
79729849006144765	720575940603980256	132973	36555	2123	147000.0	35808.0	4226.0	5666423.0	efferent	descending				oviDNb	SMPpv1	DPMpl1		acetylcholine	0.4780153163303226	acetylcholine	Wang et al., 2020	right	CV	fw000451	FBbt_00049921
80645467582651871	720575940615779558	145455	49269	4179	147112.0	39496.0	4716.0	5666514.0	intrinsic	central				VES051,VES052	DM2_or_DM3_posterior	DPMpm1_or_DPMpm2_posterior	DM2_or_DM3_posterior__0	glutamate	0.8733025727613604			right		fw000452
79380204376152209	720575940621196037	127881	70078	3025	147096.0	33504.0	4258.0	5666476.0	efferent	descending			DNpe044	SMP479	SMPpv1	DPMpl1		acetylcholine	0.8604922953305665			right	CV	fw000453	FBbt_00047517
80855474303489147	720575940626075079	148744	32600	4134	148744.0	32600.0	4134.0	6308023.0	intrinsic	central	Kenyon_Cell			KCg-m	MBp1	MBp1		dopamine	0.7746637761951704	acetylcholine, sNPF, sparkly	Barnstedt et al. 2016; Aso et al. 2019	right		fw000454	FBbt_00111061
80433948697982884	720575940620793584	142496	43114	1822	155288.0	48856.0	1211.0	6364710.0	intrinsic	central				SMP165	putative_primary	putative_primary		glutamate	0.810222797440766			right		fw000455	FBbt_20003027
81068366773254857	720575940605883569	151684	59194	1000	156144.0	56080.0	1072.0	6385838.0	intrinsic	central	ALLN			lLN2P_b	ALl1_dorsal	BAlc_dorsal	ALl1_dorsal__0	gaba	0.3161370422224327	gaba, myoinhibitory peptide	Sizemore et al., 2023	right		fw000456
80293348715494943	720575940616445250	141055	45680	2209	155928.0	49920.0	1281.0	6385725.0	intrinsic	central	CX	ring neuron		ER3d	EBa1	DALv2	EBa1__0	gaba	0.9301926222977938	gaba	Omoto et al., 2018	right		fw000457
80293348715609788	720575940637487593	141166	45025	2278	152408.0	50776.0	1072.0	6381076.0	intrinsic	central	CX	ring neuron		ER2	EBa1	DALv2	EBa1__1	gaba	0.9606771456097555	gaba	Omoto et al., 2018	right		fw000458
81349498152332614	720575940630407388	156104	54520	829	156104.0	54520.0	829.0	6383600.0	intrinsic	central	ALLN			lLN2T_b	ALl1_dorsal	BAlc_dorsal		serotonin	0.3452087675311435	acetylcholine	Shang et al., 2007	right		fw000459
81208417133970474	720575940619436342	154026	49342	1524	156136.0	51568.0	795.0	6383596.0	intrinsic	central	CX	ring neuron		ER4m	EBa1	DALv2	EBa1__1	gaba	0.9414195626632796	gaba	Omoto et al., 2018	right		fw000460	FBbt_00007537
80715698619361939	720575940616946662	147108	47037	2073	155720.0	48784.0	859.0	6363881.0	intrinsic	central	CX	ring neuron		ER1	EBa1	DALv2	EBa1__2	gaba	0.7139906957875711	gaba	Omoto et al., 2018	right		fw000461
77972623468364834	720575940610724466	106612	66874	4030	151432.0	55440.0	5155.0	6388902.0	intrinsic	central			CB1029		DM6_ventral	CM3_ventral	DM6_ventral__0	acetylcholine	0.8236183074703239			right		fw000462
81068367309532119	720575940632679727	151973	59045	4651	150424.0	54960.0	5154.0	6388845.0	intrinsic	central			CB1030		DM4_ventral	CM4_ventral	DM4_ventral__0	acetylcholine	0.7652323084623577			right		fw000463
79096874174678864	720575940639122640	123681	42004	4386	148744.0	54104.0	5152.0	6388646.0	intrinsic	central			CB1007		DM6_posterior	CM3_posterior	DM6_posterior__0	glutamate	0.8962794243993653			right		fw000464
80856573882856307	720575940623260201	148416	48864	5085	148416.0	48864.0	5085.0	6369226.0	intrinsic	central	CX	tangential	CB.FB3,4A9	FB4Y	DM6__prim	CM3__prim	DM6__prim__0	dopamine	0.42057869350992844			right		fw000465
80645536235147855	720575940639666395	145492	49988	3763	152728.0	47512.0	5160.0	6370989.0	intrinsic	central			PS208b	PS208	VLPp2	DPMpl3	VLPp2__0	acetylcholine	0.727845685276355			right		fw000466	FBbt_20001963
81419180104611195	720575940631434722	156635	44013	4102	150656.0	40560.0	5233.0	6353922.0	intrinsic	central	Kenyon_Cell			KCg-m	MBp2	MBp2		dopamine	0.8058691018498537	acetylcholine, sNPF, sparkly	Barnstedt et al. 2016; Aso et al. 2019	right		fw000467	FBbt_00111061
80858978930231151	720575940641781133	148726	85135	4032	147488.0	90712.0	2684.0	6106561.0	efferent	descending			DNg12_e		MX12	MX12	MX12__0	acetylcholine	0.7053827021811413			right	CV	fw000468	FBbt_00047604
80786205138495331	720575940617244347	147384	49416	4965	147384.0	49416.0	4965.0	5724959.0	intrinsic	central	CX	tangential	CB.FB3,4A9	FB4Y	DM6__prim	CM3__prim	DM6__prim__0	dopamine	0.37983848950261384			right		fw000469
80926049139212331	720575940611502309	149877	36128	3801	148408.0	40632.0	4416.0	6351693.0	intrinsic	central			CB1031		DM6_dorso_lateral	CM3_dorso_lateral	DM6_dorso_lateral__0	acetylcholine	0.7769714863349491			right		fw000470
80856573345363407	720575940624392328	149400	48840	565	149400.0	48840.0	565.0	6361803.0	intrinsic	central				CRE043	AOTUv1_medial	DALcm2_medial	AOTUv1_medial__0	gaba	0.7630941229383205			right		fw000471
81067610926147826	720575940622991252	152288	47995	1524	150224.0	48776.0	764.0	6362006.0	intrinsic	central	CX	ring neuron		ER3a	EBa1	DALv2	EBa1__0	gaba	0.8652109180976449	gaba	Omoto et al., 2018	right		fw000472
81348605402908464	720575940633226603	155992	40624	5249	155992.0	40624.0	5249.0	6358294.0	intrinsic	central	Kenyon_Cell			KCab-p	MBp2	MBp2		dopamine	0.6523285487762808	acetylcholine, Nplp1, sNPF, sparkly	Barnstedt et al. 2016; Aso et al. 2019	right		fw000473	FBbt_00110931
80714599309485952	720575940621350070	146960	30552	3940	146960.0	30552.0	3940.0	5631651.0	intrinsic	central				ATL035,ATL036	putative_primary	putative_primary		glutamate	0.4150027127968688			right		fw000474
81278305177074603	720575940628217643	155420	41858	3896	147040.0	30680.0	4040.0	5631699.0	intrinsic	central	Kenyon_Cell			KCg-m	MBp1	MBp1		dopamine	0.7496126829380658	acetylcholine, sNPF, sparkly	Barnstedt et al. 2016; Aso et al. 2019	right		fw000475	FBbt_00111061
80714324431418685	720575940614282238	147368	27024	3808	147368.0	27024.0	3808.0	5631800.0	intrinsic	central	Kenyon_Cell			KCg-m	MBp1	MBp1		dopamine	0.7933428187075242	acetylcholine, sNPF, sparkly	Barnstedt et al. 2016; Aso et al. 2019	right		fw000476	FBbt_00111061
81558818081079804	720575940633545823	159197	27486	3869	148552.0	24272.0	3670.0	6276708.0	intrinsic	central			CB1032		SLPpm1	DPLm1	SLPpm1__0	glutamate	0.698768036115352			right		fw000477
81278373896870779	720575940621892122	155442	42724	4103	147048.0	25136.0	3755.0	5631691.0	intrinsic	central	Kenyon_Cell			KCg-m	MBp1	MBp1		dopamine	0.6929877668908696	acetylcholine, sNPF, sparkly	Barnstedt et al. 2016; Aso et al. 2019	right		fw000478	FBbt_00111061
81488586574408548	720575940611007586	158219	30254	2221	156056.0	25352.0	2067.0	6307503.0	intrinsic	central			CB1033		LHd1	DPLd	LHd1__0	acetylcholine	0.7930217339818979			right		fw000479
81418080324126906	720575940615458235	157430	27424	1989	153624.0	24216.0	2234.0	6275572.0	intrinsic	central				SLP150	putative_primary	putative_primary		acetylcholine	0.9214790992356313			right		fw000480	FBbt_20002544	outlier_seg
80925293225121659	720575940618326292	150424	24416	3879	150424.0	24416.0	3879.0	6279449.0	intrinsic	central	Kenyon_Cell		KCapbp-ap1	KCa'b'-ap1	MBp1	MBp1		dopamine	0.5799639731984237	acetylcholine, sparkly	Barnstedt et al. 2016; Aso et al. 2019	right		fw000481	FBbt:00049836
81278305177070025	720575940631827527	155317	41843	3897	150376.0	28144.0	4058.0	6308620.0	intrinsic	central	Kenyon_Cell			KCg-m	MBp1	MBp1		dopamine	0.80625716074931	acetylcholine, sNPF, sparkly	Barnstedt et al. 2016; Aso et al. 2019	right		fw000482	FBbt_00111061
81347643129227862	720575940627351887	156008	26888	3982	156008.0	26888.0	3982.0	6310860.0	intrinsic	central	LHLN			LHPD4a1	SLPpm1	DPLm1	SLPpm1__3	glutamate	0.8307936421575516	glutamate	Dolan et al., 2019	right		fw000483
81278373896538781	720575940626277382	155566	42927	3896	147448.0	33040.0	4366.0	5642437.0	intrinsic	central	Kenyon_Cell		KCab	KCab-m	MBp1	MBp1		dopamine	0.6315276615859307	acetylcholine, Nplp1, sNPF, sparkly	Barnstedt et al. 2016; Aso et al. 2019	right		fw000484	FBbt_00100248
81206768202095474	720575940606680706	154304	24720	4098	154304.0	24720.0	4098.0	6283284.0	intrinsic	central	Kenyon_Cell		KCapbp-ap1	KCa'b'-ap1	MBp3	MBp3		dopamine	0.534302003757625	acetylcholine, sparkly	Barnstedt et al. 2016; Aso et al. 2019	right		fw000485	FBbt:00049836
81558818081077600	720575940651329526	158865	27456	3869	153592.0	24176.0	4029.0	6282700.0	intrinsic	central			CB1035		SLPpm1	DPLm1	SLPpm1__0	glutamate	0.799443291287475			right		fw000486
81278373896557596	720575940608772821	155342	42725	3897	148496.0	32936.0	4678.0	6312323.0	intrinsic	central	Kenyon_Cell		KCab	KCab-m	MBp1	MBp1		dopamine	0.6604131543717651	acetylcholine, Nplp1, sNPF, sparkly	Barnstedt et al. 2016; Aso et al. 2019	right		fw000487	FBbt_00100248
80929347741025533	720575940615958203	150176	84988	4155	151272.0	89760.0	2832.0	6510693.0	efferent	descending			DNg12_a		MX12	MX12	MX12__0	acetylcholine	0.6218421023944631			right	CV	fw000488	FBbt_00047604
80714873784264206	720575940636659886	146912	34976	751	146912.0	34976.0	751.0	5652505.0	intrinsic	central	DAN			PAM02	CREa2_medial	DALcm1_medial	CREa1_dorsal_or_CREa2_medial__0	dopamine	0.7737345173870552	dopamine, Nplp1, sNPF, sparkly, amnesiac, CG34136	Mao & Davis 2009; Aso et al. 2019	right		fw000489	FBbt_00111016
80715079942841029	720575940624661031	146936	38280	695	146936.0	38280.0	695.0	5652716.0	intrinsic	central	DAN			PAM10	CREa1_dorsal	BAmd1_dorsal	CREa1_dorsal_or_CREa2_medial__2	dopamine	0.832978275905427	dopamine, amnesiac, sparkly, Dh44, CG34136, Nplp1	Mao & Davis 2009; Aso et al. 2019	right		fw000490	FBbt_00110994
81347574476419062	720575940626550504	155928	26120	4141	155928.0	26120.0	4141.0	6320988.0	intrinsic	central	Kenyon_Cell		KCapbp-ap2	KCa'b'-ap2	MBp3	MBp3		dopamine	0.517781890593037	acetylcholine, sparkly	Barnstedt et al. 2016; Aso et al. 2019	right		fw000491	FBbt:00049837
81347849354480796	720575940625476964	156000	29336	4251	156000.0	29336.0	4251.0	6321078.0	intrinsic	central	Kenyon_Cell		KCapbp-ap2	KCa'b'-ap2	MBp3	MBp3		dopamine	0.4895496650871273	acetylcholine, sparkly	Barnstedt et al. 2016; Aso et al. 2019	right		fw000492	FBbt:00049837
81066168152701890	720575940617650481	151936	26288	4054	151936.0	26288.0	4054.0	6309362.0	intrinsic	central	Kenyon_Cell		KCapbp-m	KCa'b'-m	MBp3	MBp3		dopamine	0.554527080623939	acetylcholine, sparkly	Barnstedt et al. 2016; Aso et al. 2019	right		fw000493	FBbt:00100253
81066580603547675	720575940637222470	151624	33152	4950	151624.0	33152.0	4950.0	6316628.0	intrinsic	central	Kenyon_Cell		KCapbp-m	KCa'b'-m	MBp3	MBp3		dopamine	0.48164435130435373	acetylcholine, sparkly	Barnstedt et al. 2016; Aso et al. 2019	right		fw000494	FBbt:00100253
80577229276574698	720575940605282406	144898	80867	5284	150432.0	89888.0	2664.0	6510516.0	efferent	descending			DNg12_e		MX12	MX12	MX12__0	acetylcholine	0.45117366476204496			right	CV	fw000495	FBbt_00047604
81351353779684916	720575940644726432	156368	82288	2423	156368.0	82288.0	2423.0	6512912.0	efferent	motor			CB0703		putative_primary	putative_primary		acetylcholine	0.5747037274966214			right	PhN	fw000496
81351353846280015	720575940624532408	155888	81640	2587	155888.0	81640.0	2587.0	6473567.0	intrinsic	central			CB0017		putative_primary	putative_primary		dopamine	0.4546786966727053			right		fw000497
80366672531622008	720575940627419676	141874	89697	3380	150200.0	90424.0	3380.0	6513065.0	efferent	descending			DNge034		MX12__prim	MX12__prim	MX12__prim__2	glutamate	0.7091412373562439			right	CV	fw000498	FBbt_00047516
80717828789484046	720575940629766615	147048	79176	1466	147048.0	79176.0	1466.0	5821123.0	intrinsic	central			CB0013		putative_primary	putative_primary		gaba	0.4611072356924067			right		fw000500
81209791523484499	720575940629464305	154427	70016	1519	155952.0	73608.0	978.0	6422767.0	intrinsic	central				VES012	ALl1_ventral	BAlc_ventral		acetylcholine	0.8738486145872387			right		fw000499	FBbt_20003478
79732735157245851	720575940630504466	132268	80379	1735	148280.0	82256.0	1103.0	6465093.0	intrinsic	central			CB1036		TRdm	TRdm	TRdm__0	glutamate	0.453861349203637			right		fw000501
80929485113482848	720575940615659521	149427	86695	4099	155984.0	83560.0	3843.0	6514502.0	efferent	descending			DNge091		LB7	LB7	LB7__0	gaba	0.6807203444210658			right	CV	fw000502	FBbt_00047516
80929485113489999	720575940614181585	149800	86870	4102	156056.0	84216.0	3504.0	6514514.0	efferent	descending			DNg07		LB7	LB7	LB7__0	acetylcholine	0.8405785313610217			right	CV	fw000503	FBbt_00047599
81351628858823116	720575940636748095	156032	86424	3924	156032.0	86424.0	3924.0	6514519.0	intrinsic	central			CB1037		LB5	LB5	LB5__0	acetylcholine	0.48140711082227555			right		fw000504
81210616224040930	720575940627723657	153680	81560	1792	153680.0	81560.0	1792.0	6469247.0	intrinsic	central			CB0018		putative_primary	putative_primary		glutamate	0.6747188445002595			right		fw000505
80296166281113159	720575940615424571	140495	86938	2685	154080.0	84520.0	2083.0	6509393.0	intrinsic	central			CB1038		MD3	MD3	MD3__0	gaba	0.4807932362259111			right		fw000506
81280984900892030	720575940637936710	154856	81592	1474	154856.0	81592.0	1474.0	6469874.0	intrinsic	central			CB0019		putative_primary	putative_primary		gaba	0.5147483974255302			right		fw000507
80648078587338706	720575940638360960	145997	87965	1718	153056.0	82264.0	1257.0	6469263.0	intrinsic	central			CB1039		MD_SA1	MD_SA1	MD_SA1__0	acetylcholine	0.9105494228503943			right		fw000508
80081830300721808	720575940623432918	137557	38854	3539	152296.0	81168.0	2278.0	6472022.0	intrinsic	central				AstA1	putative_primary	putative_primary		gaba	0.8234999636861865	allatostatin-a, glutamate	Frenkel et al., 2017; Ni et al. 2019	right		fw000509	FBbt_00048142
80435735471524194	720575940639861301	143255	69345	2371	149416.0	73328.0	1185.0	6423067.0	intrinsic	central	CX	tangential	CB.FB3,4I0	FB3A	LALv1_dorsal	BAmv1_dorsal		acetylcholine	0.2925439378902242			right		fw000510		outlier_seg
80577641392080337	720575940625642302	144376	87621	3725	149648.0	90376.0	2667.0	6510449.0	efferent	descending			DNge020		MX12	MX12	MX12__0	acetylcholine	0.642530489395049			right	CV	fw000511	FBbt_00047516
80999509991495543	720575940630034231	151136	82112	1792	151136.0	82112.0	1792.0	6467561.0	intrinsic	central			CB0704		putative_primary	putative_primary		glutamate	0.8295878401837731			right		fw000512
81351422431516131	720575940626968216	155776	82776	1624	155776.0	82776.0	1624.0	6510147.0	intrinsic	central			CB0020		putative_primary	putative_primary		gaba	0.6343614525647467			right		fw000513
80858566277284115	720575940623290126	149144	79280	1066	149144.0	79280.0	1066.0	6455850.0	intrinsic	central			CB1040		TRdl_b	TRdl_b	TRdl_b__0	acetylcholine	0.41162426159384585			right		fw000514
80928454119339981	720575940628446010	149748	71932	2082	151184.0	73200.0	616.0	6419167.0	intrinsic	central			CB0021		putative_primary	putative_primary		gaba	0.7142532592979248			right		fw000515
81069054101699331	720575940629367863	152443	69950	1635	150056.0	73936.0	1076.0	6423388.0	intrinsic	central	ALPN	multiglomerular	CB1041		ALv1	BAla1	ALv1__0	gaba	0.8526471583462211	gaba	Bates and Schlegel et al., 2020	right		fw000516
81351422767528897	720575940624342569	155792	82944	4435	155792.0	82944.0	4435.0	6517762.0	efferent	motor			CB0705		putative_primary	putative_primary		acetylcholine	0.5258888692436765			right	CV	fw000517
80718379014736477	720575940631715896	147333	86973	4812	156264.0	83600.0	4568.0	6517854.0	efferent	motor			CB0706		putative_primary	putative_primary		acetylcholine	0.4222792919676128			right	CV	fw000518
81139422845898178	720575940629589292	152522	69879	1635	147512.0	74864.0	549.0	5818463.0	intrinsic	central	ALLN			v2LN49	ALv2	BAla2		glutamate	0.40390720438712846			right		fw000519	FBbt_20003781
80717073076434147	720575940617671896	147248	67526	2904	147032.0	75720.0	989.0	5818011.0	intrinsic	central			CB1042		LALv1_ventral	BAmv1_ventral	LALv1_ventral__0	gaba	0.5102291561490037			right		fw000520
80717691283183345	720575940623209165	147136	77152	809	147136.0	77152.0	809.0	5818012.0	intrinsic	central			CB0707		putative_primary	putative_primary		acetylcholine	0.8796191524629154			right		fw000521
80577229209697744	720575940612804606	144495	80887	4957	155688.0	85832.0	4456.0	6517747.0	efferent	descending			DNg02_a		LB12	LB12	LB12__0	acetylcholine	0.6580131850038232			right	CV	fw000522	FBbt_00047594
80084922408244381	720575940626960536	138011	85391	1483	149416.0	81680.0	1353.0	6465640.0	intrinsic	central			CB0022		TRdm	TRdm	TRdm__0	gaba	0.7059809238452434			right		fw000523
81069878668498523	720575940632658131	151776	81584	1308	151776.0	81584.0	1308.0	6468069.0	intrinsic	central			CB1043		TRdl_b	TRdl_b	TRdl_b__0	acetylcholine	0.7018736060670248			right		fw000524
80717554045506668	720575940620540507	146660	74617	2269	151728.0	82192.0	2134.0	6471985.0	intrinsic	central				SAD072	putative_primary	putative_primary		gaba	0.8721495973765416			right		fw000525	FBbt_20002281
80366603879064423	720575940637530084	142236	88580	3792	150984.0	88856.0	2099.0	6507536.0	efferent	descending			DNge001		MX12	MX12	MX12__0	acetylcholine	0.6825566140363711			right	CV	fw000526	FBbt_00047516
80788334905166233	720575940635360924	147432	81352	1031	147432.0	81352.0	1031.0	5818169.0	efferent	motor			CB0708		putative_primary	putative_primary		acetylcholine	0.9350926973080058			right	PhN	fw000527
80788334972622481	720575940615672130	148168	81416	1473	148168.0	81416.0	1473.0	6464817.0	intrinsic	central			CB0709		putative_primary	putative_primary		acetylcholine	0.8478260704707982			right		fw000528
81068229938144073	720575940619478036	152016	57064	5466	152016.0	57064.0	5466.0	6395425.0	intrinsic	central			CB1012		DM6_posterior	CM3_posterior	DM6_posterior__1	glutamate	0.5854322498976985			right		fw000529
81842629453249243	720575940611292330	163067	62974	3584	155416.0	58256.0	5433.0	6413676.0	intrinsic	central			CB1044		VLPl&p2_posterior	BLVp1_posterior	VLPl&p2_posterior__0	acetylcholine	0.887037405902368			right		fw000530
81208623762116907	720575940627949589	153768	52048	5053	153768.0	52048.0	5053.0	6389163.0	efferent	descending				DNp18	putative_primary	putative_primary		acetylcholine	0.48584564549533327			right	CV	fw000531	FBbt_00047651
80364954275909628	720575940617917760	141846	63424	1046	147000.0	62744.0	57.0	5769485.0	intrinsic	central	ALPN	uniglomerular		VM3_adPN	ALad1__prim	BAmv3__prim		acetylcholine	0.9659686010427729	acetylcholine	Tanaka et al., 2012	right		fw000532	FBbt_00100481
78112879987414605	720575940624945438	108804	59814	4483	150656.0	48872.0	5395.0	6373353.0	intrinsic	central			CB1045		DM6_central1	CM3_central1	DM6_central1__0	acetylcholine	0.839138080568302			right		fw000533
81068367309533543	720575940621260643	152364	59099	4651	153152.0	57664.0	5269.0	6396848.0	intrinsic	central				PS267,PS268,PS269	DM6_ventral	CM3_ventral	DM6_ventral__1	acetylcholine	0.8231474856573406			right		fw000534
81068367309536355	720575940615056081	152171	59723	4652	147632.0	57344.0	5195.0	5760254.0	intrinsic	central			CB1046		DM4_ventral	CM4_ventral	DM4_ventral__2	acetylcholine	0.9218871538573534			right		fw000535
81068367309533828	720575940617979472	152175	59527	4652	147440.0	56960.0	5396.0	5759682.0	intrinsic	central			CB1047		DM6_ventral	CM3_ventral	DM6_ventral__0	acetylcholine	0.7491257682562594			right		fw000536
81068367309536214	720575940628781527	152338	59444	4652	148792.0	65400.0	5223.0	6405321.0	intrinsic	central			WED163a	WED163	DM5_ventral	CM1_ventral	DM5_ventral__0	acetylcholine	0.8440335362566447			right		fw000537	FBbt_20003713
81350529078283808	720575940604624574	156080	70096	1553	156080.0	70096.0	1553.0	6425661.0	intrinsic	central	ALPN	multiglomerular		M_lvPNm48	ALlv1	BAlp4	ALlv1__0	acetylcholine	0.7718321840753551	acetylcholine	Tanaka et al., 2012	right		fw000538	FBbt_00049742
81069122821175895	720575940640094592	152261	70285	1635	155072.0	73992.0	891.0	6422451.0	intrinsic	central	ALPN	multiglomerular		M_vPNml84	ALv1	BAla1	ALv1__0	gaba	0.8648090371315825	gaba	Liang et al., 2013	right		fw000539	FBbt_20003859
80294310855165590	720575940628154364	140620	59966	2628	152808.0	74264.0	916.0	6421526.0	intrinsic	visual_centrifugal			cL22b	VES015	putative_primary	putative_primary		gaba	0.8630049717138631			right		fw000540	FBbt_20003481
81139491565211506	720575940620917707	153229	70413	1553	153136.0	74040.0	650.0	6421601.0	intrinsic	central	ALLN		CB1048		ALv2	BAla2	ALv2__0	glutamate	0.5587500621047525			right		fw000541
80717073411580703	720575940628837852	146872	67288	5179	146872.0	67288.0	5179.0	5803166.0	intrinsic	central			CB0959					glutamate	0.6389293777990513			right		fw000542
81488655293866426	720575940633909344	158011	30769	2221	156936.0	25048.0	2152.0	6646310.0	intrinsic	central			CB0023		putative_primary	putative_primary		acetylcholine	0.9196371162180074			right		fw000543
81277343104177004	720575940626523017	155552	27292	3716	155168.0	22264.0	3465.0	6284072.0	intrinsic	central				ATL023	putative_primary	putative_primary		glutamate	0.8750183647487677			right		fw000544	FBbt_20000087
81558818081086804	720575940626986539	159203	27383	3869	155224.0	23440.0	3887.0	6284195.0	intrinsic	central			SLP302a	SLP302	SLPpm1	DPLm1	SLPpm1__0	glutamate	0.5771336744595608			right		fw000545
80788953783468683	720575940633007073	148344	89752	4088	148344.0	89752.0	4088.0	6512937.0	intrinsic	central			CB1049		LB5	LB5	LB5__0	serotonin	0.5753458019372436			right		fw000546
81699486782812508	720575940618693035	161253	26826	3330	152968.0	24552.0	3917.0	6281939.0	intrinsic	central			CB0974		SLPpm1	DPLm1	SLPpm1__0	glutamate	0.782375662783439			right		fw000547
81066030646579715	720575940633307036	151672	24544	3569	151672.0	24544.0	3569.0	6280257.0	intrinsic	central			CB0024		putative_primary			glutamate	0.7401008843018312			right		fw000548
80784555669872650	720575940632155207	147664	24872	3523	147664.0	24872.0	3523.0	5631910.0	intrinsic	central				CL182	SMPp&v1_posterior	DPLc5_anterior	SMPp&v1_posterior__0	glutamate	0.7748377967277648			right		fw000549	FBbt_20000887
81136536829361457	720575940624798352	153429	27244	3289	146944.0	23128.0	3175.0	5593111.0	intrinsic	central			CB1050		SLPpm3	DPLc3	SLPpm3__0	acetylcholine	0.8781206372065465			right		fw000550
80995593182658501	720575940640057589	150502	23869	3355	147056.0	22464.0	3185.0	5593227.0	intrinsic	central			CB1051		SMPpd1	DPLc1	SMPpd1__0	acetylcholine	0.8606371636147571			right		fw000551
80225935244594831	720575940606425522	139824	89616	4926	139824.0	89616.0	4926.0	5872738.0	intrinsic	central			CB0025		LB3	LB3		glutamate	0.5470995184063254			right		fw000552
82191930485911009	720575940624155416	168048	24416	3082	168048.0	24416.0	3082.0	7025625.0	intrinsic	central				DN1a	putative_primary			serotonin	0.55453113247604	CCHa1, Dh44, glutamate	Reinhard et al., 2023; Ma et al., 2021	right		fw000553	FBbt_00007429	outlier_seg
82192480107478380	720575940624345136	168288	33072	1839	168288.0	33072.0	1839.0	7039616.0	intrinsic	central				aSP-f1A,aSP-f1B,aSP-f2	SLPad1_anterior	DPLl3_anterior	SLPad1_anterior__0	acetylcholine	0.8476850057346924			right		fw000554
80221468143226661	720575940613809071	140022	22860	2529	165608.0	41416.0	1177.0	7070212.0	intrinsic	central				SMP026	putative_primary	putative_primary		acetylcholine	0.8052486694149913			right		fw000555	FBbt_20002888
82122248802796612	720575940607091979	167152	35105	2043	168336.0	32392.0	1900.0	7039347.0	intrinsic	central			SLP162a	SLP162	SLPad1_anterior	DPLl3_anterior	SLPad1_anterior__0	acetylcholine	0.9292382299292989			right		fw000556
82052086283528093	720575940623612395	166221	38374	2139	167032.0	41288.0	1229.0	7070734.0	intrinsic	central				AVLP042	VLPd1	DPLam		acetylcholine	0.9157718470372678			right		fw000557	FBbt_20000151
81841117557086030	720575940652214262	163617	40311	2679	167448.0	41384.0	1329.0	7070926.0	intrinsic	central				AVLP032	putative_primary	putative_primary		acetylcholine	0.7198282819017896			right		fw000558	FBbt_20000141
79942329963755221	720575940607805020	135312	57664	4666	135312.0	57664.0	4666.0	5070924.0	intrinsic	central			CB1053		PSp2		PSp2__1	acetylcholine	0.8932897506990858			right		fw000559
82333217931794476	720575940608393739	170776	33040	4512	170776.0	33040.0	4512.0	7067026.0	intrinsic	central	Kenyon_Cell			KCg-m	MBp4	MBp4		dopamine	0.7744115167794873	acetylcholine, sNPF, sparkly	Barnstedt et al. 2016; Aso et al. 2019	right		fw000561	FBbt_00111061
81911417850731509	720575940626792209	164304	38544	5088	164304.0	38544.0	5088.0	7074024.0	intrinsic	central	Kenyon_Cell			KCg-m	MBp3	MBp3		dopamine	0.757443376818359	acetylcholine, sNPF, sparkly	Barnstedt et al. 2016; Aso et al. 2019	right		fw000562	FBbt_00111061
81911349131243841	720575940608768213	163784	37912	5091	163784.0	37912.0	5091.0	6749665.0	intrinsic	central	Kenyon_Cell			KCg-m	MBp3	MBp3		dopamine	0.772915962158828	acetylcholine, sNPF, sparkly	Barnstedt et al. 2016; Aso et al. 2019	right		fw000563	FBbt_00111061
81630217684411210	720575940620682662	159777	43281	4293	169936.0	32520.0	4666.0	7066718.0	intrinsic	central	Kenyon_Cell			KCg-m	MBp4	MBp4		dopamine	0.7715050524326554	acetylcholine, sNPF, sparkly	Barnstedt et al. 2016; Aso et al. 2019	right		fw000564	FBbt_00111061
79800905012487986	720575940605554354	133480	46964	2836	172392.0	39024.0	4704.0	7076958.0	intrinsic	central	CX	tangential	CB.FB2E9		DL1_dorsal	CP2_dorsal	DL1_dorsal__0	glutamate	0.4277998944688852			right		fw000565
81770749014694824	720575940620104361	162450	39753	4558	172432.0	39344.0	4833.0	7077004.0	intrinsic	central			CB1054		CLp2	CP4	CLp2__0	glutamate	0.7507231326328495			right		fw000566
82333217931676641	720575940616208965	170728	32512	4438	170728.0	32512.0	4438.0	7066938.0	intrinsic	central	Kenyon_Cell		KCab	KCab-s	MBp4	MBp4		dopamine	0.582366318231263	acetylcholine, Nplp1, sNPF, sparkly	Barnstedt et al. 2016; Aso et al. 2019	right		fw000567	FBbt_00100248
80435185514499960	720575940622287142	142332	61350	928	139912.0	51768.0	698.0	5057638.0	intrinsic	central	ALPN	uniglomerular		VM5v_adPN	ALad1	BAmv3	ALad1__1	acetylcholine	0.9436045176030305	acetylcholine	Tanaka et al., 2012	right		fw000568	FBbt_00100386
80152885903596673	720575940618910075	138416	49008	561	138416.0	49008.0	561.0	5026068.0	intrinsic	central	DAN			PAM06	CREa1_dorsal	BAmd1_dorsal	CREa1_dorsal_or_CREa2_medial__0	dopamine	0.684795192839001	dopamine	Mao & Davis 2009	right		fw000569	FBbt_00111018
80082517159433744	720575940604861356	137576	48904	587	137576.0	48904.0	587.0	5025818.0	intrinsic	central	DAN			PAM12	CREa1_dorsal	BAmd1_dorsal	CREa1_dorsal_or_CREa2_medial__0	dopamine	0.8877021448096556	dopamine, amnesiac, sparkly, pdf, Gpb5	Mao & Davis 2009; Aso et al. 2019	right		fw000570	FBbt_00100230
81981374277587806	720575940637707069	165568	32440	4748	165568.0	32440.0	4748.0	7062614.0	intrinsic	central	Kenyon_Cell		KCab	KCab-m	MBp4	MBp4		dopamine	0.5432341961754692	acetylcholine, Nplp1, sNPF, sparkly	Barnstedt et al. 2016; Aso et al. 2019	right		fw000571	FBbt_00100248
80644161577357314	720575940619245016	145717	29746	1860	165528.0	41472.0	4688.0	7074675.0	intrinsic	central	DAN			PPL107	putative_primary	putative_primary		dopamine	0.8048623659833636	dopamine	Mao & Davis 2009; Neins et al. 2017	right		fw000572
79871892097763100	720575940632742300	134103	56423	1847	135560.0	48848.0	931.0	5025143.0	intrinsic	central			CB1055		WEDd2	BAmd2	WEDd2__0	gaba	0.6528192471399153			right		fw000573
79871410994003439	720575940641238400	134824	49632	1084	134824.0	49632.0	1084.0	5056185.0	intrinsic	central			CB1056		WEDd2	BAmd2	WEDd2__1	glutamate	0.5763581433737484			right		fw000574
82685611408135685	720575940635498394	175054	40607	4308	165568.0	24392.0	3756.0	7027135.0	intrinsic	central			CB1057		LHd2	DPLm2	LHd2__1	glutamate	0.8520628007069336			right		fw000576
82051193131698468	720575940625301629	166608	24336	3694	166608.0	24336.0	3694.0	7027590.0	intrinsic	central				SMP540	SMPpd2	DPLc6		glutamate	0.9424462950718874	glutamate	Reinhard et al., 2023; Ma et al., 2021	right		fw000577
81910593082516753	720575940609850436	164110	27048	3884	164544.0	24240.0	3767.0	7026858.0	intrinsic	central	LHLN		CB1058		LHd2	DPLm2	LHd2__3	glutamate	0.6610994654692796			right		fw000578
81840155619079522	720575940606650400	163440	25336	4021	163440.0	25336.0	4021.0	6693315.0	intrinsic	central			CB1059		LHd2		LHd2__2	glutamate	0.8000307486399627			right		fw000579
81911005399484205	720575940640207549	164340	32999	3951	172400.0	27416.0	3605.0	7058765.0	intrinsic	central			CB1060		VLPd&p1_posterior	DPLl2_posterior	VLPd&p1_posterior__0	acetylcholine	0.8288289337823057			right		fw000580
80224766543665048	720575940620065694	139264	72120	1288	139264.0	72120.0	1288.0	5234797.0	intrinsic	visual_centrifugal			OA-AL2i2	1535212969	putative_primary	putative_primary		octopamine	0.8920436505442508			right		fw000581
82051880058521147	720575940622263275	165923	35219	1997	163424.0	31600.0	1740.0	6679785.0	intrinsic	central				AVLP055	VLPd&p1_dorsal	DPLl2_anterior	VLPd&p1_dorsal__0	glutamate	0.7272507069613847			right		fw000582	FBbt_20000164
81136468110216473	720575940620503512	152707	26191	3547	167872.0	24792.0	3583.0	7028213.0	efferent	endocrine	pars_lateralis			DNES2	putative_primary	putative_primary		acetylcholine	0.3854568568486733	Dh31	Reinhard et al., 2023	right	NCC	fw000583
82476360802747794	720575940620359606	172384	69080	5796	172384.0	69080.0	5796.0	7144813.0	intrinsic	visual_projection			LLPC2	LLPC2a,LLPC2b,LLPC2c,LLPC2d				acetylcholine	0.5649607489080158	acetylcholine	Baker et al. 2022	right		fw000584
79518055445194772	720575940623045267	129237	26912	1523	131864.0	25296.0	1230.0	4392714.0	intrinsic	central			CB1061		SMPad3	DAMd1	SMPad3__0	glutamate	0.7607614055739458			right		fw000585
79659823725671918	720575940611254681	131026	42465	1490	131512.0	24960.0	1696.0	4392702.0	efferent	endocrine	pars_intercerebralis		PI	PI1,PI2,PI3	DILP__prim	DILP__prim	DILP__prim__0	acetylcholine	0.4516711450262065	DILP2, DILP3, DILP5	Cao et al., 2001	right	NCC	fw000586
79660373481353016	720575940623011845	131199	49879	1390	134000.0	24720.0	1567.0	4915310.0	efferent	endocrine	pars_intercerebralis		PI	PI1,PI2,PI3	DILP__prim	DILP__prim	DILP__prim__0	octopamine	0.4836893719459125	Dh44	Reinhard et al., 2023	right	NCC	fw000587
79518055445188879	720575940626400019	129852	26988	1523	132976.0	24304.0	1485.0	4914897.0	intrinsic	central			CB1062		SMPad3	DAMd1	SMPad3__0	glutamate	0.7108816685078485			right		fw000588
79799942671115204	720575940628212303	133504	32976	849	133504.0	32976.0	849.0	4930892.0	intrinsic	central				SMP091	SMPad2	DAMd2_or_3	SMPad2__0	gaba	0.818688655853683			right		fw000589
79588492908927403	720575940640352821	130452	27320	1523	132128.0	27240.0	1079.0	4930722.0	intrinsic	central				CRE027	SMPad3	DAMd1		glutamate	0.909733852394069			right		fw000590
79729436555547938	720575940625365512	132368	30428	1419	131008.0	30800.0	1102.0	4387308.0	intrinsic	central			CB0710		SMPad1	DAMv1_or_2	SMPad1__1	glutamate	0.7635839996466951			right		fw000591
78744205417579636	720575940628289103	117767	29513	1438	130528.0	26600.0	1317.0	4391924.0	intrinsic	central			CB1063		SMPad3	DAMd1	SMPad3__0	glutamate	0.7224831724254119			right		fw000592
79588424256067565	720575940625897191	130896	26312	1692	130896.0	26312.0	1692.0	4392314.0	intrinsic	central			CB1063		SMPad3	DAMd1	SMPad3__0	glutamate	0.7294019396154215			left		fw000593
79518055445187282	720575940631071559	129710	26648	1523	131128.0	24296.0	1387.0	4361824.0	intrinsic	central			CB1064		SMPad3	DAMd1	SMPad3__0	glutamate	0.8021898994805443			left		fw000594
79588836774656304	720575940632190412	130800	33080	3528	130800.0	33080.0	3528.0	4396969.0	intrinsic	central				PS115	DM1_antero_ventral	DPMm1_antero_ventral		glutamate	0.6298708001472759			left		fw000595	FBbt_20001870
79729161878652750	720575940624064295	132206	26258	2749	134448.0	24272.0	2323.0	4920676.0	efferent	endocrine	pars_intercerebralis		PI	PI1,PI2,PI3	DILP__prim	DILP__prim	DILP__prim__0	gaba	0.3090768167311225	DILP2, DILP3, DILP5	Cao et al., 2001	right	NCC	fw000596
79940130672328815	720575940612376690	135856	24408	2833	135856.0	24408.0	2833.0	4921181.0	intrinsic	central												right		fw000597
79589523700847191	720575940635861146	130948	42797	1390	136040.0	24392.0	1717.0	4916065.0	efferent	endocrine	pars_intercerebralis		PI	PI1,PI2,PI3	DILP__prim	DILP__prim	DILP__prim__0	octopamine	0.2874840243498854	Dh44	Reinhard et al., 2023	right	NCC	fw000598
80010705306165912	720575940626187672	136688	28104	978	136688.0	28104.0	978.0	4931991.0	intrinsic	central				SMP066	SMPad2	DAMd2_or_3		glutamate	0.7971656489278652			right		fw000599	FBbt_20002928
79658793134487802	720575940631884883	131981	26416	2749	132280.0	24624.0	2429.0	4919822.0	efferent	endocrine	pars_intercerebralis		PI	PI1,PI2,PI3	DILP__prim	DILP__prim	DILP__prim__0	octopamine	0.3731926005550615	DILP2, DILP3, DILP5	Cao et al., 2001	right	NCC	fw000600
80081211624010064	720575940615513995	137992	30192	1938	139752.0	25640.0	1495.0	4938188.0	intrinsic	central				PS005	SMPad2	DAMd2_or_3	SMPad2__0	glutamate	0.8468387000234705			right		fw000601
80081211624000934	720575940629967212	138077	29998	1938	139680.0	24672.0	1652.0	4919591.0	intrinsic	central				PS008	SMPad2	DAMd2_or_3	SMPad2__0	glutamate	0.7987539791495365			right		fw000602
80081211624004723	720575940649033593	138123	30271	1938	139840.0	26184.0	1305.0	4938205.0	intrinsic	central				SMP063,SMP064	SMPad2	DAMd2_or_3		glutamate	0.7622181061151673			right		fw000603
82195228953786304	720575940615084339	168440	74304	2310	168440.0	74304.0	2310.0	7136738.0	intrinsic	central				PS061	putative_primary	putative_primary		acetylcholine	0.8995233939762912			right		fw000604	FBbt_20001816
79799324531306299	720575940643567652	133616	23472	3101	133616.0	23472.0	3101.0	4920440.0	intrinsic	central	CX			PFNa	DM1_CX_p	DPMm1_CX_p	DM1_CX_p__1	acetylcholine	0.786576942853027			right		fw000605	FBbt_00111396
82476635210988752	720575940634643886	172168	72992	2252	172168.0	72992.0	2252.0	7137244.0	intrinsic	central				AVLP140	VLPl&p1_lateral	BLVp2_anterior		acetylcholine	0.8873342717908697			right		fw000606	FBbt_20000249
81209516779692972	720575940626831620	154457	65882	2464	164800.0	74128.0	1448.0	7135558.0	intrinsic	central			PS048b	PS048	WEDa2	BAlp3		acetylcholine	0.9410339274147745			right		fw000607
79239535472569584	720575940628462927	124917	70427	1630	137488.0	23512.0	1999.0	4917046.0	intrinsic	central			CB0026		putative_primary	putative_primary		glutamate	0.7321972698175556			right		fw000608
79799393250873108	720575940639935963	133968	24928	3162	133968.0	24928.0	3162.0	4924379.0	intrinsic	central	CX			PFNa	DM1_CX_p	DPMm1_CX_p	DM1_CX_p__1	acetylcholine	0.8411468756453645			right		fw000609	FBbt_00111396
82336516265377978	720575940624226440	170344	82216	3036	170344.0	82216.0	3036.0	7163526.0	intrinsic	visual_projection			MTe02					acetylcholine	0.8112905313473981			right		fw000610
81843522806283004	720575940637862318	163448	75512	3470	163448.0	75512.0	3470.0	6919187.0	intrinsic	visual_projection				LC13				acetylcholine	0.6610633290177133			right		fw000611	FBbt_00100485
81632622664624226	720575940623666213	160527	79480	2639	166304.0	82120.0	2680.0	7161118.0	intrinsic	central			CB0027		WEDa1	BAlv	WEDa1__0	gaba	0.4068714128311604			right		fw000612
82195229020810906	720575940637545013	168600	73376	2740	168600.0	73376.0	2740.0	7136692.0	intrinsic	visual_projection				LC17	VPNv1			acetylcholine	0.4252493512874578			right		fw000613	FBbt_00111752
82124860276612604	720575940605016777	167392	73408	2741	167392.0	73408.0	2741.0	7136516.0	intrinsic	visual_projection				LC12				acetylcholine	0.3614006520718977			right		fw000614	FBbt_00100484
81632622664659012	720575940621324996	160638	79375	2664	167840.0	82192.0	2748.0	7162165.0	intrinsic	central			CB1065		WEDa1	BAlv	WEDa1__0	gaba	0.3048426594891769			right		fw000615
82054491599341738	720575940613386994	166080	73856	3099	166080.0	73856.0	3099.0	7137694.0	intrinsic	visual_projection				LC17	VPNv1			acetylcholine	0.550858991899527			right		fw000616	FBbt_00111752
82406335119426330	720575940602879404	171832	73480	1921	171832.0	73480.0	1921.0	7136251.0	intrinsic	central			CB1066		VLPl1_or_VLPl5	BLVa3_or_4	VLPl1_or_VLPl5__2	acetylcholine	0.9090748971640202			right		fw000617
82335141808563987	720575940638164864	170015	61553	2422	172416.0	75424.0	1873.0	7159829.0	intrinsic	central				AVLP120	VLPl&p2_lateral	BLVp1_anterior		acetylcholine	0.8579065196162265			right		fw000618	FBbt_20000229	outlier_bio
82123554808132406	720575940631146716	167324	53906	4483	171048.0	57560.0	5690.0	7095129.0	intrinsic	visual_projection			LTe05	944836835				acetylcholine	0.8921434785185411			right		fw000619
82265254369159046	720575940620113268	169830	68707	4466	171816.0	48800.0	5279.0	7086989.0	intrinsic	visual_projection				LC21	VPNp3			acetylcholine	0.6832156173043287			right		fw000620	FBbt_00111756
82194129777395037	720575940614348082	168008	56960	4637	168008.0	56960.0	4637.0	7092652.0	intrinsic	visual_projection				LC18	VPNp2			acetylcholine	0.7677205731371425			right		fw000621	FBbt_00111753
82053254783192850	720575940608223701	166816	55506	4292	165568.0	56920.0	4839.0	7092018.0	intrinsic	central				PLP170	VLPp1	BLP2		glutamate	0.4766715191056948			right		fw000622	FBbt_20001670
81842767093085858	720575940623883815	163544	64912	4812	163544.0	64912.0	4812.0	6863769.0	intrinsic	central								glutamate	0.5700151253271429			right		fw000623		outlier_bio
81912586081546939	720575940620763584	164416	56896	4857	164416.0	56896.0	4857.0	6846542.0	intrinsic	central				PVLP115	putative_primary	putative_primary		acetylcholine	0.7951598847675586			right		fw000624	FBbt_20002173
81207730409043447	720575940610784179	154380	39011	5132	164176.0	40648.0	5121.0	6749807.0	intrinsic	central	Kenyon_Cell		KCapbp-ap1	KCa'b'-ap1	MBp2	MBp2		dopamine	0.6065260826535332	acetylcholine, sparkly	Barnstedt et al. 2016; Aso et al. 2019	right		fw000625	FBbt:00049836
82123486088734336	720575940629108332	167402	53290	4524	169408.0	48384.0	5092.0	7084998.0	intrinsic	central	LHLN		CB1067		VPNp&v1_posterior	BLP1_posterior	VPNp&v1_posterior__1	glutamate	0.4628423337649172			right		fw000626
81418973677441272	720575940618578150	156650	41560	1775	163800.0	50744.0	752.0	6841503.0	intrinsic	central			CB1068		AOTUv4_dorsal	DALcl2_dorsal	AOTUv4_dorsal__0	acetylcholine	0.9057912300825789			right		fw000627
79800286470310774	720575940630980409	133333	37507	2463	171424.0	40528.0	4767.0	7076613.0	intrinsic	central	CX	tangential	CB.FB7E1		DL1_dorsal	CP2_dorsal	DL1_dorsal__1	glutamate	0.5231425324844111			right		fw000628
81912104575505005	720575940630309391	163776	49120	1316	163776.0	49120.0	1316.0	6820154.0	intrinsic	central			SMP162b	SMP162	VLPa1_medial	DALl2_medial	VLPa1_medial__0	glutamate	0.8854487250721556			right		fw000629	FBbt_20003024
82123142558608369	720575940631062543	167024	48664	5114	167024.0	48664.0	5114.0	7084608.0	intrinsic	central				CL287	putative_primary	putative_primary		gaba	0.7777202276791461			right		fw000630	FBbt_20000992
81067885938104560	720575940619822784	151758	51985	2430	166088.0	48608.0	4799.0	7084460.0	intrinsic	central				PVLP093	putative_primary	putative_primary		gaba	0.8900252488894094			right		fw000631	FBbt_20002151
81912586148359539	720575940633572004	164072	56616	5175	164072.0	56616.0	5175.0	6846541.0	intrinsic	visual_projection	bilateral		LPT50					gaba	0.7559777739737238			right		fw000632
81771573648471378	720575940617518365	162513	52290	4559	163232.0	51552.0	4673.0	6846329.0	intrinsic	central				AVLP520	putative_primary	putative_primary		acetylcholine	0.8530971054955581			right		fw000633	FBbt_20000629
82123692314381952	720575940614581516	166944	56696	5088	166944.0	56696.0	5088.0	7092342.0	intrinsic	visual_projection				LC18	VPNp2			acetylcholine	0.8143817771058877			right		fw000634	FBbt_00111753
81841873673092127	720575940616568699	162815	51024	4559	164512.0	48744.0	5148.0	7084234.0	intrinsic	central				AOTU052	DL1_ventral	CP2_ventral	DL1_ventral__0	gaba	0.7787111781779484			right		fw000635	FBbt_20000051
82264361015894484	720575940626447848	169251	55871	4418	172296.0	48880.0	4520.0	7085617.0	intrinsic	visual_projection				LPLC2	VPNd1	BLD6		acetylcholine	0.44377651341063235	acetylcholine	Davis et al., 2020	right		fw000636	FBbt_00111763
82475123651109071	720575940617815225	172336	49856	4444	172336.0	49856.0	4444.0	7093312.0	intrinsic	visual_projection				LC22	VPNd1	BLD6		acetylcholine	0.8466646041780282			right		fw000637	FBbt_00111757
82123210740545503	720575940635534704	166888	48864	960	166888.0	48864.0	960.0	7080248.0	intrinsic	central				CL089_c	SLPa&l1_anterior	BLAvm_medial	SLPa&l1_anterior__0	acetylcholine	0.7532217463205351			right		fw000638
81208417200714486	720575940629801219	153863	49351	1774	164352.0	48840.0	952.0	7079403.0	intrinsic	central				PS087	AOTUv3_ventral	DALcl1_ventral	AOTUv3_ventral__1	glutamate	0.586616931842604			right		fw000639	FBbt_20001842
81912035922906001	720575940617622219	164149	48624	1672	172448.0	53200.0	1227.0	7090236.0	intrinsic	central			CB1069		VLPl&d1_dorsal	BLAv1_medial	VLPl&d1_dorsal__1	acetylcholine	0.7665953808527214			right		fw000640
82405166887834454	720575940624986375	171313	56951	1591	172360.0	52536.0	1235.0	7090216.0	intrinsic	central			AVLP419b	AVLP419	VLPl4_anterior	BLD3_anterior	VLPl4_anterior__1	gaba	0.5238986290585581			right		fw000641
81912241947218950	720575940629273913	164352	51640	971	164352.0	51640.0	971.0	6842068.0	intrinsic	central				AVLP444				acetylcholine	0.8780981845757386			right		fw000642	FBbt_20000553
82123073436105131	720575940617023771	167747	46876	1771	166176.0	49112.0	1183.0	7081488.0	intrinsic	central					SLPa&l1_anterior	BLAvm_medial	SLPa&l1_anterior__0	acetylcholine	0.9196683713943035			right		fw000643
80080868161047958	720575940623991549	138064	24440	3074	138064.0	24440.0	3074.0	4922440.0	intrinsic	central				CL210	SMPpm1	DPMm2	SMPpm1__1	acetylcholine	0.6074047737949967			right		fw000644
80080799508472182	720575940614297640	138008	24160	3417	138008.0	24160.0	3417.0	4925273.0	intrinsic	central	CX			EPG	DM2_CX_d2	DPMpm1_CX_d2	DM2_CX_d2__0	acetylcholine	0.6902612226035593	acetylcholine, space blanket	Turner-Evans et al. 2020	right		fw000645	FBbt_00047030
80363374130855138	720575940633190703	141860	39779	4322	139224.0	30576.0	4141.0	4944487.0	intrinsic	central			CB1071		DM2_central	DPMpm1_central	DM2_central__0	glutamate	0.45105021637807874			right		fw000646
80151236972158411	720575940626449082	139176	24504	3444	139176.0	24504.0	3444.0	4925710.0	intrinsic	central	CX			EPG	DM2_CX_d2	DPMpm1_CX_d2	DM2_CX_d2__0	acetylcholine	0.779398175329224	acetylcholine, space blanket	Turner-Evans et al. 2020	right		fw000647	FBbt_00047030
80504042832557820	720575940623582867	143514	38541	3762	138560.0	24192.0	3338.0	4925541.0	efferent	descending			DNp46	CL206	SMPpm1	DPMm2		acetylcholine	0.8326563214255973			right	CV	fw000648	FBbt_00047517	outlier_seg
81279885523696784	720575940602415584	154828	65814	2347	166560.0	65224.0	814.0	7100560.0	intrinsic	central				WED031	WEDa2	BAlp3	WEDa2__0	gaba	0.732096549124131			right		fw000649
80081418117519198	720575940611810453	137816	32936	4125	137816.0	32936.0	4125.0	4943834.0	intrinsic	central			CB1072		DM1_dorsal	DPMm1_dorsal	DM1_dorsal__1	acetylcholine	0.9524365877398606			right		fw000650
80011049306467946	720575940627942010	137088	32440	3774	137088.0	32440.0	3774.0	4943340.0	intrinsic	central			WED094a	WED094	DM1_antero_ventral	DPMm1_antero_ventral	DM1_antero_ventral__0	glutamate	0.748218346807841			right		fw000651	FBbt_20003644
79729780488627546	720575940609774434	132648	36416	4097	132648.0	36416.0	4097.0	4981660.0	intrinsic	central	CX	columnar		hDeltaK	DM1_CX_p	DPMm1_CX_p	DM1_CX_p__0	acetylcholine	0.4582365159372924			left		fw000652	FBbt_00052287
82475673607936235	720575940629276751	172400	58376	5764	172400.0	58376.0	5764.0	7107984.0	intrinsic	visual_projection				LPC1				acetylcholine	0.6762273752619739	acetylcholine	Davis et al., 2020	right		fw000653	FBbt_00111767
80363099253066364	720575940627426407	141790	36212	4452	138760.0	32568.0	4101.0	4944187.0	intrinsic	central					DM2_or_DM3_posterior	DPMpm1_or_DPMpm2_posterior	DM2_or_DM3_posterior__1	glutamate	0.8230742378612403			right		fw000654
79800630134543571	720575940610249426	134007	43442	2801	139720.0	33592.0	4410.0	4989220.0	intrinsic	central	CX			PEN_a(PEN1)	DM3_CX_v	DPMpm2_CX_v	DM3_CX_v__0	acetylcholine	0.7795711222164589	acetylcholine	Turner-Evans et al. 2020	right		fw000655	FBbt_00049803
79589111383768366	720575940626449158	130576	36712	1221	130576.0	36712.0	1221.0	4416507.0	intrinsic	central				DNd01	putative_primary	putative_primary		glutamate	0.7652023777774842			left		fw000656	FBbt_00047590
80151717672401292	720575940630868271	139080	32256	757	139080.0	32256.0	757.0	4932684.0	intrinsic	central	DAN			PAM11	CREa2_medial	DALcm1_medial	CREa1_dorsal_or_CREa2_medial__2	dopamine	0.8396294630923246	dopamine, amnesiac, sparkly, Nplp1, CG34136, sNPF	Mao & Davis 2009	right		fw000657	FBbt_00111022	outlier_seg
79729436555570575	720575940612283373	132191	31113	1419	132464.0	33512.0	982.0	4959739.0	intrinsic	central			SMP106a	SMP106	SMPad1	DAMv1_or_2	SMPad1__0	glutamate	0.8774542799537371			right		fw000658	FBbt_20002968
79729436555557819	720575940621492044	132085	31175	1419	132200.0	32864.0	1078.0	4933735.0	intrinsic	central			SMP106a	SMP106	SMPad1	DAMv1_or_2	SMPad1__0	glutamate	0.8772255216895227			right		fw000659	FBbt_20002968
80998754077067592	720575940637197710	150883	70830	1680	155280.0	72400.0	954.0	6422367.0	intrinsic	central				SAD049	ALl1_ventral	BAlc_ventral		acetylcholine	0.7411773054757045			right		fw000660	FBbt_20002258	outlier_seg
81631111037546617	720575940626682129	160616	56138	4237	155816.0	56864.0	5173.0	6397943.0	intrinsic	central				AVLP509	putative_primary	putative_primary		acetylcholine	0.8195100927572645			right		fw000661	FBbt_20000618
80643680675468031	720575940622182669	145553	22963	3080	139711.0	22322.0	2522.0		intrinsic	central			CB1073		SLPpm3	DPLc3	SLPpm3__0	acetylcholine	0.9052062035494373			right		fw000662
80291974258660669	720575940625367102	140912	24800	1552	140912.0	24800.0	1552.0	5564869.0	intrinsic	central				SMP055	SMPad2	DAMd2_or_3		glutamate	0.8117207580202737			right		fw000663
81631042318062776	720575940609681198	160382	55614	4236	156528.0	56872.0	5056.0	6844939.0	intrinsic	central				AVLP503	VLPl&p2_posterior	BLVp1_posterior		acetylcholine	0.8754714762370944			right		fw000664	FBbt_20000612
81701479781726546	720575940628404227	161032	56210	4237	156304.0	59552.0	5154.0	6862897.0	intrinsic	central			CB1074		VLPl&p2_posterior	BLVp1_posterior	VLPl&p2_posterior__0	acetylcholine	0.9064629766841705			right		fw000665
77478942680370309	720575940625096240	99602	50090	3521	156128.0	61144.0	5153.0	6413916.0	intrinsic	central				PVLP121	VLPl&p2_posterior	BLVp1_posterior		acetylcholine	0.8958502156583931			right		fw000666	FBbt_20002179
81842286056604751	720575940620478958	163678	57472	4698	159784.0	56952.0	5363.0	6848472.0	intrinsic	central				PLP182	VPNp&v1_ventral	BLP1_ventral	VPNp&v1_ventral__0	glutamate	0.797339552700354			right		fw000667	FBbt_20001682
80716798064233159	720575940624879911	146832	63845	1840	160368.0	64904.0	815.0	6851018.0	intrinsic	central	ALPN	multiglomerular		VP1d+VP4_l2PN1	ALl1_ventral	BAlc_ventral		acetylcholine	0.9615882315028962			right		fw000668	FBbt_00049727
81561360299278132	720575940603636913	159416	65192	942	159416.0	65192.0	942.0	6850543.0	intrinsic	central			CB1075		ALl1_ventral	BAlc_ventral	ALl1_ventral__0	acetylcholine	0.8993174735069372			right		fw000669
81561497738212308	720575940624087283	158648	67280	975	158648.0	67280.0	975.0	6867300.0	intrinsic	central			CB1076		ALl1_ventral	BAlc_ventral	ALl1_ventral__0	acetylcholine	0.8612194247400441			right		fw000671
80998479333316096	720575940626730115	151038	66465	2660	156272.0	65208.0	1798.0	6860575.0	intrinsic	central			CB1077		VESa2	BAlp1	VESa2__0	gaba	0.759900772639175			right		fw000672
81350254200569048	720575940625683176	156104	66112	1669	156104.0	66112.0	1669.0	6425630.0	intrinsic	central			CB1078		ALl1_ventral	BAlc_ventral	ALl1_ventral__0	acetylcholine	0.819219754004098			right		fw000673		outlier_seg
81702647946156974	720575940645212980	161192	74048	4043	161192.0	74048.0	4043.0	6890910.0	intrinsic	visual_projection				LC13				acetylcholine	0.6363086557696863			right		fw000674	FBbt_00100485
80435323020698929	720575940621414676	142790	63630	1520	161288.0	70896.0	984.0	6874975.0	intrinsic	central	ALPN	multiglomerular		M_lvPNm31	ALlv1	BAlp4		acetylcholine	0.9700848020527003	acetylcholine	Tanaka et al., 2012	right		fw000675	FBbt_20003812
81912379721575529	720575940623433725	164362	53150	3181	158048.0	66176.0	5170.0	6891751.0	intrinsic	central				AVLP505	VLPl&p2_posterior	BLVp1_posterior		acetylcholine	0.6933307635987075			right		fw000676	FBbt_20000614
81913273209236306	720575940638370237	164000	66544	4385	164000.0	66544.0	4385.0	6893959.0	intrinsic	central			CB0029		putative_primary	putative_primary		acetylcholine	0.5116638551872298			right		fw000677
81278099153207539	720575940636045175	155173	38987	5132	162168.0	42112.0	5086.0	6825540.0	intrinsic	central	Kenyon_Cell		KCapbp-ap1	KCa'b'-ap1	MBp2	MBp2		dopamine	0.5846283027569522	acetylcholine, sparkly	Barnstedt et al. 2016; Aso et al. 2019	right		fw000678	FBbt:00049836
81278099153178581	720575940637316029	154887	39067	5132	162376.0	40512.0	5182.0	6806191.0	intrinsic	central	Kenyon_Cell		KCapbp-ap2	KCa'b'-ap2	MBp2	MBp2		dopamine	0.5475415111055607	acetylcholine, sparkly	Barnstedt et al. 2016; Aso et al. 2019	right		fw000679	FBbt:00049837
81348673921219488	720575940605362610	155594	42140	3897	147840.0	30248.0	4273.0	5642969.0	intrinsic	central	Kenyon_Cell		KCab	KCab-m	MBp1	MBp1		dopamine	0.5949426477549129	acetylcholine, Nplp1, sNPF, sparkly	Barnstedt et al. 2016; Aso et al. 2019	right		fw000680	FBbt_00100248
81348673921244475	720575940631880217	155945	42041	3896	147880.0	27632.0	4177.0	5642983.0	intrinsic	central	Kenyon_Cell		KCab	KCab-m	MBp1	MBp1		dopamine	0.6006241733943953	acetylcholine, Nplp1, sNPF, sparkly	Barnstedt et al. 2016; Aso et al. 2019	right		fw000681	FBbt_00100248
81278099153172382	720575940621413926	155061	39305	5133	159768.0	40680.0	5205.0	6783197.0	intrinsic	central	Kenyon_Cell		KCapbp-ap2	KCa'b'-ap2	MBp2	MBp2		dopamine	0.5017598425350548	acetylcholine, sparkly	Barnstedt et al. 2016; Aso et al. 2019	right		fw000682	FBbt:00049837
81278373896861741	720575940620273023	155537	43024	4102	144528.0	27232.0	4135.0	5630795.0	intrinsic	central	Kenyon_Cell			KCg-m	MBp1	MBp1		dopamine	0.7908962000144121	acetylcholine, sNPF, sparkly	Barnstedt et al. 2016; Aso et al. 2019	right		fw000683	FBbt_00111061
81278992036610401	720575940617368347	155396	52229	1534	158440.0	53600.0	1068.0	6834034.0	intrinsic	central				SMP171	CREl1	DALv3	CREl1__0	acetylcholine	0.9097994965827785			right		fw000684	FBbt_20003033
81138804236909933	720575940615513086	152566	60105	1000	158296.0	57832.0	926.0	6833952.0	intrinsic	central	ALLN			lLN2P_c	ALl1_dorsal	BAlc_dorsal	ALl1_dorsal__0	gaba	0.5209322725851425			right		fw000685
80432712015552603	720575940622930957	142920	24264	3658	142920.0	24264.0	3658.0	5589749.0	intrinsic	central	Kenyon_Cell			KCg-m	MBp1	MBp1		dopamine	0.7855485013363079	acetylcholine, sNPF, sparkly	Barnstedt et al. 2016; Aso et al. 2019	right		fw000686	FBbt_00111061
81349085835077353	720575940618807454	156144	48712	584	156144.0	48712.0	584.0	6364026.0	intrinsic	central				CL053	putative_primary	putative_primary		acetylcholine	0.831327896440144			right		fw000687	FBbt_20000758
80643818248299537	720575940627568646	145608	24576	3806	145608.0	24576.0	3806.0	5592201.0	intrinsic	central	Kenyon_Cell			KCg-m	MBp1	MBp1		dopamine	0.7584310479252662	acetylcholine, sNPF, sparkly	Barnstedt et al. 2016; Aso et al. 2019	right		fw000688	FBbt_00111061
80784693175384977	720575940636551086	147672	26688	3648	147672.0	26688.0	3648.0	5631896.0	intrinsic	central	Kenyon_Cell			KCg-m	MBp1	MBp1		dopamine	0.7814340156812479	acetylcholine, sNPF, sparkly	Barnstedt et al. 2016; Aso et al. 2019	right		fw000689	FBbt_00111061
80785861205128502	720575940627109202	148335	43913	2088	155224.0	50168.0	489.0	6383118.0	intrinsic	central			CB1079		EBa1	DALv2	EBa1__3	gaba	0.8745201896458241			right		fw000690
80151718075319133	720575940633013412	138736	31760	3757	138736.0	31760.0	3757.0	4944126.0	intrinsic	central	CX	columnar		hDeltaL	DM2_CX_d2	DPMpm1_CX_d2	DM2_CX_d2__1	acetylcholine	0.7723406873342571			right		fw000691	FBbt_00052288
80151511917194990	720575940628810071	138904	29256	3978	138904.0	29256.0	3978.0	4944255.0	intrinsic	central	CX	columnar		FC1C	DM2_CX_d2	DPMpm1_CX_d2	DM2_CX_d2__0	acetylcholine	0.8465574548019955			right		fw000692
80221605716063290	720575940627279674	139872	24248	3251	139872.0	24248.0	3251.0	4926037.0	intrinsic	central				CL175	SMPp&v1_posterior	DPLc5_anterior		glutamate	0.7029797257554539			right		fw000693	FBbt_20000880
81630629531459312	720575940630826660	160008	48832	833	160008.0	48832.0	833.0	6814658.0	intrinsic	central			CB1080		AOTUv4_dorsal	DALcl2_dorsal	AOTUv4_dorsal__0	acetylcholine	0.9102701593812874			right		fw000694
81137567487051293	720575940604737708	153016	42562	2086	163432.0	42464.0	1075.0	6816778.0	efferent	descending				DNa02	WEDd1	DALd		acetylcholine	0.7908463208967288			right	CV	fw000695	FBbt_00047573
81911898349581263	720575940629805071	164240	46120	933	164240.0	46120.0	933.0	6817839.0	intrinsic	central				LAL006	AOTUv4_dorsal	DALcl2_dorsal	AOTUv4_dorsal__1	acetylcholine	0.7762790438874118			right		fw000696	FBbt_20001302
80433399210843326	720575940622713897	142904	35312	4065	142904.0	35312.0	4065.0	5657953.0	intrinsic	central	CX	columnar		FS4A,FS4B,FS4C	DM3_CX_d1	DPMpm2_CX_d1	DM3_CX_d1__0	acetylcholine	0.586005660791642			right		fw000697
81067198742877163	720575940620380449	152035	41995	2086	157304.0	40488.0	1040.0	6722941.0	efferent	descending			DNae002	DNa04	WEDd1	DALd		acetylcholine	0.7797306490608501			right	CV	fw000698	FBbt_00047512
80433742875029029	720575940627341156	142361	39823	4322	144688.0	32464.0	4623.0	5639785.0	intrinsic	central			CB1081		DM2_central	DPMpm1_central	DM2_central__0	gaba	0.5011555439275748			right		fw000699
80644917826837356	720575940625934094	145472	41408	4174	145472.0	41408.0	4174.0	5665427.0	intrinsic	central	MBIN			DPM	putative_primary	putative_primary		dopamine	0.6782603045019827	gaba, serotonin, sparkly, Nplp1, proctolin, orcokinin, eclosion hormone, CG34136	Lee et al. 2011; Haynes et al. 2015; Waddell et al. 2000; Aso et al. 2019	right		fw000700	FBbt_00005780
81841460953699157	720575940610637786	163651	45455	1498	164232.0	46416.0	1200.0	6820427.0	intrinsic	central				SMP018	AOTUv3_dorsal	DALcl1_dorsal	AOTUv3_dorsal__0	acetylcholine	0.8515939116278706			right		fw000701
81771229715632411	720575940628868907	162420	46954	2057	164256.0	47592.0	1302.0	6820444.0	intrinsic	central				LHAV7a7	AOTUv2	DALl1	AOTUv2__0	glutamate	0.7845225809459401			right		fw000702
81489892110590847	720575940627082500	158528	49528	1437	158528.0	49528.0	1437.0	6818337.0	intrinsic	central	CX	tangential	CB.FB5D10	FB5C,FB5F,FB5G,FB5P,FB5Q	AOTUv4_ventral	DALcl2_ventral	AOTUv4_ventral__0	glutamate	0.6947935007682797			right		fw000703
80433742875030532	720575940618694638	143108	40084	4323	141168.0	32368.0	4278.0	5633857.0	intrinsic	central	CX	columnar		hDeltaC	DM3_CX_p	DPMpm2_CX_p	DM3_CX_p__1	acetylcholine	0.6666366219325441			right		fw000704	FBbt_00052279
81137567487056082	720575940615808342	152657	42072	2086	160576.0	40424.0	1002.0	6725227.0	intrinsic	central				LAL009	putative_primary	putative_primary		acetylcholine	0.6800529339427176			right		fw000705	FBbt_20001305
80926049139196431	720575940605068576	149755	36447	3801	147832.0	38032.0	4688.0	5666912.0	intrinsic	central				SLP405	DM6_dorso_lateral	CM3_dorso_lateral	DM6_dorso_lateral__1	acetylcholine	0.8608881538428347			right		fw000706
80855680395031333	720575940619610294	148934	36113	3800	147912.0	37424.0	4858.0	5666906.0	intrinsic	central				SMP370	putative_primary	putative_primary		glutamate	0.6677113661956505			right		fw000707	FBbt_20003232
81278373896551566	720575940642948887	155425	42716	3896	147648.0	32528.0	4454.0	5642585.0	intrinsic	central	Kenyon_Cell		KCab	KCab-m	MBp1	MBp1		dopamine	0.5287170234712248	acetylcholine, Nplp1, sNPF, sparkly	Barnstedt et al. 2016; Aso et al. 2019	right		fw000708	FBbt_00100248
80925911633313642	720575940642262157	149694	34296	3415	145872.0	32344.0	4307.0	5640722.0	intrinsic	central				SIP065	SIPp1	DPMpl2		glutamate	0.7679478290522204			right		fw000709	FBbt_20002369
81278374097730879	720575940613727399	155464	42768	5308	155464.0	42768.0	5308.0	6376339.0	intrinsic	central	Kenyon_Cell		KCapbp-ap2	KCa'b'-ap2	MBp2	MBp2		dopamine	0.5668321252607893	acetylcholine, sparkly	Barnstedt et al. 2016; Aso et al. 2019	right		fw000710	FBbt:00049837
81278580256264083	720575940625747812	155440	45856	5371	155440.0	45856.0	5371.0	6376299.0	efferent	descending				DNp49	PSp3	DPMl1		glutamate	0.7072012898577988			right	CV	fw000711	FBbt_00047517
81559848940241460	720575940624537836	158741	43474	4293	163800.0	40584.0	5037.0	6749677.0	intrinsic	central	Kenyon_Cell			KCg-m	MBp2	MBp2		dopamine	0.7538430481999157	acetylcholine, sNPF, sparkly	Barnstedt et al. 2016; Aso et al. 2019	right		fw000712	FBbt_00111061
80573999259982027	720575940629285879	144788	32601	3848	139112.0	35896.0	4446.0	4988520.0	intrinsic	central				SMP285	DM2_central	DPMpm1_central		gaba	0.3965014790243681			right		fw000713	FBbt_20003147
80151924300880194	720575940622403510	138872	35384	4294	138872.0	35384.0	4294.0	4988472.0	intrinsic	central			CB1083		DM1_dorsal	DPMm1_dorsal	DM1_dorsal__4	acetylcholine	0.6912159068883293			right		fw000714
80363374130836232	720575940612044658	142072	39794	4322	138784.0	33952.0	4412.0	4988289.0	intrinsic	central			CB1084		DM2_central	DPMpm1_central	DM2_central__0	gaba	0.5613591227024292			right		fw000715
80714668028853110	720575940619667541	146928	32312	3866	146928.0	32312.0	3866.0	5631644.0	intrinsic	central				SMP455	SMPpm1	DPMm2		acetylcholine	0.8336273907937857			right		fw000716	FBbt_20003317
80151855514638160	720575940624615753	138832	33992	4028	138832.0	33992.0	4028.0	4982955.0	intrinsic	optic	ocellar							glutamate	0.6794434950084498			right		fw000717
81278305177077152	720575940611354597	155117	41982	3897	155048.0	45552.0	4860.0	6371327.0	intrinsic	central				PS292	putative_primary	putative_primary		acetylcholine	0.9394141363594323			right		fw000718	FBbt_20002047
80925224438485166	720575940640757467	150387	23927	3354	146256.0	22728.0	3112.0	5585344.0	intrinsic	central			SMP361b	SMP361	SMPpd1	DPLc1		acetylcholine	0.8625112128431115			right		fw000719	FBbt_20003223
80573449437155951	720575940623356651	144512	24864	3382	144512.0	24864.0	3382.0	5591828.0	intrinsic	central				SMP447	SMPp&v1_posterior	DPLc5_anterior		glutamate	0.8383932568199858			right		fw000720	FBbt_20003309	outlier_seg
81138804236901353	720575940623650823	152551	60386	1000	157768.0	56856.0	1029.0	6833552.0	intrinsic	central	ALLN			lLN2P_b	ALl1_dorsal	BAlc_dorsal	ALl1_dorsal__0	gaba	0.3075270757937074	gaba, myoinhibitory peptide	Sizemore et al., 2023	right		fw000721
80503080759816914	720575940639515965	143328	24880	3703	143328.0	24880.0	3703.0	5590483.0	intrinsic	central	Kenyon_Cell			KCg-m	MBp1	MBp1		dopamine	0.8325794801213208	acetylcholine, sNPF, sparkly	Barnstedt et al. 2016; Aso et al. 2019	right		fw000722	FBbt_00111061
81278305177070746	720575940621023297	155242	41606	3896	147888.0	23616.0	3676.0	5593692.0	intrinsic	central	Kenyon_Cell			KCg-m	MBp1	MBp1		dopamine	0.7877736369477382	acetylcholine, sNPF, sparkly	Barnstedt et al. 2016; Aso et al. 2019	right		fw000723	FBbt_00111061
81701548568782391	720575940630566487	161584	57064	5078	161584.0	57064.0	5078.0	6846035.0	intrinsic	central			CRE103b	CRE103	VLPl&p1_posterior	BLVp2_posterior	VLPl&p1_posterior__0	acetylcholine	0.8287917630478916			right		fw000724	FBbt_20001172
80784555669617427	720575940622865577	147687	24635	3355	141576.0	23000.0	3028.0	5579482.0	intrinsic	central					SMPp&v1_posterior	DPLc5_anterior	SMPp&v1_posterior__1	glutamate	0.782224662217543			right		fw000725
81068366773261896	720575940624832743	152435	59357	1002	159584.0	56888.0	939.0	6834187.0	intrinsic	central	ALLN		lLN2X12		ALl1_dorsal	BAlc_dorsal	ALl1_dorsal__0	acetylcholine	0.31624553391873317			right		fw000726
81912791703087672	720575940630027372	164264	59992	881	164264.0	59992.0	881.0	6860463.0	intrinsic	central			CB1085		VLPa1_medial	DALl2_medial	VLPa1_medial__1	acetylcholine	0.6547862867399574			right		fw000727
80998479333306842	720575940624681360	151121	66496	2659	164016.0	63416.0	849.0	6859659.0	intrinsic	central			CB1086		VESa2	BAlp1	VESa2__0	gaba	0.6597558325210686			right		fw000728
80998479333320150	720575940648783737	151258	66424	2659	157320.0	65864.0	1678.0	6860827.0	intrinsic	central			CB1087		VESa2	BAlp1	VESa2__0	gaba	0.5525983026461372			right		fw000729
81561154409282345	720575940627438076	158730	62092	2987	158544.0	56968.0	1155.0	6842859.0	intrinsic	central				AVLP201	VLPa2	DALv1		gaba	0.6833835384843924			right		fw000730	FBbt_20000310
80432711747033533	720575940622012073	142928	24976	1565	142928.0	24976.0	1565.0	5569817.0	intrinsic	central				CRE006				glutamate	0.8047497156294096			right		fw000731	FBbt_20001075
81420004402486280	720575940619681006	156952	56944	1259	156952.0	56944.0	1259.0	6842343.0	intrinsic	central				PS059	putative_primary	putative_primary		gaba	0.4479883474395655			right		fw000732	FBbt_20001814
81067817285464022	720575940629073530	152122	51667	2731	159744.0	56960.0	1149.0	6843158.0	intrinsic	central			CB1088		VLPa2	DALv1	VLPa2__0	gaba	0.7606578603860914			right		fw000733
80221468276838352	720575940627098249	140000	23144	3126	140000.0	23144.0	3126.0	5577486.0	intrinsic	central			SMPp&v1A_H01	PS111	SMPp&v1_posterior	DPLc5_anterior		glutamate	0.7997775795404333			right		fw000734	FBbt_20001866
80714049419667310	720575940624329037	146361	22969	3080	139000.0	22776.0	2456.0	4922851.0	intrinsic	central			CB1089		SLPpm3	DPLc3	SLPpm3__0	acetylcholine	0.7090429316808298			right		fw000735
80856229949282945	720575940623759591	148740	44476	2088	155928.0	48760.0	1055.0	6364000.0	intrinsic	central	CX	tangential	CB.FB7D0		AOTUv4_ventral	DALcl2_ventral	AOTUv4_ventral__0	glutamate	0.8872852993470915			right		fw000736
81912448105502804	720575940620889936	164232	54504	795	164232.0	54504.0	795.0	6841954.0	intrinsic	central				CL109	putative_primary	putative_primary		acetylcholine	0.8865540482021882			right		fw000737	FBbt_20000814
81912654263929765	720575940637175349	164304	57064	750	164304.0	57064.0	750.0	6842056.0	intrinsic	central			CB1090		VLPa1_medial	DALl2_medial	VLPa1_medial__2	acetylcholine	0.9186112116726155			right		fw000738
81631179555946601	720575940629609457	159804	57556	2890	157016.0	57512.0	1354.0	6842354.0	intrinsic	central				PVLP018	VLPa2	DALv1		gaba	0.8559112572361979			right		fw000739	FBbt_20002076
80081280343491530	720575940628823746	138090	30342	1938	144464.0	24528.0	1772.0	5571240.0	intrinsic	central				SMP069	SMPad2	DAMd2_or_3		glutamate	0.7613267866492538			right		fw000740
81771298367778314	720575940616483284	162656	48672	1377	162656.0	48672.0	1377.0	6819614.0	intrinsic	central			SMP162c	SMP162	VLPa1_medial	DALl2_medial	VLPa1_medial__0	glutamate	0.8026128622195315			right		fw000741	FBbt_20003024
81419455116468053	720575940633095137	156704	48680	4866	156704.0	48680.0	4866.0	6823040.0	efferent	descending			DNp71	DNp09	SMPpv2_ventral	CP1_ventral		acetylcholine	0.8911228130204397			right	CV	fw000742	FBbt_00047517
81421722792246193	720575940621777390	157080	81600	4462	157080.0	81600.0	4462.0	6919762.0	intrinsic	central			CB0030		putative_primary	putative_primary		gaba	0.5487276941272553			right		fw000743
80155085464064106	720575940627402058	138487	82185	4919	157336.0	81648.0	4549.0	6920109.0	intrinsic	central			CB1091		LB19	LB19	LB19__0	acetylcholine	0.8931850482363957			right		fw000744
81914303867158515	720575940617672790	164128	82520	3355	164128.0	82520.0	3355.0	6964500.0	intrinsic	visual_projection				LC26				acetylcholine	0.5798228711388088			right		fw000745
81280985304017764	720575940639278781	155320	81784	4566	155320.0	81784.0	4566.0	6475057.0	intrinsic	central			CB0625	1848277193	putative_primary	putative_primary		gaba	0.626377700133426			right		fw000746
80577160490221779	720575940623222712	145044	80148	4957	155144.0	84064.0	4203.0	6517681.0	efferent	descending			DNg03		LB12	LB12	LB12__0	acetylcholine	0.4190346828400831			right	CV	fw000747	FBbt_00047595
80929485113492884	720575940622929193	150007	86794	4102	158624.0	81616.0	3752.0	6917681.0	efferent	descending			DNg36_a		LB7	LB7	LB7__0	acetylcholine	0.5230879932968451			right	CV	fw000748	FBbt_00047628
81843935122785578	720575940612432021	162944	81720	3216	162944.0	81720.0	3216.0	6919079.0	intrinsic	visual_projection			LCe02	LC26				acetylcholine	0.7520359509072994			right		fw000749
81843866269470876	720575940644464544	163152	81528	2462	163152.0	81528.0	2462.0	6916647.0	intrinsic	central			CB0031		putative_primary	putative_primary		acetylcholine	0.6142735454191055			right		fw000750
81773566244431251	720575940617917579	162520	81632	2312	162520.0	81632.0	2312.0	6916310.0	intrinsic	central			CB0713		putative_primary	putative_primary		acetylcholine	0.7283554352509006			right		fw000751
80929485113490120	720575940647478148	150078	87034	4099	155328.0	84960.0	3497.0	6514069.0	efferent	descending			DNg07		LB7	LB7	LB7__0	acetylcholine	0.7639374229707291			right	CV	fw000752	FBbt_00047599
80929485113485205	720575940623899082	149448	86946	4102	155240.0	85152.0	3683.0	6514042.0	efferent	descending			DNge094		LB7	LB7	LB7__0	serotonin	0.4445136667683167			right	CV	fw000753	FBbt_00047516
79732873066045446	720575940623137212	132248	81616	5379	132248.0	81616.0	5379.0	5286708.0	efferent	descending			DNge044		putative_primary	putative_primary		acetylcholine	0.7037947406890063			left	CV	fw000754	FBbt_00047516
81492022548389396	720575940623737525	158168	81400	2306	158168.0	81400.0	2306.0	6915020.0	intrinsic	central			CB0032		putative_primary	putative_primary		acetylcholine	0.8983319519556836			right		fw000755
80083960537272990	720575940604470240	137802	71220	2922	156824.0	81552.0	2136.0	6914592.0	intrinsic	central			CB0626	5813083315	putative_primary	putative_primary		gaba	0.8491718865191216			right		fw000756
80155635219818919	720575940610116581	138216	90568	4872	138216.0	90568.0	4872.0	5344191.0	intrinsic	central			CB0033		putative_primary	putative_primary		gaba	0.8782858036291585			right		fw000757
80226003897004957	720575940633017903	139392	90504	4454	139392.0	90504.0	4454.0	5344336.0	intrinsic	central			CB1049		LB5	LB5	LB5__0	acetylcholine	0.5819704466933623			right		fw000758
80506929185064744	720575940624342825	143459	81928	4997	139752.0	88672.0	5041.0	5344349.0	intrinsic	central			CB0034		LB3__prim	LB3__prim		gaba	0.3799843129296837			right		fw000759
80577160490226870	720575940637424547	144706	80037	4954	139664.0	89816.0	4827.0	5344352.0	efferent	descending			DNg110_b		LB12	LB12	LB12__0	acetylcholine	0.5566355815185374			right	CV	fw000760	FBbt_00047516
80014553999898089	720575940626295396	136787	85145	3874	135032.0	81456.0	5164.0	5288279.0	efferent	descending			DNg85		LB23	LB23	LB23__0	acetylcholine	0.881709043772987			right	CV	fw000761	FBbt_00047516
80225522927614284	720575940646100020	139229	83131	4845	133416.0	81424.0	5713.0	5287709.0	intrinsic	central			CB0958		LB3	LB3	LB3__0	glutamate	0.44149411411237216			right		fw000762
79662641626849017	720575940618342966	131936	84493	4575	132872.0	81440.0	5175.0	5287316.0	intrinsic	central					LB0_anterior	LB0_anterior		gaba	0.7951054458609568			center		fw000763
80225454208150125	720575940632413970	139378	82526	4845	132232.0	89864.0	5153.0	5343072.0	intrinsic	central			CB1092		LB3	LB3	LB3__4	gaba	0.5402584438255064			right		fw000764
79944529054071361	720575940624154604	135576	89856	5164	135576.0	89856.0	5164.0	5343586.0	efferent	descending			DNge087		LB6	LB6	LB6__0	gaba	0.5104801171755011			right	CV	fw000765	FBbt_00047516
81632828755986987	720575940610000964	160648	81840	2185	160648.0	81840.0	2185.0	6915598.0	intrinsic	central			CB1093		putative_primary	putative_primary		acetylcholine	0.6588793614878479			right		fw000766
79802966730743887	720575940627087646	133497	78058	3656	139488.0	90264.0	2389.0	5342535.0	efferent	descending			DNg74_b		MX3	MX3	MX3__2	gaba	0.6181255109068535			right	CV	fw000767	FBbt_00051961
79872991609112213	720575940615583650	134616	73256	1633	134616.0	73256.0	1633.0	5233794.0	intrinsic	central			CB0035		putative_primary	putative_primary		acetylcholine	0.8786897171456486			right		fw000768
80225522927617979	720575940627032851	139270	82844	4845	131864.0	82144.0	5707.0	5286432.0	intrinsic	central			CB1094		LB3	LB3	LB3__0	glutamate	0.7767510610333312			right		fw000769
79592066455757400	720575940619857902	130728	81440	2447	130728.0	81440.0	2447.0	4670457.0	intrinsic	central								glutamate	0.6149635176539823			center		fw000771
79662985156970080	720575940631469452	131672	89696	3916	131672.0	89696.0	3916.0	5342603.0	efferent	descending			DNge134		putative_primary	putative_primary		glutamate	0.6936951822767362			left	CV	fw000772	FBbt_00047516
79733353901267218	720575940645538158	132016	89696	4012	132016.0	89696.0	4012.0	5342615.0	intrinsic	central			CB0036		putative_primary	putative_primary		glutamate	0.6154940028579516			left		fw000773
80225797604143420	720575940631342073	139560	86844	3259	139752.0	90664.0	2612.0	5433169.0	efferent	descending			DNge122		MX3	MX3	MX3__0	gaba	0.6287990669105473			right	CV	fw000774	FBbt_00047516
79874091456552860	720575940639037016	134120	89688	4388	134120.0	89688.0	4388.0	5343320.0	intrinsic	central			CB1095		LB5	LB5	LB5__0	serotonin	0.6047006475183467			right		fw000775
79592066656789090	720575940632945177	129971	80697	3796	131432.0	89760.0	4992.0	4708361.0	intrinsic	central					LB0_anterior	LB0_anterior		gaba	0.4818503038570007			center		fw000776
80365435513785371	720575940608471900	141265	70902	2760	160184.0	80272.0	2008.0	6911023.0	intrinsic	central			CB0627	702618710	VESa1	BAla3		gaba	0.41203208005102443	acetylcholine	Dolan et al., 2019	right		fw000777
81279954243230172	720575940625310793	154795	66300	2347	164224.0	77840.0	1770.0	6914424.0	intrinsic	central				PLP017	WEDa2	BAlp3		gaba	0.8147852121144148			right		fw000778	FBbt_20001517
81492091334670408	720575940624967612	158184	82320	2607	158184.0	82320.0	2607.0	6915165.0	efferent	motor			CB0715		putative_primary	putative_primary		acetylcholine	0.41429668600421193			right	PhN	fw000779
80085266408630909	720575940615244595	137928	89728	4440	137928.0	89728.0	4440.0	5344100.0	intrinsic	central			CB1096		LB5	LB5	LB5__0	acetylcholine	0.8101646945363593			right		fw000780
81421722456490749	720575940623676394	156864	82376	1811	156864.0	82376.0	1811.0	6909942.0	intrinsic	central			CB0716		putative_primary	putative_primary		glutamate	0.6033533890562994			right		fw000782
79874160176232760	720575940629598935	134648	89728	4545	134648.0	89728.0	4545.0	5343434.0	intrinsic	central			CB1097		LB5	LB5	LB5__0	acetylcholine	0.6745042961745927			right		fw000783
81279885523702218	720575940614908010	154723	66090	2347	162120.0	73360.0	1513.0	6889769.0	intrinsic	central			PLP025b	PLP025	WEDa2	BAlp3	WEDa2__1	gaba	0.7515725005002797			right		fw000784	FBbt_20001525
81632210549200856	720575940621917645	159960	73216	4253	159960.0	73216.0	4253.0	6892093.0	intrinsic	central				AVLP566	putative_primary	putative_primary		acetylcholine	0.8566401553754804			right		fw000785	FBbt_20000675
81632347921471165	720575940629484791	160656	74544	4061	160656.0	74544.0	4061.0	6918243.0	intrinsic	visual_projection				LC13				acetylcholine	0.5644672154945253			right		fw000786	FBbt_00100485
81632691384152454	720575940628471916	160370	80075	2690	164096.0	81376.0	2843.0	6917136.0	intrinsic	central			CB1098		WEDa1	BAlv	WEDa1__0	gaba	0.6046633520307952			right		fw000787
81913891415684864	720575940614669707	164256	76184	2065	164256.0	76184.0	2065.0	6917201.0	intrinsic	central				WED014	LALa1_anterior	BAlp2_anterior		gaba	0.7181057562476534			right		fw000788	FBbt_20003564
81843935055791236	720575940647030324	163192	82320	2785	163192.0	82320.0	2785.0	6916845.0	intrinsic	central			CB0038		putative_primary	putative_primary		acetylcholine	0.8779487994057107			right		fw000789
81492091469227005	720575940631299855	158472	82288	3869	158472.0	82288.0	3869.0	6917673.0	efferent	descending			DNg49		putative_primary	putative_primary		acetylcholine	0.4892677666492385			right	CV	fw000790	FBbt_00047516
81421722657785229	720575940626143806	157192	82304	3242	157192.0	82304.0	3242.0	6917471.0	intrinsic	central	ALPN	uniglomerular		V_ilPN	putative_primary	putative_primary		acetylcholine	0.9377127411619641	acetylcholine	Tanaka et al., 2012	right		fw000791	FBbt_00003995
81773566311279076	720575940610173048	162136	82032	2577	162136.0	82032.0	2577.0	6916194.0	efferent	descending			DNg28		putative_primary	putative_primary		acetylcholine	0.8421679533204544	serotonin	Alekseyenko et al. 2010; Namiki et al. 2018	right	CV	fw000792	FBbt_00047620
81773222580344887	720575940622156976	162592	77144	1981	162592.0	77144.0	1981.0	6912408.0	intrinsic	visual_centrifugal			cL11	IB006	putative_primary	putative_primary		gaba	0.8431531182628635			right		fw000793	FBbt_20001183
81773566311732684	720575940631022336	162392	82376	2870	162392.0	82376.0	2870.0	6916479.0	intrinsic	central			CB0039		putative_primary	putative_primary		acetylcholine	0.8068155931384321			right		fw000794
81280710493025688	720575940626445852	155104	77960	4950	155104.0	77960.0	4950.0	6474987.0	intrinsic	central			CB0040		putative_primary	putative_primary		acetylcholine	0.960676913813401			right		fw000795
81702991408839342	720575940608606933	160737	78748	2664	162240.0	82160.0	3224.0	6918871.0	intrinsic	central				WED056	WEDa1	BAlv	WEDa1__0	gaba	0.688207653239844			right		fw000796	FBbt_20003606
81492091200577558	720575940623272328	158224	81984	1862	158224.0	81984.0	1862.0	6910442.0	intrinsic	central			CB0717					gaba	0.7501304773570292			right		fw000797
81351353712165197	720575940630548751	156528	81840	1675	156528.0	81840.0	1675.0	6909574.0	intrinsic	central			CB0041		putative_primary	putative_primary		glutamate	0.7540843072470801			right		fw000798
76283429876034860	720575940621369468	81904	61320	2647	81904.0	61320.0	2647.0	1534645.0	intrinsic	central			CB1099		VLPl1_or_VLPl5	BLVa3_or_4	VLPl1_or_VLPl5__3	acetylcholine	0.8037308720415246			left		fw000799
76283292437331545	720575940613066536	82136	59536	2833	82136.0	59536.0	2833.0	1534768.0	intrinsic	central			CB1100		LHa2	BLVa1	LHa2__0	acetylcholine	0.9649377358732496			left		fw000800
76634792627626508	720575940618247333	87928	54299	3108	82336.0	59144.0	2752.0	1534803.0	intrinsic	central			CB1101		VLPl&d1_lateral	BLAv1_posterior	VLPl&d1_lateral__3	acetylcholine	0.6673471965599539			left		fw000801
76212786321003947	720575940639183805	81320	56960	3120	81320.0	56960.0	3120.0	1519726.0	intrinsic	central			CB1102		LHa2	BLVa1	LHa2__0	acetylcholine	0.7249498540767239			left		fw000802
76283223785047001	720575940618674379	82176	58752	3429	82176.0	58752.0	3429.0	1537177.0	intrinsic	visual_projection				LC17	VPNv1			acetylcholine	0.43825642972280343			left		fw000803	FBbt_00111752
76283155132403483	720575940628340040	81840	57344	3717	81840.0	57344.0	3717.0	1521318.0	intrinsic	central				SLP457	putative_primary	putative_primary		dopamine	0.7214638304970312			left		fw000804	FBbt_20002851
76283636102071050	720575940632126506	82120	64824	3510	82120.0	64824.0	3510.0	1537171.0	intrinsic	visual_projection				aMe5				acetylcholine	0.7893513703610514			left		fw000805
76283498662550371	720575940625733453	82232	63072	3115	82232.0	63072.0	3115.0	1534817.0	intrinsic	visual_projection	bilateral			aMe10				acetylcholine	0.9218838923063001			left		fw000806
76774430671731179	720575940609880900	89608	38164	3841	79608.0	48872.0	3393.0	1494886.0	intrinsic	central			CB1103		LHa2	BLVa1	LHa2__0	acetylcholine	0.9393846382517423			left		fw000807
77267011947983691	720575940641562587	96639	37527	4272	79760.0	48808.0	3468.0	1495026.0	intrinsic	central	LHLN			LHAV2n1	putative_primary	putative_primary		gaba	0.8658402430056276			left		fw000808	FBbt_00051682
76072048832654369	720575940624259720	79584	57856	3143	79584.0	57856.0	3143.0	1515036.0	intrinsic	optic	bilateral			l-LNv	putative_primary	putative_primary		serotonin	0.8162601547666265	glycine, pdf	Frenkel et al. 2017; Reinhard et al., 2023	left		fw000809	FBbt_00003763
77409398703975463	720575940635089945	98756	62840	4391	82192.0	54488.0	4062.0	1521906.0	intrinsic	visual_centrifugal			cML01		putative_primary	putative_primary		glutamate	0.6584182738872383			left		fw000810
76282948974171918	720575940625123514	82192	54136	3906	82192.0	54136.0	3906.0	1522226.0	intrinsic	visual_projection			LC28b	LC28a,LC28b				acetylcholine	0.7426182926315678			left		fw000811
76282811535271631	720575940608610652	81960	52584	3928	81960.0	52584.0	3928.0	1521806.0	intrinsic	visual_projection				LC17	VPNv1			acetylcholine	0.37718659692469264			left		fw000812	FBbt_00111752
76633555811628195	720575940636531118	87825	36169	4434	81960.0	51016.0	3906.0	1521495.0	intrinsic	central			CB1104		LHa2	BLVa1	LHa2__0	acetylcholine	0.8422027460516425			left		fw000813
76282674096215052	720575940609764818	82272	50464	3849	82272.0	50464.0	3849.0	1522147.0	intrinsic	central			CB1105					acetylcholine	0.963374351934474			left		fw000814
76282605376865920	720575940616565365	82000	49360	3944	82000.0	49360.0	3944.0	1497302.0	intrinsic	central				LHAV3g2	LHa2	BLVa1		acetylcholine	0.9599618390021545			left		fw000815
76915168160032280	720575940621371252	91540	37948	3799	82232.0	48944.0	3706.0	1497517.0	intrinsic	central			CB1106		LHa2	BLVa1	LHa2__0	acetylcholine	0.9024359757720817			left		fw000816
76212167845706620	720575940612612094	81480	48656	3113	81480.0	48656.0	3113.0	1490576.0	intrinsic	central				PVLP151	putative_primary	putative_primary		acetylcholine	0.830656014220074			left		fw000817	FBbt_20002209
76633693183376536	720575940637241566	87307	38301	3846	81840.0	48904.0	3807.0	1497063.0	intrinsic	central			CB0947		LHa2	BLVa1	LHa2__0	acetylcholine	0.8620784823019482			left		fw000818
76283705290660948	720575940639756240	82120	65512	6679	82120.0	65512.0	6679.0	1543619.0	intrinsic	visual_projection				LLPC3				acetylcholine	0.6903819415033372			left		fw000819
76283155535116835	720575940633923298	82400	57208	6834	82400.0	57208.0	6834.0	1531537.0	intrinsic	visual_projection			VS8	VS	putative_primary	putative_primary		acetylcholine	0.7430703589925797			left		fw000820
76282468005004093	720575940627692677	82024	47296	4439	82024.0	47296.0	4439.0	1501440.0	intrinsic	visual_projection			LC10a	LC10	VPNd2			acetylcholine	0.4756987884145023	acetylcholine	Davis et al., 2020	left		fw000821	FBbt_00111747
76564905054149798	720575940617010905	86568	61707	4236	82112.0	46568.0	4359.0	1501608.0	intrinsic	visual_projection			LC10d	LC10	VPNd2			acetylcholine	0.7901857118780624	acetylcholine	Davis et al., 2020	left		fw000822	FBbt_00111748
76282399285478691	720575940627975952	82216	45792	4404	82216.0	45792.0	4404.0	1501607.0	intrinsic	visual_projection			LC10a	LC10	VPNd2			acetylcholine	0.6725957238521081	acetylcholine	Davis et al., 2020	left		fw000823	FBbt_00111747
76282330566229303	720575940623989941	82296	44800	4577	82296.0	44800.0	4577.0	1501739.0	intrinsic	visual_projection			LC10d	LC10	VPNd2			acetylcholine	0.594222623254553	acetylcholine	Davis et al., 2020	left		fw000824	FBbt_00111748
76282261913408128	720575940611711461	82288	43952	4734	82288.0	43952.0	4734.0	1501689.0	intrinsic	visual_projection			LC10a	LC10	VPNd2			acetylcholine	0.5363497481528452	acetylcholine	Davis et al., 2020	left		fw000825	FBbt_00111747
76282261846584501	720575940628662519	82192	44096	4441	82192.0	44096.0	4441.0	1501624.0	intrinsic	visual_projection			LC10d	LC10	VPNd2			acetylcholine	0.7270805293293454	acetylcholine	Davis et al., 2020	left		fw000826	FBbt_00111748
76282124407546069	720575940645730852	81968	42256	4357	81968.0	42256.0	4357.0	1501368.0	intrinsic	visual_projection			LC10d	LC10	VPNd2			acetylcholine	0.7327304265636776	acetylcholine	Davis et al., 2020	left		fw000827	FBbt_00111748
76845624116990015	720575940643399534	90389	50202	4542	82296.0	41336.0	4403.0	1501654.0	intrinsic	optic	bilateral		LC14a2	LC14	VPNp1_lateral	BLD5_lateral		acetylcholine	0.8065753909931779			left		fw000828	FBbt_00100486
76282193126918652	720575940631100416	82224	42776	4293	82224.0	42776.0	4293.0	1501623.0	intrinsic	visual_projection			LC10b	LC10	VPNd2			acetylcholine	0.8774306667659775	acetylcholine	Davis et al., 2020	left		fw000829	FBbt_00111745
77197467971514467	720575940623283753	95181	50791	5137	81712.0	40640.0	5539.0	1456147.0	intrinsic	central				WEDPN6B, WEDPN6C	VPNp&v1_posterior	BLP1_posterior	VPNp&v1_posterior__2	glutamate	0.5299053613966156	gaba	Dolan et al., 2019	left		fw000830
77127099227313241	720575940632722527	94857	49996	5137	81592.0	40624.0	5253.0	1455647.0	intrinsic	central			CB1107		VPNp&v1_posterior	BLP1_posterior	VPNp&v1_posterior__3	gaba	0.7701300467586372			left		fw000831
76141318199920778	720575940605114046	79848	40704	4508	79848.0	40704.0	4508.0	1436737.0	intrinsic	visual_projection			LC10e	LC10	VPNd2			acetylcholine	0.7720023535565899	acetylcholine	Davis et al., 2020	left		fw000832	FBbt_00100482
76633693183468445	720575940612006257	87534	38347	3920	81424.0	41896.0	4054.0	1496613.0	intrinsic	central				LHAV5d1	putative_primary	putative_primary		acetylcholine	0.818599396468609			left		fw000833	FBbt_00051730
76141318199878372	720575940645460260	80600	40664	4481	80600.0	40664.0	4481.0	1437170.0	intrinsic	visual_projection			LC19		VPNp1_lateral	BLD5_lateral		acetylcholine	0.8634914251691739			left		fw000834
76704955146440731	720575940620175040	88059	51249	2729	81752.0	48752.0	2907.0	1490625.0	intrinsic	central			CB1108		VLPl2_medial	BLAv2_medial	VLPl2_medial__0	acetylcholine	0.6577249004411757			left		fw000835
78535023531413059	720575940634874266	115045	58167	2716	82192.0	53208.0	2789.0	1510981.0	intrinsic	central				LAL054	VLPl2_medial	BLAv2_medial		glutamate	0.6431434186281169			left		fw000836	FBbt_20001350
76634792627625209	720575940618245797	87856	54394	3108	82280.0	56992.0	2596.0	1511159.0	intrinsic	central			CB1109		VLPl&d1_lateral	BLAv1_posterior	VLPl&d1_lateral__2	acetylcholine	0.7807632803605354			left		fw000837
76634792627620688	720575940618129573	87968	54812	3108	82232.0	56344.0	2766.0	1511069.0	intrinsic	central			CB1110		VLPl&d1_lateral	BLAv1_posterior	VLPl&d1_lateral__4	acetylcholine	0.9258880356173095			left		fw000838
76634792627627971	720575940634334559	87798	54508	3108	81864.0	55368.0	2868.0	1510731.0	intrinsic	central			CB1111		VLPl&d1_lateral	BLAv1_posterior	VLPl&d1_lateral__5	acetylcholine	0.8593782959927476			left		fw000839
76634792627626756	720575940623509577	87894	54673	3108	82208.0	54672.0	2748.0	1511089.0	intrinsic	central			CB1112		VLPl&d1_lateral	BLAv1_posterior	VLPl&d1_lateral__5	acetylcholine	0.8546751864215355			left		fw000840
76634723908136064	720575940624179175	87828	53808	3108	82360.0	54496.0	2854.0	1511097.0	intrinsic	central				AVLP260	VLPl&d1_lateral	BLAv1_posterior		acetylcholine	0.8511788516813108			left		fw000841	FBbt_20000369
76704955146432330	720575940609806126	88254	51005	2728	82048.0	49040.0	2715.0	1490804.0	intrinsic	central					VLPl2_medial	BLAv2_medial	VLPl2_medial__0	acetylcholine	0.5329119804528044			left		fw000842
76704199433396695	720575940638096959	88185	40259	4177	80112.0	49448.0	3276.0	1495630.0	intrinsic	central			CB1113		LHa2	BLVa1	LHa2__0	acetylcholine	0.856037322433378			left		fw000843
76423136639720640	720575940619840427	84005	46561	3424	82048.0	46232.0	3494.0	1497118.0	intrinsic	central				AVLP441	VLPl4_anterior	BLD3_anterior	VLPl4_anterior__0	acetylcholine	0.7678824369376296			left		fw000844
76282330431857338	720575940627275602	82152	45424	3414	82152.0	45424.0	3414.0	1497297.0	intrinsic	central				PLP058				acetylcholine	0.9500705777930736			left		fw000845	FBbt_20001558
76564011700737309	720575940639012836	86370	48556	4121	81840.0	42896.0	4131.0	1497489.0	intrinsic	visual_projection				LT51	VPNl&d1_medial_Lee	BLAl2_medial_Lee		glutamate	0.6304063922112719			left		fw000846	FBbt_00049861
76633624464080141	720575940627679306	87001	37184	3991	81544.0	49296.0	3747.0	1496821.0	intrinsic	central			CB1114		LHa2	BLVa1	LHa2__0	acetylcholine	0.8246340689651276			left		fw000847
76633968195401978	720575940639687027	87801	42131	4788	82032.0	46944.0	4029.0	1497289.0	intrinsic	central			CB1115		SLPpl3	BLVa2c	SLPpl3__0	glutamate	0.7515085063832367			left		fw000848
76634380444952410	720575940638874202	87128	48350	4122	82248.0	48456.0	4030.0	1497369.0	intrinsic	visual_centrifugal			cLLPM02	PLP033	putative_primary	putative_primary		acetylcholine	0.8746476978906375			left		fw000849	FBbt_20001533
76212236632446740	720575940608987605	80840	49296	3752	80840.0	49296.0	3752.0	1496221.0	intrinsic	central			CB1114		LHa2	BLVa1	LHa2__0	acetylcholine	0.8861086098087196			left		fw000850
76211137254999688	720575940614424287	81648	32824	4748	81648.0	32824.0	4748.0	1419864.0	intrinsic	central				PLP079	putative_primary	putative_primary		glutamate	0.7919426845194366			left		fw000851	FBbt_20001579
76493505384114265	720575940631763148	84969	46019	3593	80200.0	41400.0	3979.0	1431475.0	intrinsic	central				AVLP417,AVLP438	VLPl2_medial	BLAv2_medial		acetylcholine	0.7709365545175092			left		fw000852
76774499324335240	720575940628188471	89033	38810	3505	82328.0	36936.0	3701.0	1432334.0	intrinsic	central			CB1116		LHl2_ventral	DPLal2_ventral	LHl2_ventral__0	glutamate	0.9227055491326022			left		fw000853
76633899341781328	720575940628847867	87412	40576	3816	80480.0	38032.0	4133.0	1431655.0	intrinsic	central			CB1117		LHl1	BLD4	LHl1__1	gaba	0.5018644364160522			left		fw000854
76422930548073530	720575940624943287	84372	43465	3719	81856.0	41304.0	3928.0	1432265.0	intrinsic	central			CB1118		VPNl&d1_dorsal	BLAl2_dorsal	VPNl&d1_dorsal__0	acetylcholine	0.9153275168289835			left		fw000855
77549586503438209	720575940610747315	101150	54119	4788	79664.0	33008.0	4270.0	1419294.0	intrinsic	central				PLP100	LHl4_posterior	BLD1_posterior		acetylcholine	0.8663472526449835			left		fw000856
77899986780138093	720575940620981072	105916	32529	2513	80664.0	33216.0	4154.0	1419538.0	intrinsic	central				SLP004	putative_primary	putative_primary		gaba	0.7724957495960928			left		fw000857	FBbt_20002398
76211686943703195	720575940621390806	80944	41336	4239	80944.0	41336.0	4239.0	1437673.0	intrinsic	visual_projection				LC33a,LC33b	SLPa&l1_lateral	BLAvm_posterior	SLPa&l1_lateral__1	glutamate	0.7144535984080134			left		fw000858
76070880669250307	720575940613668266	79568	39664	4068	79568.0	39664.0	4068.0	1431014.0	intrinsic	central				AVLP432	putative_primary	putative_primary		acetylcholine	0.7534842126381602			left		fw000859	FBbt_20000541
77267011814187937	720575940638920757	96352	38478	3547	81424.0	32888.0	4053.0	1418211.0	intrinsic	central			LHAD1f1b	LHAD1f1	SLPal1	DPLal1	SLPal1__0	glutamate	0.7829993385177424	glutamate	Dolan et al., 2019	left		fw000860
76211618224478906	720575940612531370	81800	39616	4411	81800.0	39616.0	4411.0	1438165.0	intrinsic	central				LHAV3k5	putative_primary	putative_primary		glutamate	0.7766570465239279			left		fw000861	FBbt_00051716
77197536557168629	720575940637121001	95659	51636	4379	82224.0	40576.0	4547.0	1438541.0	intrinsic	central				PVLP133	VPNp1_medial	BLD5_medial	VPNp1_medial__1	acetylcholine	0.864801852181993			left		fw000862
76281987035698716	720575940629991788	81968	40000	4861	81968.0	40000.0	4861.0	1438253.0	intrinsic	central				PS171	putative_primary	putative_primary		acetylcholine	0.8703571458463263			left		fw000863	FBbt_20001926
77760761455610077	720575940632137517	103680	55284	4914	106952.0	67712.0	5535.0	2601051.0	intrinsic	central			CB1119		VLPl&p2_posterior	BLVp1_posterior	VLPl&p2_posterior__0	acetylcholine	0.8812901776486886			left		fw000864
77480523093763381	720575940624905091	99312	74072	2252	99312.0	74072.0	2252.0	2571774.0	intrinsic	central			CB1120		TRdl_b		TRdl_b__0	acetylcholine	0.8122932701220362			left		fw000865
78606148190133741	720575940612840982	116001	69648	2937	104144.0	74240.0	1916.0	2570397.0	intrinsic	central			VESa1_P02	1663021115	VESa1	BAla3		gaba	0.7671328045141261			left		fw000866
77410154550849748	720575940641633525	98424	73984	3701	98424.0	73984.0	3701.0	2124690.0	intrinsic	visual_projection				LC12				acetylcholine	0.3644350343057969			left		fw000867
77410154484205773	720575940612984981	98528	73920	3526	98528.0	73920.0	3526.0	2124662.0	intrinsic	central			CB1121					acetylcholine	0.5939586757537708			left		fw000868		outlier_seg
77339442276346189	720575940618160273	97920	68552	4183	97920.0	68552.0	4183.0	2125635.0	intrinsic	visual_projection				LC16	VPNv2			acetylcholine	0.5046180200438352	acetylcholine	Davis et al., 2020	left		fw000869	FBbt_00111751
77339717087610974	720575940625702380	97944	73000	3990	97944.0	73000.0	3990.0	2124582.0	intrinsic	visual_projection			LC20b	LC20				glutamate	0.721456361691695			left		fw000870
77831748339178082	720575940611588835	104912	65128	2082	104912.0	65128.0	2082.0	2533868.0	intrinsic	central				SAD049	ALl1_ventral	BAlc_ventral		acetylcholine	0.7151769093508581			left		fw000871	FBbt_20002258
77621260582000254	720575940638288447	102112	74240	2120	102112.0	74240.0	2120.0	2572636.0	intrinsic	central	ALPN	multiglomerular		MZ_lv2PN	putative_primary	putative_primary		gaba	0.8614435567950033			left		fw000872	FBbt_00047724
78816567093909785	720575940649743225	118758	59935	2063	103680.0	74008.0	1630.0	2570266.0	intrinsic	central	ALPN	multiglomerular		M_vPNml53	ALv1	BAla1	ALv1__1	gaba	0.7803253789846266	gaba	Liang et al., 2013	left		fw000873	FBbt_20003830
78535916817854629	720575940630797624	114864	71337	2501	102696.0	74120.0	1927.0	2569734.0	intrinsic	central			CB0718	1970745542	putative_primary	putative_primary		gaba	0.8370946361193232			left		fw000874
78392774415967192	720575940630913221	113242	35735	4339	101280.0	65040.0	4882.0	2537389.0	intrinsic	central	DAN			PPL204	putative_primary	putative_primary		dopamine	0.6998056213005193	dopamine	Mao & Davis 2009; Neins et al. 2017	left		fw000875
77973104638890403	720575940613461043	106672	74184	5024	106672.0	74184.0	5024.0	2576317.0	intrinsic	central			CB0045		putative_primary			acetylcholine	0.9485212257187793			left		fw000876
77761998406168140	720575940646764579	103640	74304	4882	103640.0	74304.0	4882.0	2575462.0	efferent	descending			DNge006		putative_primary	putative_primary		acetylcholine	0.4025194291776102			left	CV	fw000877	FBbt_00047516
77408367978758468	720575940625802841	98286	46720	4785	104984.0	65912.0	5175.0	2541513.0	intrinsic	visual_projection			LTe60	PLP212	putative_primary	putative_primary		glutamate	0.6685346221410393			left		fw000878	FBbt_20001712
77761379997790777	720575940615006248	103960	65048	5242	103960.0	65048.0	5242.0	2539455.0	intrinsic	visual_centrifugal			cL19	PLP210	putative_primary	putative_primary		serotonin	0.34016989574164075			left		fw000879	FBbt_20001710	outlier_seg
78465548073702030	720575940603235500	114347	72064	2501	103736.0	74640.0	2091.0	2664072.0	intrinsic	central			CB1122		VESa1	BAla3	VESa1__0	gaba	0.5228571746862272			left		fw000880
77832298028286650	720575940637826118	104824	73304	1865	104824.0	73304.0	1865.0	2570478.0	intrinsic	central			CB0628	1197571795	putative_primary	putative_primary		gaba	0.9090855925467437			left		fw000881
78324398268347214	720575940622541005	112359	65732	2412	106976.0	74552.0	1860.0	2664412.0	intrinsic	central	ALPN			Z_vPNml1	ALv1	BAla1		gaba	0.8662918951014732	gaba	Tanaka et al., 2012	left		fw000883
77550823051407292	720575940625176506	100840	73272	2021	100840.0	73272.0	2021.0	2559897.0	intrinsic	central			CB0046		putative_primary	putative_primary		gaba	0.893027139328205			left		fw000884
78958816611712059	720575940615323298	121295	82068	3397	102992.0	80304.0	3028.0	2683788.0	efferent	descending			DNg72		MX7__prim	MX7__prim	MX7__prim__0	glutamate	0.41629282465665723			left	CV	fw000885	FBbt_00051886
77832916771619218	720575940614465478	105264	82144	3662	105264.0	82144.0	3662.0	2695707.0	intrinsic	central			CB0047		putative_primary	putative_primary		gaba	0.4671168028205879			left		fw000886
78959091690727705	720575940624651189	121466	86441	4743	107056.0	79752.0	4416.0	2700821.0	efferent	descending			DNge084		putative_primary	putative_primary		glutamate	0.45930247574018623			left	CV	fw000887	FBbt_00047516
78959091690713158	720575940634525303	121179	86243	4740	106544.0	80552.0	4288.0	2700636.0	efferent	descending			DNge071		LB6	LB6	LB6__0	gaba	0.48346224439332885			left	CV	fw000888	FBbt_00047516
77621260515070806	720575940607923721	102104	73488	2013	102104.0	73488.0	2013.0	2563745.0	intrinsic	central					putative_primary	putative_primary		glutamate	0.5047839124746749			left		fw000889
77410360575119873	720575940630665210	99088	76616	3010	99088.0	76616.0	3010.0	2136081.0	efferent	descending			DNg28		putative_primary	putative_primary		gaba	0.47366252826151783	serotonin	Alekseyenko et al. 2010; Namiki et al. 2018	left	CV	fw000890	FBbt_00047620
77970630804492470	720575940619968647	107118	36912	5283	102656.0	41352.0	5711.0	2406552.0	intrinsic	central	Kenyon_Cell		KCapbp-ap1	KCa'b'-ap1	MBp3	MBp3		dopamine	0.42271702232833414	acetylcholine, sparkly	Barnstedt et al. 2016; Aso et al. 2019	left		fw000891	FBbt:00049836
77830099474964519	720575940633622379	105346	40355	5569	102824.0	41224.0	5462.0	2406539.0	intrinsic	central	Kenyon_Cell		KCab	KCab-c	MBp3	MBp3		dopamine	0.6246613618190234	acetylcholine, Nplp1, sNPF, sparkly	Barnstedt et al. 2016; Aso et al. 2019	left		fw000892	FBbt_00100248
77830099474963109	720575940627174994	105352	40235	5569	103744.0	41304.0	5491.0	2406918.0	intrinsic	central	Kenyon_Cell		KCab	KCab-c	MBp3	MBp3		dopamine	0.6472633054131749	acetylcholine, Nplp1, sNPF, sparkly	Barnstedt et al. 2016; Aso et al. 2019	left		fw000893	FBbt_00100248
78392842732764375	720575940624525043	112609	37137	1236	102816.0	41072.0	1691.0	2397149.0	intrinsic	central				CRE041	putative_primary	putative_primary		gaba	0.82902811017002			left		fw000894	FBbt_20001110
77477705997840687	720575940634743903	99448	32376	5292	99448.0	32376.0	5292.0	2357573.0	intrinsic	central	Kenyon_Cell		KCapbp-ap1	KCa'b'-ap1	MBp4	MBp4		dopamine	0.4920943469052033	acetylcholine, sparkly	Barnstedt et al. 2016; Aso et al. 2019	left		fw000895	FBbt:00049836
78111642701445253	720575940623171268	108932	41568	2044	100864.0	41328.0	5544.0	2403718.0	intrinsic	central	Kenyon_Cell		KCab	KCab-s	MBp3	MBp3		dopamine	0.65487384606992	acetylcholine, Nplp1, sNPF, sparkly	Barnstedt et al. 2016; Aso et al. 2019	left		fw000896	FBbt_00100248
78816429788786109	720575940618167579	119527	57221	2843	100984.0	41328.0	2086.0	2389787.0	efferent	descending			DNae001	DNa01	WEDd1	DALd		acetylcholine	0.8752438414642788			left	CV	fw000897	FBbt_00047512
78393117610715544	720575940625369096	113274	41189	1265	105552.0	41392.0	1465.0	2398768.0	intrinsic	central			SMP075a	SMP075	putative_primary	putative_primary		glutamate	0.7547683191424907			left		fw000898	FBbt_20002937
78886867386672099	720575940640205501	119740	58350	3871	106952.0	38416.0	1608.0	2399160.0	intrinsic	central				PS019	AOTUv1_ventral	DALcm2_ventral		acetylcholine	0.9156056949232537			left		fw000899
78040930359804603	720575940630655786	107885	35638	1980	106544.0	35640.0	1582.0	2399056.0	intrinsic	central				SMP112	CREa2_ventral	DALcm1_ventral	CREa2_ventral__0	acetylcholine	0.8617158465533108			left		fw000900
78887348422720558	720575940632804435	120751	65266	3680	106752.0	33888.0	1724.0	2399098.0	intrinsic	central				VES005	putative_primary	putative_primary		acetylcholine	0.908634034386782			left		fw000901	FBbt_20003471
78814642947919492	720575940613529770	118826	31029	1634	118392.0	42800.0	643.0	3660502.0	intrinsic	central	DAN			PAM01	CREa1_dorsal	BAmd1_dorsal	CREa1_dorsal_or_CREa2_medial__0	dopamine	0.8418393275328109	dopamine, nitric oxide	Mao & Davis 2009; Aso et al. 2019	left		fw000902
77970699389927764	720575940633744632	107187	37929	4406	98576.0	40920.0	5323.0	2070087.0	intrinsic	central			SMP278a	SMP278	CLp2	CP4	CLp2__0	glutamate	0.7969065687698351			left		fw000903
78533030733960924	720575940632732985	114620	28558	3464	97720.0	34672.0	5180.0	2069186.0	intrinsic	central	CX	tangential	CB.FB6E4		DL1_dorsal	CP2_dorsal	DL1_dorsal__1	glutamate	0.5448524634981721	glutamate, leucokinin	Nassel et al., 2021	left		fw000904
78604498855537230	720575940639239908	116031	45596	2442	101456.0	49464.0	1827.0	2433808.0	intrinsic	central	CX	ring neuron		ER1	EBa1	DALv2	EBa1__2	gaba	0.6726551126307465	gaba	Omoto et al., 2018	left		fw000905
77830648761185709	720575940638544317	105042	48440	2061	101512.0	49456.0	1527.0	2433914.0	intrinsic	central				SMP166,SMP167	EBa1	DALv2	EBa1__10	gaba	0.5358418841305005			left		fw000906
77971386316085136	720575940619084909	107177	47837	2219	100440.0	49280.0	1708.0	2431999.0	intrinsic	central			CB1124		EBa1	DALv2	EBa1__5	gaba	0.6746898747506687			left		fw000907
78745167624582955	720575940633237402	118142	44313	2554	105032.0	49480.0	2037.0	2441029.0	intrinsic	central	CX	ring neuron		ER3p	EBa1	DALv2	EBa1__1	gaba	0.9423305267565798	gaba	Omoto et al., 2018	left		fw000908
78111505329538498	720575940603930046	108768	39274	2492	104664.0	40408.0	1794.0	2398356.0	intrinsic	central			CB1125		WEDd1	DALd	WEDd1__0	acetylcholine	0.9498198121650605			left		fw000909
78323985817400231	720575940634034839	112537	59108	1488	106120.0	49208.0	1123.0	2442163.0	intrinsic	central	ALLN		lLN1_bc	lLN1_b,lLN1_c	ALl1_dorsal	BAlc_dorsal	ALl1_dorsal__0	acetylcholine	0.2545248144668138			left		fw000910
77267286624471749	720575940606933003	96385	42132	2651	97944.0	41184.0	2218.0	2064616.0	intrinsic	central	TuBu			TuBu08	AOTUv3_dorsal	DALcl1_dorsal	AOTUv3_dorsal__1	acetylcholine	0.8328347349699291	acetylcholine	Duan et al., 2023	left		fw000911	FBbt_00051225
78252655134379192	720575940613338521	110652	45319	2229	106152.0	49528.0	1452.0	2442772.0	intrinsic	central	CX	ring neuron		ER3d	EBa1	DALv2	EBa1__0	gaba	0.9632211581432181	gaba	Omoto et al., 2018	left		fw000912
78463761367159092	720575940603919537	113810	45509	2411	103360.0	49544.0	1609.0	2438313.0	intrinsic	central	CX	ring neuron		ER1	EBa1	DALv2	EBa1__2	gaba	0.6959356499814	gaba	Omoto et al., 2018	left		fw000913
78182286390204261	720575940631173120	109788	45615	2230	103896.0	48952.0	1859.0	2438555.0	intrinsic	central	CX	ring neuron		ER3p	EBa1	DALv2	EBa1__1	gaba	0.9598946448114192	gaba	Omoto et al., 2018	left		fw000914
77760348668829091	720575940613244057	103560	49304	1331	103560.0	49304.0	1331.0	2438359.0	intrinsic	central				SMP166,SMP167	EBa1	DALv2	EBa1__10	gaba	0.7793281332070854			left		fw000915
77971386316095773	720575940628805636	107170	47774	2223	99184.0	49336.0	1596.0	2430257.0	intrinsic	central	CX	tangential	CB.FB3,4L1		EBa1	DALv2	EBa1__7	glutamate	0.5037072445584717			left		fw000916
77618305644789916	720575940631425700	102273	30198	2429	97936.0	48480.0	1881.0	2083301.0	intrinsic	central				SMP171	CREl1	DALv3	CREl1__0	acetylcholine	0.9141314589179044			left		fw000917	FBbt_20003033
78041823846857312	720575940622190571	108280	49675	2715	97920.0	47688.0	2039.0	2083336.0	intrinsic	central			AVLP205b	AVLP205	VLPa2	DALv1		gaba	0.6824559218357048			left		fw000918	FBbt_20000314
78041755060383134	720575940637150371	107526	47848	2307	97920.0	46808.0	2013.0	2083251.0	intrinsic	central					AOTUv3_ventral	DALcl1_ventral	AOTUv3_ventral__0	glutamate	0.8729702181333912			left		fw000919
77830099072100047	720575940618628443	104702	39916	2354	97912.0	42832.0	1947.0	2083269.0	intrinsic	central			AOTU008c	AOTU008	AOTUv3_dorsal	DALcl1_dorsal	AOTUv3_dorsal__0	acetylcholine	0.8637874309963969			left		fw000920
78815948752407983	720575940615624994	119159	50115	2791	97872.0	44536.0	1937.0	2083144.0	intrinsic	central			(PS082,PS084)a	PS082,PS084	AOTUv3_ventral	DALcl1_ventral	AOTUv3_ventral__1	glutamate	0.4766326310134259			left		fw000921	FBbt_20001837,FBbt_20001839
77969943542678796	720575940639309902	106920	26904	4824	106920.0	26904.0	4824.0	2357417.0	intrinsic	central	Kenyon_Cell			KCg-m	MBp4	MBp4		dopamine	0.7483149534439782	acetylcholine, sNPF, sparkly	Barnstedt et al. 2016; Aso et al. 2019	left		fw000922	FBbt_00111061
78462524617977912	720575940638517181	113822	26563	3998	106120.0	24168.0	4589.0	2315692.0	intrinsic	central				SMP598	putative_primary	putative_primary		glutamate	0.6540155355615698			left		fw000923	FBbt_20003460
77688331060281861	720575940621059137	103312	24232	4601	103312.0	24232.0	4601.0	2313466.0	intrinsic	central			DN1-l	aMe23	primary	primary		glutamate	0.5328611505132013			left		fw000924	FBbt_00049789
77759386931662285	720575940612331250	104111	34934	3725	102248.0	24280.0	4620.0	2312228.0	intrinsic	central			CB1126		SLPad1_posterior	DPLl3_posterior	SLPad1_posterior__1	glutamate	0.9497146673317706			left		fw000925
79307842699778214	720575940617433627	126770	39804	2294	98576.0	33048.0	5018.0	2048389.0	intrinsic	central	CX	tangential	CB.FB6E3		DL1_dorsal	CP2_dorsal	DL1_dorsal__1	glutamate	0.3270316313842547			left		fw000926
77829343224919443	720575940640422478	105234	28975	2839	105544.0	24512.0	2398.0	2303348.0	intrinsic	central				SLP152	LHd1	DPLd	LHd1__2	acetylcholine	0.9096880252817947			left		fw000927	FBbt_20002546
77688880949994251	720575940619809263	102672	32976	5367	102672.0	32976.0	5367.0	2370893.0	intrinsic	central	Kenyon_Cell			KCg-m	MBp4	MBp4		dopamine	0.7578786590499857	acetylcholine, sNPF, sparkly	Barnstedt et al. 2016; Aso et al. 2019	left		fw000928	FBbt_00111061
77760898962023118	720575940661296257	103704	56968	5646	103704.0	56968.0	5646.0	2486509.0	intrinsic	visual_projection				LT77	VPNp&v1_ventral	BLP1_ventral		glutamate	0.6255574361392201			left		fw000929
78041961285769206	720575940615487449	108449	50846	2715	104848.0	56960.0	2092.0	2480150.0	intrinsic	central				PVLP025	VLPa2	DALv1		gaba	0.7951430647781282			left		fw000930	FBbt_20002083
78113773072299703	720575940627469394	109173	72361	2484	102664.0	64952.0	1998.0	2531554.0	intrinsic	central			CB0591		ALlv1	BAlp4	ALlv1__1	acetylcholine	0.853232539365694			left		fw000931
77338892588046969	720575940616951739	98032	60768	5009	98032.0	60768.0	5009.0	2110607.0	intrinsic	visual_projection			LC31b	LC31				acetylcholine	0.8377055557197298			left		fw000932
78322474189777888	720575940614081909	111644	36827	2679	106912.0	60152.0	5717.0	2543782.0	intrinsic	central			CB1127		VLPl&p1_posterior	BLVp2_posterior	VLPl&p1_posterior__1	acetylcholine	0.7619036393773221			left		fw000933
78394148402905456	720575940630778428	112731	56878	1307	102928.0	56936.0	1663.0	2471856.0	intrinsic	central	ALPN	uniglomerular		DL3_lPN	ALl1_ventral	BAlc_ventral	ALl1_ventral__7	acetylcholine	0.9143469815261143	acetylcholine	Tanaka et al., 2012	left		fw000936	FBbt_00067364
77901910925512254	720575940636643832	105468	61358	2492	97920.0	63136.0	1486.0	2108369.0	intrinsic	central				AOTU032,AOTU034	LALa1_posterior	BAlp2_posterior	LALa1_posterior__0	acetylcholine	0.87768589700552			left		fw000937
77901910925517831	720575940608455875	105424	61292	2492	97968.0	61488.0	1513.0	2108412.0	intrinsic	central				AOTU032,AOTU034	LALa1_posterior	BAlp2_posterior	LALa1_posterior__0	acetylcholine	0.8766756624879994			left		fw000938
77831542181321185	720575940619846310	105153	61608	2492	97944.0	62432.0	1520.0	2108368.0	intrinsic	central				LAL056	LALa1_anterior	BAlp2_anterior	LALa1_anterior__0	gaba	0.6767739056491754			left		fw000939	FBbt_20001352
77479973203648575	720575940627368723	99544	65944	1532	99544.0	65944.0	1532.0	2529147.0	efferent	descending			DNde005	VES028	putative_primary	putative_primary		acetylcholine	0.7934145595628178			left	CV	fw000940	FBbt_00047515
78747023117032300	720575940643793431	118328	71463	2665	101216.0	65928.0	1376.0	2530117.0	intrinsic	central				CL113	ALl1_ventral	BAlc_ventral		acetylcholine	0.8092188971510036			left		fw000941	FBbt_20000818
77478873759130438	720575940632656941	99416	48856	1646	99416.0	48856.0	1646.0	2430363.0	intrinsic	central			CB1128		EBa1	DALv2	EBa1__3	glutamate	0.6746595792738592			left		fw000942
78112261310486619	720575940628146908	108477	50016	2715	98064.0	52240.0	1714.0	2096183.0	intrinsic	central			CB1129		VLPa2	DALv1	VLPa2__1	gaba	0.7653922641098878			left		fw000943
78394285842089278	720575940622920074	112967	58855	1474	106936.0	50392.0	960.0	2467355.0	intrinsic	central	ALLN		lLN1_bc	lLN1_b,lLN1_c	ALl1_dorsal	BAlc_dorsal	ALl1_dorsal__0	dopamine	0.29881488450417604			left		fw000944
77830648827576981	720575940619453861	104932	48419	2105	100784.0	48784.0	1530.0	2432297.0	intrinsic	central				AOTU042	putative_primary	putative_primary		gaba	0.9060832031844849			left		fw000945	FBbt_20000041
77478873691976004	720575940630569272	99952	49048	1537	99952.0	49048.0	1537.0	2431259.0	intrinsic	central	CX	ring neuron		ER6	EBa1	DALv2		gaba	0.7505187823216702	gaba	Omoto et al., 2018	left		fw000946	FBbt_00047043
77831542181326457	720575940628691260	105146	61542	2492	100056.0	57672.0	1638.0	2468419.0	intrinsic	central			CB0719		LALa1_anterior	BAlp2_anterior	LALa1_anterior__1	gaba	0.67571224002615			left		fw000947
78744342923662254	720575940632118343	117907	32266	1992	100808.0	48912.0	1803.0	2432419.0	intrinsic	central	MBON			MBON10	EBa1	DALv2	EBa1__3	gaba	0.49402964218384415	gaba	Aso et al. 2014	left		fw000948	FBbt_00111008
78182286390245923	720575940616584607	110160	45401	2271	104760.0	47616.0	2014.0	2440323.0	intrinsic	central	CX	ring neuron		ER3w	EBa1	DALv2	EBa1__1	gaba	0.9719140591486904	gaba	Omoto et al., 2018	left		fw000949
78112192591016461	720575940617641077	108696	49539	2715	105552.0	49560.0	2152.0	2448663.0	intrinsic	visual_centrifugal			cM19	PVLP046	VLPa2	DALv1	VLPa2__2	gaba	0.8238503824095084			left		fw000950	FBbt_20002104
78956342576371825	720575940623559974	120773	45247	2391	104008.0	46592.0	2018.0	2438824.0	intrinsic	central	CX	ring neuron		ER3p	EBa1	DALv2	EBa1__1	gaba	0.9827265035461054	gaba	Omoto et al., 2018	left		fw000951
77971661328423112	720575940618521273	106886	52852	3376	103728.0	49472.0	2088.0	2447046.0	intrinsic	central			CB1130		VLPa2	DALv1	VLPa2__1	gaba	0.68688493422784			left		fw000952
78746473562545229	720575940634253281	118050	63708	4194	103088.0	41136.0	2071.0	2397865.0	efferent	descending			DNae003	PS040	WEDd1	DALd		acetylcholine	0.6735150518276354			left	CV	fw000953	FBbt_00047512
78112124072958247	720575940623426013	109035	48028	4322	107072.0	48152.0	5412.0	2455381.0	intrinsic	central				PVLP138	SMPpv2_ventral	CP1_ventral		acetylcholine	0.8147221832915004			left		fw000954	FBbt_20002196
77760417657094256	720575940619675712	103430	50418	3518	104336.0	49480.0	5224.0	2454049.0	intrinsic	central				CL313	DL2_ventral	CP3_ventral	DL2_ventral__0	acetylcholine	0.875213142637896			left		fw000955	FBbt_20001018
77619611650706961	720575940632473106	101458	49651	5134	100440.0	49456.0	5326.0	2450880.0	intrinsic	central			AOTU050b	AOTU050	DL1_ventral	CP2_ventral	DL1_ventral__0	gaba	0.8026301278485937			left		fw000956	FBbt_20000049
77619611717852312	720575940627921351	101416	49424	5627	101416.0	49424.0	5627.0	2451165.0	intrinsic	central				SIP089	DL1_ventral	CP2_ventral	DL1_ventral__1	glutamate	0.5281572186015724			left		fw000957	FBbt_20002393
78040999414629785	720575940623701768	108268	37500	4406	100896.0	40496.0	5349.0	2403276.0	intrinsic	central				SMP582	SMPpv2_dorsal	CP1_dorsal		acetylcholine	0.7147723667919325			left		fw000958	FBbt_20003444
77619611650701474	720575940631999685	102049	49486	5134	103088.0	49416.0	5309.0	2451858.0	intrinsic	visual_projection				H2				acetylcholine	0.814779774703184			left		fw000959	FBbt_00052267
77620161540170411	720575940626019197	101944	57632	5729	101944.0	57632.0	5729.0	2483805.0	intrinsic	visual_projection				LT73	VPNp&v1_ventral	BLP1_ventral		glutamate	0.6342735389056827			left		fw000960
77619680370205816	720575940642533156	101858	49995	5134	101352.0	48832.0	5692.0	2451100.0	intrinsic	central				AOTU060	DL1_ventral	CP2_ventral	DL1_ventral__1	gaba	0.7977002344292192			left		fw000961	FBbt_20000059
77971730316225182	720575940630142875	107072	53296	5339	107072.0	53296.0	5339.0	2492437.0	intrinsic	central				IB114	putative_primary	putative_primary		gaba	0.7827845386766639			left		fw000962	FBbt_20001291
78182286390192784	720575940629840207	109978	45447	2228	103720.0	48936.0	1660.0	2438538.0	intrinsic	central	CX	ring neuron		ER3d	EBa1	DALv2	EBa1__0	gaba	0.9751889864518166	gaba	Omoto et al., 2018	left		fw000963
78604498855532681	720575940629259023	116324	44944	2427	104416.0	48840.0	1621.0	2439665.0	intrinsic	central	CX	ring neuron		ER1	EBa1	DALv2	EBa1__2	gaba	0.644108611921394	gaba	Omoto et al., 2018	left		fw000964
78745923605374299	720575940639182424	118333	55006	2624	102088.0	48744.0	1421.0	2435070.0	intrinsic	central				AOTU025	AOTUv3_dorsal	DALcl1_dorsal		acetylcholine	0.8031383488879067			left		fw000965	FBbt_20000024
77690529680380958	720575940627690246	102600	57456	1148	102600.0	57456.0	1148.0	2471432.0	intrinsic	central	ALLN		lLN2X03	lLN2T_a	ALl1_dorsal	BAlc_dorsal	ALl1_dorsal__0	serotonin	0.44846688289749687	acetylcholine	Shang et al., 2007	left		fw000966
78324054536956261	720575940636241550	112321	60036	1530	106312.0	55912.0	1730.0	2478386.0	intrinsic	central	ALLN			lLN2P_a	ALl1_dorsal	BAlc_dorsal	ALl1_dorsal__0	glutamate	0.34980281292840326			left		fw000967
78885973832250152	720575940628317715	120172	45193	2415	106752.0	49464.0	1664.0	2479143.0	intrinsic	central	CX	ring neuron		ER3d	EBa1	DALv2	EBa1__0	gaba	0.98095245885587	gaba	Omoto et al., 2018	left		fw000968
78604430136092214	720575940630348140	115770	44535	2456	106960.0	49888.0	1465.0	2479586.0	intrinsic	central	CX	ring neuron		ER3a	EBa1	DALv2	EBa1__0	gaba	0.9562125551542526	gaba	Omoto et al., 2018	left		fw000969
78041686340788083	720575940621905869	107612	47096	2235	106152.0	51040.0	1805.0	2477925.0	intrinsic	central	CX	ring neuron		ER2	EBa1	DALv2	EBa1__1	gaba	0.98540992306545	gaba	Omoto et al., 2018	left		fw000970
78182355109674383	720575940622609299	109605	46074	2230	106648.0	50272.0	1620.0	2478822.0	intrinsic	central	CX	ring neuron		ER4d	EBa1	DALv2	EBa1__1	gaba	0.9578666800493101	gaba	Turner-Evans et al. 2020	left		fw000971	FBbt_00007538
78816773251959434	720575940607001986	118865	62367	1814	101558.0	67027.0	1610.0		intrinsic	central	ALPN	multiglomerular		M_lvPNm41	ALlv1	BAlp4	ALlv1__0	acetylcholine	0.9574798491394775	acetylcholine	Tanaka et al., 2012	left		fw000972
78041823846824694	720575940628869391	108441	49631	2715	104696.0	49216.0	2138.0	2447625.0	intrinsic	visual_centrifugal			cM19	PVLP046	VLPa2	DALv1	VLPa2__2	gaba	0.8519433650046867			left		fw000973	FBbt_20002104
77830648827586715	720575940623297038	105117	48622	2105	102840.0	48696.0	2067.0	2437324.0	intrinsic	central	CX	ring neuron		ER3w	EBa1	DALv2	EBa1__1	gaba	0.9842276225205622	gaba	Omoto et al., 2018	left		fw000974
77691560875142431	720575940624666245	102554	72473	4162	105256.0	50608.0	2061.0	2476031.0	intrinsic	central				SAD017	VLPa2	DALv1		gaba	0.7722154115578361			left		fw000975	FBbt_20002226
78463761367132908	720575940608909870	113638	45055	2400	105376.0	48936.0	1508.0	2441453.0	intrinsic	central	CX	ring neuron		ER1	EBa1	DALv2	EBa1__2	gaba	0.8147718495312642	gaba	Omoto et al., 2018	left		fw000976
78463280733152115	720575940621447704	114460	37896	5232	113304.0	41368.0	5643.0	3030876.0	intrinsic	central	Kenyon_Cell		KCab	KCab-s	MBp2	MBp2		dopamine	0.6589049155051765	acetylcholine, Nplp1, sNPF, sparkly	Barnstedt et al. 2016; Aso et al. 2019	left		fw000977	FBbt_00100248
78533443319148691	720575940621626406	115056	35432	5422	115056.0	35432.0	5422.0	3031452.0	intrinsic	central	Kenyon_Cell		KCab	KCab-c	MBp2	MBp2		dopamine	0.6317373455681937	acetylcholine, Nplp1, sNPF, sparkly	Barnstedt et al. 2016; Aso et al. 2019	left		fw000978	FBbt_00100248
78111711823340378	720575940604493024	109254	41967	4952	111000.0	41344.0	5460.0	3030010.0	intrinsic	central	Kenyon_Cell			KCg-m	MBp3	MBp3		dopamine	0.7994973714326663	acetylcholine, sNPF, sparkly	Barnstedt et al. 2016; Aso et al. 2019	left		fw000979	FBbt_00111061
78322199647469059	720575940603317216	111840	32392	5269	111840.0	32392.0	5269.0	3002024.0	intrinsic	central	Kenyon_Cell			KCg-m	MBp4	MBp4		dopamine	0.7538063082868038	acetylcholine, sNPF, sparkly	Barnstedt et al. 2016; Aso et al. 2019	left		fw000980	FBbt_00111061
78181462159100202	720575940617820929	110336	32640	5276	110336.0	32640.0	5276.0	3001296.0	intrinsic	central	Kenyon_Cell			KCg-m	MBp3	MBp3		dopamine	0.7485119239258939	acetylcholine, sNPF, sparkly	Barnstedt et al. 2016; Aso et al. 2019	left		fw000981	FBbt_00111061
78040724670865786	720575940626782845	108088	32384	5367	108088.0	32384.0	5367.0	2996367.0	intrinsic	central	Kenyon_Cell			KCg-m	MBp3	MBp3		dopamine	0.7625443834764098	acetylcholine, sNPF, sparkly	Barnstedt et al. 2016; Aso et al. 2019	left		fw000982	FBbt_00111061
77971661126686033	720575940627578055	106758	52253	1559	106464.0	47960.0	1091.0	2442506.0	intrinsic	central			LAL120b	LAL120	putative_primary	putative_primary		glutamate	0.4742695047167921			left		fw000983	FBbt_20001416
78744617734457965	720575940625683716	118175	35786	1479	114144.0	32344.0	1184.0	2981875.0	intrinsic	central	DAN			PAM01	CREa2_medial	DALcm1_medial	CREa1_dorsal_or_CREa2_medial__0	dopamine	0.9266183488926745	dopamine, nitric oxide	Mao & Davis 2009; Aso et al. 2019	left		fw000984
78111505329536105	720575940631099091	109205	39225	2492	106056.0	38608.0	1806.0	2398845.0	intrinsic	central			CB1131		WEDd1	DALd	WEDd1__0	acetylcholine	0.8068742148828186			left		fw000985
78603948898007978	720575940609959637	116096	37112	892	106088.0	38600.0	1499.0	2398811.0	intrinsic	central	MBON			MBON32	putative_primary	putative_primary		gaba	0.7239141898860499			left		fw000986	FBbt_00049852
78040930359819516	720575940631189295	108020	35809	1980	106112.0	36768.0	1556.0	2398894.0	intrinsic	central				CRE016	CREa2_ventral	DALcm1_ventral	CREa2_ventral__0	acetylcholine	0.4606454563607222			left		fw000987	FBbt_20001085
78535092318016010	720575940639599323	114965	59172	3258	106320.0	39464.0	1597.0	2398960.0	intrinsic	central				PS034	AOTUv1_ventral	DALcm2_ventral	AOTUv1_ventral__0	acetylcholine	0.8434064560361308			left		fw000988	FBbt_20001789
78252243153190120	720575940611228462	110607	39275	4862	111968.0	40672.0	5589.0	3030338.0	intrinsic	central	Kenyon_Cell		KCapbp-ap1	KCa'b'-ap1	MBp2	MBp2		dopamine	0.5359458155518172	acetylcholine, sparkly	Barnstedt et al. 2016; Aso et al. 2019	left		fw000989	FBbt:00049836
78745580142702117	720575940628686595	118623	50083	4040	115072.0	45040.0	5235.0	3055338.0	intrinsic	central				PS252	DM6_central1	CM3_central1	DM6_central1__1	acetylcholine	0.843950794537855			left		fw000990
78675486209184093	720575940619403201	116926	54782	3393	115064.0	46400.0	5462.0	3055314.0	intrinsic	central			CB1045		DM6_central1	CM3_central1	DM6_central1__0	acetylcholine	0.8288440750762779			left		fw000991
78253273475618222	720575940612907121	110635	54615	1321	111152.0	49000.0	745.0	3038290.0	intrinsic	central	ALLN		lLN2X12		ALl1_dorsal	BAlc_dorsal	ALl1_dorsal__0	serotonin	0.28950584241330546			left		fw000992
78041823645283676	720575940644255255	107848	49488	1042	107848.0	49488.0	1042.0	3044097.0	intrinsic	central	ALLN		CB1132		ALl1_dorsal	BAlc_dorsal	ALl1_dorsal__0	gaba	0.5575787136313713			left		fw000993
78815467649168442	720575940631246765	118821	43367	2479	107832.0	49472.0	1664.0	3044017.0	intrinsic	central	CX	ring neuron		ER3p	EBa1	DALv2	EBa1__1	gaba	0.9593977006301679	gaba	Omoto et al., 2018	left		fw000994
78674798880301503	720575940611669987	116753	44285	2492	108512.0	49424.0	1470.0	3044454.0	intrinsic	central	CX	ring neuron		ER3d	EBa1	DALv2	EBa1__0	gaba	0.9791976688195174	gaba	Omoto et al., 2018	left		fw000995
79801248676783547	720575940617991195	133108	52493	3201	106144.0	45688.0	1296.0	2442269.0	intrinsic	central				CL053	putative_primary	putative_primary		acetylcholine	0.8456078113724734			left		fw000996	FBbt_20000758
78674524002469760	720575940643177495	117024	39734	2554	106104.0	48104.0	1371.0	2442317.0	intrinsic	central	CX	tangential	CB.FB5D7	FB5D,FB5E	AOTUv4_ventral	DALcl2_ventral		glutamate	0.6902040239137461			left		fw000997
78674524002393276	720575940604481760	116722	39706	2501	105976.0	47904.0	1516.0	2442081.0	intrinsic	central	CX	tangential	CB.FB3,4D2	FB4P_a	AOTUv4_ventral	DALcl2_ventral	AOTUv4_ventral__0	glutamate	0.6558838937681468			left		fw000998
78744824093641956	720575940610919778	117757	39154	2578	105944.0	47632.0	1606.0	2441974.0	intrinsic	central	CX	tangential	CB.FB3,4D2	FB4P_a	AOTUv4_ventral	DALcl2_ventral	AOTUv4_ventral__0	glutamate	0.6470576886017929			left		fw000999
78181874073703088	720575940627581484	109785	39362	2492	106104.0	42960.0	1352.0	2442384.0	intrinsic	central			PS038b	PS038	AOTUv1_ventral	DALcm2_ventral	AOTUv1_ventral__0	acetylcholine	0.6753101436460631			left		fw001000	FBbt_20001793
80153779391601627	720575940623079095	138240	62112	2022	115096.0	48440.0	990.0	3042491.0	intrinsic	central	mAL		mAL	mAL1,mAL2A,mAL2B,mAL3A,mAL3B,mAL4,mAL5A,mAL5B,mAL6	CREa1_ventral	BAmd1_ventral	CREa1_ventral__0	gaba	0.8521346622561056			left		fw001001
81489205049630796	720575940614799007	158088	39450	2185	114992.0	47400.0	817.0	3042403.0	intrinsic	central	mAL		mAL	mAL1,mAL2A,mAL2B,mAL3A,mAL3B,mAL4,mAL5A,mAL5B,mAL6	CREa1_ventral	BAmd1_ventral	CREa1_ventral__0	gaba	0.6097008404695942			left		fw001002
78111986365501673	720575940629733114	109247	46205	2234	106184.0	49200.0	1810.0	2442382.0	intrinsic	central	CX	ring neuron		ER4d	EBa1	DALv2	EBa1__1	gaba	0.9797613775205581	gaba	Turner-Evans et al. 2020	left		fw001003	FBbt_00007538
78182218073177503	720575940608367746	109576	44600	5148	109576.0	44600.0	5148.0	3050914.0	intrinsic	visual_centrifugal			cLM01	CL358	SMPp&v1_ventral	DPLc5_posterior		dopamine	0.3643396986840416			left		fw001004	FBbt_20001063	outlier_seg
77829343224909223	720575940619048533	105382	28626	2839	106112.0	27608.0	2040.0	2328644.0	intrinsic	central			CB1133		LHd1	DPLd	LHd1__1	acetylcholine	0.7489696888501636			left		fw001005
77829411877011723	720575940618380667	105052	29318	2113	106480.0	28504.0	1995.0	2328676.0	intrinsic	central				AVLP088	putative_primary	putative_primary		glutamate	0.8377039338832878			left		fw001006	FBbt_20000197
78392705293888187	720575940607066123	112995	34685	1296	114584.0	32968.0	1111.0	2984358.0	intrinsic	central	DAN			PAM05	CREa2_medial	DALcm1_medial	CREa1_dorsal_or_CREa2_medial__0	dopamine	0.8199343855494998	dopamine, sparkly, Nplp1, amnesiac, CG43117, ion-transport peptide, nitric oxide	Mao & Davis 2009; Aso et al. 2019	left		fw001007	FBbt_00111017
78532755654357215	720575940623911753	115112	24536	1720	115112.0	24536.0	1720.0	2955564.0	intrinsic	central			CB0007		CREa2_ventral	DALcm1_ventral	CREa2_ventral__1	acetylcholine	0.8313688386531748			left		fw001008
78040106061373546	720575940641785845	108096	24168	4378	108096.0	24168.0	4378.0	2963331.0	intrinsic	central				CRZ01,CRZ02	putative_primary	putative_primary		serotonin	0.6663512695675817	corazonin, sNPF	Kubrak et al., 2016	left		fw001009
77899506079020780	720575940622889997	106384	25768	4834	106384.0	25768.0	4834.0	2357247.0	intrinsic	central	Kenyon_Cell		KCapbp-m	KCa'b'-m	MBp4	MBp4		dopamine	0.44737940244468705	acetylcholine, sparkly	Barnstedt et al. 2016; Aso et al. 2019	left		fw001010	FBbt:00100253
77899574798407307	720575940625781009	106112	26792	4735	106112.0	26792.0	4735.0	2357161.0	intrinsic	central	Kenyon_Cell			KCg-m	MBp4	MBp4		dopamine	0.7541729266157514	acetylcholine, sNPF, sparkly	Barnstedt et al. 2016; Aso et al. 2019	left		fw001011	FBbt_00111061
77899437359318395	720575940605619744	106152	25096	4641	106152.0	25096.0	4641.0	2357175.0	intrinsic	central	Kenyon_Cell			KCg-m	MBp4	MBp4		dopamine	0.6674013331568969	acetylcholine, sNPF, sparkly	Barnstedt et al. 2016; Aso et al. 2019	left		fw001012	FBbt_00111061
77899506012215962	720575940631335417	106160	25896	4547	106160.0	25896.0	4547.0	2357159.0	intrinsic	central	Kenyon_Cell			KCg-m	MBp4	MBp4		dopamine	0.6712358697528061	acetylcholine, sNPF, sparkly	Barnstedt et al. 2016; Aso et al. 2019	left		fw001013	FBbt_00111061
78251281080193968	720575940613783106	110592	24880	4647	110592.0	24880.0	4647.0	2967303.0	intrinsic	central	Kenyon_Cell		KCapbp-m	KCa'b'-m	MBp1	MBp1		dopamine	0.47540817999267837	acetylcholine, sparkly	Barnstedt et al. 2016; Aso et al. 2019	left		fw001014	FBbt:00100253
78180912336055358	720575940617942336	109728	24888	4663	109728.0	24888.0	4663.0	2965968.0	intrinsic	central				AOTU047				glutamate	0.6610056927676912			left		fw001015	FBbt_20000046
78251281013187182	720575940611698674	110520	24904	4192	110520.0	24904.0	4192.0	2967080.0	intrinsic	central				SLP278	putative_primary	putative_primary		acetylcholine	0.7488864094379019			left		fw001016	FBbt_20002672
78321649757845994	720575940627079557	112048	25112	4555	112048.0	25112.0	4555.0	2968885.0	intrinsic	central	Kenyon_Cell			KCg-m	MBp1	MBp1		dopamine	0.7475420114073642	acetylcholine, sNPF, sparkly	Barnstedt et al. 2016; Aso et al. 2019	left		fw001017	FBbt_00111061
78462387246330149	720575940638208627	114512	24984	4619	114512.0	24984.0	4619.0	2970879.0	intrinsic	central	Kenyon_Cell		KCapbp-ap1	KCa'b'-ap1	MBp1	MBp1		dopamine	0.5018997817514534	acetylcholine, sparkly	Barnstedt et al. 2016; Aso et al. 2019	left		fw001018	FBbt:00049836
77266530911575852	720575940640123008	96356	31075	4201	115048.0	24248.0	4267.0	2970942.0	intrinsic	central	LHLN		CB1134	LHPD4a2	SLPpm1	DPLm1		glutamate	0.7906612776218027	glutamate	Dolan et al., 2019	left		fw001019
78251830903322828	720575940613294016	111344	33024	5311	111344.0	33024.0	5311.0	3001810.0	intrinsic	central	Kenyon_Cell			KCg-d	MBp3	MBp3		dopamine	0.7124606170622603	acetylcholine, sNPF, sparkly	Barnstedt et al. 2016; Aso et al. 2019	left		fw001020	FBbt_00110932
78110818470345589	720575940617972253	109456	28432	5081	109456.0	28432.0	5081.0	2987866.0	intrinsic	central	Kenyon_Cell			KCg-m	MBp3	MBp3		dopamine	0.7464879531766753	acetylcholine, sNPF, sparkly	Barnstedt et al. 2016; Aso et al. 2019	left		fw001021	FBbt_00111061
78040312219831513	720575940616295451	107693	26977	4364	114408.0	24336.0	4214.0	2970512.0	intrinsic	central				SLP290	SLPpm1	DPLm1	SLPpm1__0	glutamate	0.8373442063485365			left		fw001022
78110543591843702	720575940649577337	108928	24320	4628	108928.0	24320.0	4628.0	2964478.0	intrinsic	central				aMe24	putative_primary	putative_primary		glutamate	0.837259107205445			left		fw001023
78040312219831510	720575940623434535	107617	26948	4364	111808.0	24520.0	4320.0	2968351.0	intrinsic	central			SLP288a	SLP288	SLPpm1	DPLm1	SLPpm1__0	glutamate	0.7599928696171148			left		fw001024
78252380054949265	720575940637037126	111524	41486	919	115000.0	28936.0	4196.0	2995039.0	intrinsic	central	Kenyon_Cell			KCg-d	MBp1	MBp1		dopamine	0.6807924876500743	acetylcholine, sNPF, sparkly	Barnstedt et al. 2016; Aso et al. 2019	left		fw001025	FBbt_00110932
78322268299878784	720575940619855696	111789	34310	4786	115008.0	28488.0	4341.0	2995065.0	intrinsic	central	Kenyon_Cell			KCg-m	MBp1	MBp1		dopamine	0.7009413016111042	acetylcholine, sNPF, sparkly	Barnstedt et al. 2016; Aso et al. 2019	left		fw001026	FBbt_00111061
78462799696700097	720575940618844465	113872	31288	5150	113872.0	31288.0	5150.0	2992780.0	intrinsic	central	Kenyon_Cell		KCab	KCab-c	MBp2	MBp2		dopamine	0.520015489330451	acetylcholine, Nplp1, sNPF, sparkly	Barnstedt et al. 2016; Aso et al. 2019	left		fw001027	FBbt_00100248
78605735806067482	720575940605028017	115973	63304	2384	112024.0	73800.0	1046.0	3133429.0	intrinsic	central				AVLP446	ALv1	BAla1		gaba	0.8594142175558417	gaba	Dolan et al., 2019	left		fw001028	FBbt_20000555
78676104885554615	720575940642061709	117106	63580	4764	112824.0	73704.0	2050.0	3140395.0	intrinsic	central			CB0990		LALv1_ventral	BAmv1_ventral	LALv1_ventral__0	gaba	0.546753883406691			left		fw001029
78324260896686420	720575940635568480	112179	63283	3054	112672.0	74064.0	1758.0	3140589.0	intrinsic	central	CX	tangential	CB.FB1I1		LALv1_dorsal	BAmv1_dorsal	LALv1_dorsal__0	glutamate	0.727918951214496			left		fw001030
77972554547066187	720575940609268491	107384	65160	2122	107384.0	65160.0	2122.0	3102179.0	intrinsic	central			CB1136		ALl1_ventral	BAlc_ventral	ALl1_ventral__1	acetylcholine	0.6253833374012889			left		fw001031	FBbt_20002273
78535985469909714	720575940633057762	115208	73272	1730	115208.0	73272.0	1730.0	3141478.0	intrinsic	central	CX	tangential	CB.FB3,4I3	FB4A,FB4D,FB4E,FB4F,FB4G,FB4H,FB4I,FB4J	LALv1_dorsal	BAmv1_dorsal	LALv1_dorsal__0	glutamate	0.6479306871871205			left		fw001032
78535985402660037	720575940628722284	115168	72488	1122	115168.0	72488.0	1122.0	3141441.0	intrinsic	central				SMP169	LALv1_ventral	BAmv1_ventral		acetylcholine	0.7370483301207508			left		fw001033	FBbt_20003031
78817185635924800	720575940631863583	119417	69002	2335	114856.0	72344.0	1969.0	3141390.0	intrinsic	central	CX	tangential	CB.FB5I4	FB5J,FB5K,FB5L,FB5M,FB5N,FB5W	LALv1_dorsal	BAmv1_dorsal	LALv1_dorsal__0	glutamate	0.517715023109123			left		fw001034
78535092116836298	720575940613706866	115336	59862	1839	106136.0	72984.0	1519.0	2571147.0	intrinsic	central	ALPN	uniglomerular		DL2d_vPN	ALv1	BAla1		gaba	0.9374145528355905	gaba	Liang et al., 2013	left		fw001035	FBbt_00049768
78535160836530079	720575940634715743	115450	60772	1988	106296.0	74024.0	1492.0	2571254.0	intrinsic	central	ALPN	multiglomerular		M_vPNml67	ALv1	BAla1		gaba	0.9344610262018969	gaba	Liang et al., 2013	left		fw001036	FBbt_20003842
78254579213012388	720575940616176571	111008	74184	1978	111008.0	74184.0	1978.0	3139726.0	intrinsic	central								gaba	0.3381033452538457			left		fw001037
78746198349522371	720575940636523109	117772	59914	1955	110296.0	74032.0	1545.0	3139484.0	intrinsic	central	ALPN	multiglomerular		M_vPNml72	ALv1	BAla1	ALv1__0	gaba	0.8722378457593579	gaba	Liang et al., 2013	left		fw001038	FBbt_20003847
77831061345891389	720575940626591875	104796	54810	3735	108528.0	65248.0	5574.0	3106908.0	intrinsic	central			PVLP122a	PVLP122	VLPl&p2_posterior	BLVp1_posterior	VLPl&p2_posterior__1	acetylcholine	0.8552386979896375			left		fw001039	FBbt_20002180
78394286311882750	720575940618201173	112745	58135	5079	111816.0	65176.0	5651.0	3113597.0	intrinsic	central			WED164a	WED164	DM5_ventral	CM1_ventral	DM5_ventral__0	acetylcholine	0.8611123614853081			left		fw001040
79027123838462477	720575940642894628	122437	51236	3719	113360.0	48808.0	5444.0	3054748.0	efferent	descending				DNp34	putative_primary	putative_primary		acetylcholine	0.9170540780283226			left	CV	fw001041	FBbt_00047667
78394217592356429	720575940640238032	112990	57715	5079	115128.0	57192.0	5493.0	3084154.0	intrinsic	central			CB1138		DM4_ventral	CM4_ventral	DM4_ventral__1	acetylcholine	0.8293883422275302			left		fw001042
77760692736154400	720575940617322897	103979	54877	4914	110528.0	57360.0	5486.0	3080130.0	intrinsic	central			CB1139		VLPl&p2_posterior	BLVp1_posterior	VLPl&p2_posterior__0	acetylcholine	0.6828014424485903			left		fw001043
77760761455617179	720575940626149918	103964	55068	4915	110464.0	57696.0	5409.0	3080571.0	intrinsic	central			CB1140		VLPl&p2_posterior	BLVp1_posterior	VLPl&p2_posterior__2	acetylcholine	0.6411736915264181			left		fw001044
78674798880330316	720575940623201789	116963	44513	2513	107640.0	48848.0	1453.0	3043358.0	intrinsic	central	CX	ring neuron		ER3d	EBa1	DALv2	EBa1__0	gaba	0.9795508422440373	gaba	Omoto et al., 2018	left		fw001045
77971454901250314	720575940623248883	107392	49080	1113	107392.0	49080.0	1113.0	3043266.0	intrinsic	central	ALLN		CB1141		ALl1_dorsal	BAlc_dorsal	ALl1_dorsal__0	gaba	0.6109611560129976			left		fw001046
78463761367176073	720575940616505759	113718	44955	2434	108720.0	48776.0	1516.0	3044453.0	intrinsic	central	CX	ring neuron		ER3a	EBa1	DALv2	EBa1__0	gaba	0.8457082824413776	gaba	Omoto et al., 2018	left		fw001048
78464723305575261	720575940606751922	113874	59181	1342	106096.0	51224.0	1375.0	2477593.0	intrinsic	central	ALLN		lLN2X12		ALl1_dorsal	BAlc_dorsal	ALl1_dorsal__0	acetylcholine	0.4067475897228651			left		fw001049
78253479835132345	720575940614059882	110849	57058	2680	106056.0	51144.0	1581.0	2477236.0	intrinsic	central				PLP078	putative_primary	putative_primary		glutamate	0.5685120442485356			left		fw001050	FBbt_20001578
78886042551766588	720575940617483860	119864	45696	2488	106024.0	52544.0	1645.0	2477505.0	intrinsic	central	CX	ring neuron		ER5	EBa1	DALv2	EBa1__6	gaba	0.7717701840644319	gaba	Omoto et al., 2018	left		fw001051	FBbt_00047042
77196437112374594	720575940608970197	95842	34804	4687	115272.0	50128.0	684.0	3068166.0	intrinsic	central	ALPN	uniglomerular		DA4l_adPN	ALad1__prim	BAmv3__prim		acetylcholine	0.9554521166642667	acetylcholine	Tanaka et al., 2012	left		fw001052	FBbt_00100367
77690804827100620	720575940627732935	102515	61852	3450	106496.0	54072.0	1964.0	2478651.0	intrinsic	central				AVLP201	VLPa2	DALv1		gaba	0.7089482082502047			left		fw001053	FBbt_20000310
77760692736137182	720575940625583132	103715	54894	4914	109168.0	57656.0	5620.0	3078508.0	intrinsic	central			CB1142		VLPl&p2_posterior	BLVp1_posterior	VLPl&p2_posterior__0	acetylcholine	0.8202402315730438			left		fw001054
77760761455742378	720575940616155707	103542	55079	5024	106128.0	55456.0	5704.0	2490910.0	intrinsic	central			CRE103b	CRE103	VLPl&p1_posterior	BLVp2_posterior	VLPl&p1_posterior__0	acetylcholine	0.633984545444914			left		fw001055	FBbt_20001172
77760761455625558	720575940630404823	103920	55042	4914	106912.0	56952.0	5376.0	2492349.0	intrinsic	central			CB1143		VLPl&p2_posterior	BLVp1_posterior	VLPl&p2_posterior__0	acetylcholine	0.9040526840899454			left		fw001056
78745648861611390	720575940634258146	118558	50969	3607	105992.0	58464.0	2279.0	2535387.0	intrinsic	central				IB010	putative_primary	putative_primary		gaba	0.6390968336939641			left		fw001057	FBbt_20001187
78675760818513353	720575940640804853	116937	58737	1263	114656.0	58424.0	417.0	3100206.0	intrinsic	central	ALPN	uniglomerular		VA1d_adPN	ALad1	BAmv3	ALad1__2	acetylcholine	0.9522933353266373	acetylcholine	Tanaka et al., 2012	left		fw001058	FBbt_00067357
77832916637750649	720575940627366675	104376	81544	2968	104376.0	81544.0	2968.0	2684946.0	efferent	descending			DNg72		MX7__prim	MX7__prim	MX7__prim__0	glutamate	0.4677632859120225			left	CV	fw001059	FBbt_00051886
77973722912875811	720575940616340639	106760	83392	3504	106760.0	83392.0	3504.0	2785794.0	efferent	motor			CB0720		putative_primary	putative_primary		glutamate	0.37863570817588715			left	MxLbN	fw001060
78958885331208542	720575940643482135	121267	82584	3397	105176.0	81608.0	3210.0	2695702.0	intrinsic	central			CB1144		MX7	MX7	MX7__0	acetylcholine	0.8723683705955845			left		fw001061
77973791564645316	720575940620359956	107000	83616	2633	107000.0	83616.0	2633.0	2782287.0	intrinsic	central			CB0048		putative_primary	putative_primary		gaba	0.6310001986329451			left		fw001062
78748053909227216	720575940604745346	118524	87375	2695	106416.0	81560.0	2196.0	2686246.0	intrinsic	central			CB1145		MD3	MD3	MD3__0	gaba	0.7949665061090624			left		fw001063
77832847918143628	720575940631994728	105064	81480	2804	105064.0	81480.0	2804.0	2685398.0	intrinsic	central			CB0721		putative_primary	putative_primary		gaba	0.5914202519936079			left		fw001064
78958816611706713	720575940610390746	121734	82069	3397	105088.0	82104.0	3121.0	2695765.0	intrinsic	visual_centrifugal			cL01		MX7	MX7	MX7__1	acetylcholine	0.8709570166800449			left		fw001065
78887829593341232	720575940640652752	120721	72861	4727	106288.0	81592.0	2430.0	2686162.0	intrinsic	central			CB0049		MD3	MD3	MD3__2	gaba	0.579715771942685			left		fw001066
77125862209705116	720575940631172748	94334	31457	4645	85728.0	36144.0	5083.0	1767600.0	intrinsic	central				LHPV6a3	LHp2	DPLp1	LHp2__1	acetylcholine	0.9626464934969822	acetylcholine	Dolan et al., 2019	left		fw001067
77689086907129228	720575940634263706	102996	35754	3865	92408.0	24856.0	3932.0	2024465.0	intrinsic	central			CB1148		SLPad1_posterior	DPLl3_posterior	SLPad1_posterior__1	glutamate	0.8453835554810413			left		fw001068
76563530530343054	720575940622268993	86824	41400	3172	86824.0	41400.0	3172.0	1765178.0	intrinsic	central				SLP068	putative_primary	putative_primary		glutamate	0.6010477026339043			left		fw001069	FBbt_20002462
77689018187707590	720575940647956276	103053	35182	3901	94024.0	24752.0	4017.0	2025039.0	intrinsic	central			CB1149		SLPad1_posterior	DPLl3_posterior	SLPad1_posterior__1	glutamate	0.8106292281007658			left		fw001070
77688949400931293	720575940630402834	103049	33476	3254	92840.0	24912.0	4296.0	2029208.0	intrinsic	central			SMP248a	SMP248	VLPd&p1_posterior	DPLl2_posterior	VLPd&p1_posterior__0	acetylcholine	0.8924563104402463			left		fw001071	FBbt_20003110
76422655535781622	720575940612042446	84512	38728	3034	84512.0	38728.0	3034.0	1755001.0	intrinsic	central				SLP137	SLPal5	BLAd5		glutamate	0.7383951493058214			left		fw001072	FBbt_20002531
76844799349092350	720575940645129524	90637	37950	3558	83736.0	32496.0	3801.0	1701688.0	intrinsic	central			CB1150		SLPal1	DPLal1	SLPal1__0	glutamate	0.8246978392424721			left		fw001073
78533099252264997	720575940646880820	114929	29508	2063	95336.0	24704.0	4529.0	2030199.0	intrinsic	central			CB1126		SLPad1_posterior	DPLl3_posterior	SLPad1_posterior__1	glutamate	0.9185546314857341			left		fw001074
77899986914280769	720575940623742096	105974	33292	3475	94992.0	24728.0	4236.0	2030150.0	intrinsic	central			CB1151		SLPad1_posterior	DPLl3_posterior	SLPad1_posterior__1	glutamate	0.8704655070698766			left		fw001075
76422793042055630	720575940622514922	83920	41264	3234	83920.0	41264.0	3234.0	1763456.0	intrinsic	central			CB1152		SLPal3_and_SLPal4_dorsal	BLAd3_and_BLAd4_dorsal	SLPal3_and_SLPal4_dorsal__0	glutamate	0.5839911455277869			left		fw001076
77477637076887882	720575940615637866	99966	30970	3616	87928.0	42016.0	2946.0	1811048.0	intrinsic	central			CB1153		SLPal3_and_SLPal4_dorsal	BLAd3_and_BLAd4_dorsal	SLPal3_and_SLPal4_dorsal__0	glutamate	0.7744281949058401			left		fw001077
77829137267910744	720575940617259387	104914	25393	4442	96720.0	23704.0	4111.0	2027259.0	intrinsic	central			CB1154		LHd2	DPLm2	LHd2__4	glutamate	0.8391595617097521			left		fw001078
77126136953473013	720575940612628195	94832	35771	3695	84680.0	41208.0	3065.0	1755108.0	intrinsic	central			CB1155		SLPal3_and_SLPal4_dorsal	BLAd3_and_BLAd4_dorsal	SLPal3_and_SLPal4_dorsal__0	glutamate	0.8432136177401306			left		fw001079
77055218453931519	720575940631278417	93889	27712	4037	89216.0	32512.0	5051.0	1731413.0	intrinsic	central			CB1156		LHp2	DPLp1	LHp2__1	acetylcholine	0.9015825951471272			left		fw001080
76352424499187382	720575940633765284	83216	41192	4748	83216.0	41192.0	4748.0	1767058.0	intrinsic	visual_projection				LC18	VPNp2			acetylcholine	0.703123096260995			left		fw001081	FBbt_00111753
76705023865895230	720575940629960271	88863	52192	2725	83520.0	41480.0	4261.0	1767143.0	intrinsic	central				AVLP534	putative_primary	putative_primary		acetylcholine	0.7259563697244843			left		fw001082
76916061580589259	720575940621020807	91616	50912	4500	81576.0	39544.0	4500.0	1438088.0	intrinsic	central				PLP190	VPNp1_medial	BLD5_medial	VPNp1_medial__3	acetylcholine	0.8068126072953005			left		fw001083	FBbt_20001690
76211205974757995	720575940633372607	81600	33904	4938	81600.0	33904.0	4938.0	1438048.0	intrinsic	central			LHPV6r1		LHp2	DPLp1	LHp2__2	acetylcholine	0.9041888966990488			left		fw001084
76211274694007449	720575940621383077	81400	35200	4779	81400.0	35200.0	4779.0	1437851.0	intrinsic	central				SLP456	putative_primary	putative_primary		acetylcholine	0.9036084796376286			left		fw001085	FBbt_20002850
77759455785318723	720575940612713937	104238	35985	4736	87560.0	34080.0	5153.0	1767895.0	intrinsic	central				LHPV5b2	DL1_dorsal	CP2_dorsal	DL1_dorsal__2	acetylcholine	0.9379362876488522	acetylcholine	Dolan et al., 2019	left		fw001086
76703718464551805	720575940626537468	88360	32848	5004	88360.0	32848.0	5004.0	1730730.0	intrinsic	visual_projection			LMTe01	CL125	SLPpl1	DPLl1		glutamate	0.8471715799087828			left		fw001087	FBbt_20000830
76844799617118393	720575940608480836	90136	38192	5279	90136.0	38192.0	5279.0	1774959.0	intrinsic	central	CX	tangential	CB.FB2E3		DL1_dorsal	CP2_dorsal	DL1_dorsal__0	glutamate	0.8864165361224355			left		fw001088
77267012082058440	720575940629925207	96803	38037	5175	90576.0	37960.0	5193.0	1775689.0	intrinsic	central			CB1159		LHp2	DPLp1	LHp2__3	acetylcholine	0.9206434061188973			left		fw001089
77266599698517089	720575940619673222	96296	32232	5007	96296.0	32232.0	5007.0	2046887.0	intrinsic	central	CX	tangential	CB.FB7E2	FB7A,FB7K	DL1_dorsal	CP2_dorsal	DL1_dorsal__1	glutamate	0.4723332726316064			left		fw001090
77196299337992632	720575940611134414	95840	32584	2530	95840.0	32584.0	2530.0	2041559.0	intrinsic	central				SIP015	VLPd&p1_dorsal	DPLl2_anterior	VLPd&p1_dorsal__1	glutamate	0.7603124067108891			left		fw001091	FBbt_20002319
77407955326411098	720575940650893177	98838	41275	2263	96568.0	41288.0	2306.0	2064255.0	intrinsic	central			SMP019b	SMP019	AOTUv3_dorsal	DALcl1_dorsal	AOTUv3_dorsal__0	acetylcholine	0.7270117464023588			left		fw001092	FBbt_20002881
77125655984672047	720575940606641538	94283	29194	4543	105079.0	24074.0	4518.0		intrinsic	central	LHLN		CB1160		LHd2	DPLm2	LHd2__3	glutamate	0.5676816349166922			left		fw001093
79870655281087674	720575940613982514	135023	37664	2617	95032.0	32224.0	5027.0	2046353.0	intrinsic	central	CX	tangential	CB.FB6E0	FB6F	DL1_dorsal	CP2_dorsal		glutamate	0.9367778440597453			left		fw001094
77830030755408612	720575940630926866	105147	38779	5510	98312.0	38320.0	5572.0	2069926.0	intrinsic	central	Kenyon_Cell		KCab	KCab-s	MBp3	MBp3		dopamine	0.6156120041563548	acetylcholine, Nplp1, sNPF, sparkly	Barnstedt et al. 2016; Aso et al. 2019	left		fw001095	FBbt_00100248
79237336583454737	720575940621782125	124973	37744	2594	97376.0	40344.0	5312.0	2068819.0	intrinsic	central	CX	tangential	CB.FB6E4	FB6E	DL1_dorsal	CP2_dorsal	DL1_dorsal__1	glutamate	0.3216588074225573	glutamate, leucokinin	Nassel et al., 2021	left		fw001096
77337586985246614	720575940627534339	97904	40696	5612	97904.0	40696.0	5612.0	2069557.0	intrinsic	central	Kenyon_Cell		KCapbp-m	KCa'b'-m	MBp3	MBp3		dopamine	0.47889963033422334	acetylcholine, sparkly	Barnstedt et al. 2016; Aso et al. 2019	left		fw001097	FBbt:00100253
77619680370163005	720575940621635404	102056	50312	5134	98224.0	49448.0	5435.0	2091879.0	intrinsic	central			CB1161		DL2_ventral	CP3_ventral	DL2_ventral__0	acetylcholine	0.8526002549810202			left		fw001098		outlier_seg
76774980695959484	720575940611763097	89904	45736	5856	89904.0	45736.0	5856.0	1824592.0	intrinsic	visual_projection				LC21	VPNp3			acetylcholine	0.6595153298340384			left		fw001099	FBbt_00111756
77056661764073583	720575940635497311	93864	49464	5410	93864.0	49464.0	5410.0	2090621.0	intrinsic	visual_projection				LPLC4	VPNd1	BLD6		acetylcholine	0.7072662140243381			left		fw001100	FBbt_00111765
77056317830949455	720575940617561062	93847	43745	2704	92728.0	48832.0	2002.0	2078717.0	intrinsic	central					SLPa&l1_anterior	BLAvm_medial	SLPa&l1_anterior__0	acetylcholine	0.8890764434063586			left		fw001101
78885492728975337	720575940615066591	119894	37833	2059	98728.0	49312.0	1750.0	2084446.0	intrinsic	central				CRE068	CREl1	DALv3	CREl1__1	acetylcholine	0.7864098925278825			left		fw001102
77830923638763254	720575940634807450	104769	52186	1873	98688.0	53856.0	1541.0	2096469.0	intrinsic	central				CRE066	CREl1	DALv3		acetylcholine	0.6216470353599464			left		fw001103
77830717547068444	720575940645432867	105339	48944	2105	98760.0	53320.0	1588.0	2096468.0	intrinsic	central			CB1163		CREl1	DALv3	CREl1__2	acetylcholine	0.8473792775290258			left		fw001104
78041823846848143	720575940641626056	108333	49712	2715	98696.0	50584.0	1900.0	2096398.0	intrinsic	visual_centrifugal			cM19	PVLP046	VLPa2	DALv1	VLPa2__2	gaba	0.7856368954395486			left		fw001105	FBbt_20002104
77478805106878012	720575940631427409	99956	48766	2251	90288.0	52256.0	2047.0	1843110.0	intrinsic	central				AVLP297	VLPa1_lateral	DALl2_lateral	VLPa1_lateral__0	acetylcholine	0.7285619945867888			left		fw001106
77267561435204923	720575940628586261	96688	46144	2095	96688.0	46144.0	2095.0	2082141.0	intrinsic	central			TuTuAa	TuTuA	putative_primary	putative_primary		glutamate	0.6517832049493647			left		fw001107	FBbt_00051488
77337586582236334	720575940649638009	97280	41000	2280	97280.0	41000.0	2280.0	2064443.0	intrinsic	central	TuBu			TuBu08	AOTUv3_dorsal	DALcl1_dorsal	AOTUv3_dorsal__1	acetylcholine	0.8272589563932639	acetylcholine	Duan et al., 2023	left		fw001108	FBbt_00051225
78112192591026291	720575940638360798	108886	49456	2715	97576.0	48608.0	2009.0	2082705.0	intrinsic	central				PVLP020	VLPa2	DALv1		gaba	0.8331720589577593			left		fw001109	FBbt_20002078
77407749369339763	720575940652477942	98450	37895	3863	97656.0	45992.0	2012.0	2083071.0	intrinsic	central				LHAV7a5	AOTUv2	DALl1	AOTUv2__0	glutamate	0.7928427665182975			left		fw001110
76775049281230223	720575940631380695	89720	47376	4853	89720.0	47376.0	4853.0	1822295.0	intrinsic	visual_projection				LPLC2	VPNd1	BLD6		acetylcholine	0.5833305410963041	acetylcholine	Davis et al., 2020	left		fw001111	FBbt_00111763
77900948852551562	720575940612804209	106114	47211	2307	98744.0	41600.0	2028.0	2084355.0	intrinsic	central				LAL085	AOTUv3_ventral	DALcl1_ventral		glutamate	0.616852030362532			left		fw001112	FBbt_20001381
77126617855652722	720575940645264238	95023	43539	2706	89608.0	45312.0	2510.0	1812117.0	intrinsic	central					SLPa&l1_anterior	BLAvm_medial	SLPa&l1_anterior__0	acetylcholine	0.8449586472819008			left		fw001113
77337792807539125	720575940622784660	97822	44115	2618	89672.0	43472.0	2419.0	1812193.0	intrinsic	central			CB1165		VLPl&d1_dorsal	BLAv1_medial	VLPl&d1_dorsal__1	acetylcholine	0.7899357950274464			left		fw001114
77408505015185640	720575940617532992	98648	49000	1846	98648.0	49000.0	1846.0	2084347.0	intrinsic	central				CL123,CRE061	CREl1	DALv3	CREl1__3	acetylcholine	0.6345675627236331			left		fw001115	FBbt_20000828,FBbt_20001130
77548692814982879	720575940618994603	100789	41585	2451	95384.0	40824.0	2178.0	2063334.0	intrinsic	central	TuBu			TuBu07	AOTUv3_dorsal	DALcl1_dorsal	AOTUv3_dorsal__1	acetylcholine	0.6510884687808032	acetylcholine	Duan et al., 2023	left		fw001116	FBbt_00051224
77477843101438237	720575940615529631	99555	34079	2845	96296.0	33168.0	2454.0	2042296.0	intrinsic	central				AVLP046	VLPd1	DPLam		acetylcholine	0.5360208043304505			left		fw001117	FBbt_20000155
76422312073103570	720575940646502020	84873	34291	3993	81600.0	39176.0	3912.0	1432035.0	intrinsic	central			LHAV5a1		VPNl&d1_dorsal	BLAl2_dorsal	VPNl&d1_dorsal__0	acetylcholine	0.8985984251068349	acetylcholine	Dolan et al., 2019	left		fw001118
76492955694962756	720575940615917580	85899	38027	3782	81400.0	41000.0	4088.0	1431942.0	intrinsic	central	LHLN			LHAV4a1_b	LHl1	BLD4	LHl1__1	gaba	0.5737189518075804	gaba	Dolan et al., 2019	left		fw001119
76281986901586960	720575940627364629	81914	39857	3951	81880.0	39848.0	3944.0	1432146.0	intrinsic	central			CB1167		VPNl&d1_dorsal	BLAl2_dorsal	VPNl&d1_dorsal__0	acetylcholine	0.5174548165082669			left		fw001120
77196574283100009	720575940620321217	95192	36972	2814	90744.0	40872.0	2576.0	1762311.0	intrinsic	central				CL030	putative_primary	putative_primary		glutamate	0.9208186341633642			left		fw001121	FBbt_20000735
79518330389786579	720575940626754192	129959	30642	1706	90352.0	39408.0	2624.0	1762155.0	intrinsic	central				aSP-g3A	putative_primary	putative_primary		acetylcholine	0.8319615857034798	acetylcholine	Dolan et al., 2019	left		fw001122	FBbt_00052185
77618237193980411	720575940627091099	101825	28988	4573	97528.0	24760.0	4324.0	2032422.0	intrinsic	central				SMP213, SMP214	SLPad1_posterior	DPLl3_posterior	SLPad1_posterior__1	gaba	0.4885831342628289			left		fw001123
78181461890597978	720575940639816667	110228	32679	3164	96192.0	24896.0	4382.0	2030892.0	intrinsic	central			CB1168		SLPad1_posterior	DPLl3_posterior	SLPad1_posterior__1	glutamate	0.8164223888547459			left		fw001124
77900055700429532	720575940627148746	105552	33494	3656	97160.0	24712.0	4252.0	2032162.0	intrinsic	central				SMP210	SLPad1_posterior	DPLl3_posterior	SLPad1_posterior__1	glutamate	0.8993129224654947			left		fw001125	FBbt_20003072
76986017940334763	720575940633033567	92856	45672	3641	82512.0	40976.0	4064.0	1762463.0	intrinsic	central				AVLP008	LHl1	BLD4	LHl1__0	gaba	0.5483770687852829			left		fw001126	FBbt_20000117
78251624275373974	720575940627131218	111202	30057	1900	98608.0	24720.0	4351.0	2035035.0	intrinsic	central			CB1169		SLPad1_posterior	DPLl3_posterior	SLPad1_posterior__1	glutamate	0.8720810765814726			left		fw001127
76985811647905830	720575940635710575	92820	42339	2774	88968.0	41176.0	2730.0	1761470.0	intrinsic	central				CL068	putative_primary	putative_primary		gaba	0.7900349162903915			left		fw001128	FBbt_20000773
76845074226558981	720575940630116345	90867	42471	3211	87952.0	41224.0	2777.0	1759743.0	intrinsic	central			CB1170		SLPal3_and_SLPal4_dorsal	BLAd3_and_BLAd4_dorsal	SLPal3_and_SLPal4_dorsal__0	glutamate	0.7222470431578304			left		fw001129
76704267951458733	720575940613776559	88360	41392	2624	88360.0	41392.0	2624.0	1761394.0	intrinsic	central				CL092	putative_primary	putative_primary		acetylcholine	0.826597734073394			left		fw001130	FBbt_20000797
78040380737681147	720575940637029860	107683	28171	2613	89736.0	36296.0	2816.0	1761829.0	intrinsic	central				SIP014,SIP016	VLPd&p1_dorsal	DPLl2_anterior	VLPd&p1_dorsal__1	glutamate	0.8237972833803703			left		fw001131
76774430537626357	720575940630243804	89448	38296	2991	89448.0	38296.0	2991.0	1761589.0	intrinsic	central				PVLP002	putative_primary	putative_primary		acetylcholine	0.9164969899437656			left		fw001132	FBbt_20002060
76845005440118174	720575940627558421	90696	41424	2770	90696.0	41424.0	2770.0	2060895.0	intrinsic	central			CL029a	CL029	putative_primary	putative_primary		glutamate	0.8106565564742206			left		fw001133	FBbt_20000734
77407405973031651	720575940618294853	98256	32448	5169	98256.0	32448.0	5169.0	2048813.0	intrinsic	central	Kenyon_Cell			KCg-m	MBp4	MBp4		dopamine	0.766937403987953	acetylcholine, sNPF, sparkly	Barnstedt et al. 2016; Aso et al. 2019	left		fw001134	FBbt_00111061
77196917947724633	720575940621835758	95412	41938	3425	85344.0	36528.0	3103.0	1755521.0	intrinsic	central				AVLP026	SLPal2	DPLal3	SLPal2__2	gaba	0.33038857805284577	acetylcholine	Dolan et al., 2019	left		fw001135	FBbt_20000135
78463211543864742	720575940627292420	114550	36495	1611	96688.0	24336.0	4437.0	2031294.0	intrinsic	central			CB1171		SLPad1_posterior	DPLl3_posterior	SLPad1_posterior__1	glutamate	0.8774590067894567			left		fw001136
77618237193975181	720575940631036077	101438	29142	4573	96960.0	24416.0	4175.0	2031648.0	intrinsic	central				SIP034	SLPad1_posterior	DPLl3_posterior	SLPad1_posterior__2	glutamate	0.6782064547105224			left		fw001137	FBbt_20002338
77618305913463463	720575940615032406	101694	29577	4573	97888.0	24336.0	4221.0	2032729.0	intrinsic	central			CB1172		SLPad1_posterior	DPLl3_posterior	SLPad1_posterior__1	glutamate	0.8983043240374003			left		fw001138
78392499471040091	720575940628523819	112887	31438	3903	91608.0	32304.0	5081.0	2045123.0	intrinsic	central	CX	tangential	CB.FB2E6		DL1_dorsal	CP2_dorsal	DL1_dorsal__0	glutamate	0.92574060822526	glutamate	ASB	left		fw001139
77407337187038107	720575940619640149	98624	31480	5100	98624.0	31480.0	5100.0	2048448.0	intrinsic	central	Kenyon_Cell		KCapbp-ap1	KCa'b'-ap1	MBp4	MBp4		dopamine	0.5252332371549892	acetylcholine, sparkly	Barnstedt et al. 2016; Aso et al. 2019	left		fw001140	FBbt:00049836
77759249627307340	720575940638990397	103695	32562	5028	98688.0	26696.0	4791.0	2048499.0	intrinsic	central	Kenyon_Cell			KCg-m	MBp4	MBp4		dopamine	0.7405479609218902	acetylcholine, sNPF, sparkly	Barnstedt et al. 2016; Aso et al. 2019	left		fw001141	FBbt_00111061
77618305913463780	720575940629056411	101464	30128	4573	98688.0	25128.0	4666.0	2048485.0	intrinsic	central			CB1173		SLPad1_posterior	DPLl3_posterior	SLPad1_posterior__1	glutamate	0.7916542467765858			left		fw001142
76915442970737086	720575940634510527	91126	42445	3211	86392.0	41160.0	3087.0	1756930.0	intrinsic	central			CB1174		SLPal3_and_SLPal4_dorsal	BLAd3_and_BLAd4_dorsal	SLPal3_and_SLPal4_dorsal__0	glutamate	0.9274036530487686			left		fw001143
76915442970987281	720575940637161182	91305	41724	3398	84856.0	41248.0	2969.0	1755182.0	intrinsic	central			CB1175		SLPal3_and_SLPal4_dorsal	BLAd3_and_BLAd4_dorsal	SLPal3_and_SLPal4_dorsal__0	glutamate	0.8504713818071898			left		fw001144
76211824449848874	720575940626669114	81488	43048	4808	81488.0	43048.0	4808.0	1500556.0	intrinsic	visual_projection				LC6	VPNd3			acetylcholine	0.5911326620674305	acetylcholine	Davis et al., 2020	left		fw001145	FBbt_00003876
76211755730777755	720575940627885193	81648	42168	5089	81648.0	42168.0	5089.0	1501016.0	intrinsic	visual_projection			LC10e	LC10	VPNd2			acetylcholine	0.8328104148347509	acetylcholine	Davis et al., 2020	left		fw001146	FBbt_00100482
76211961821871355	720575940620644437	81552	45392	4420	81552.0	45392.0	4420.0	1500825.0	intrinsic	visual_projection			LC10a	LC10	VPNd2			acetylcholine	0.7045094096895577	acetylcholine	Davis et al., 2020	left		fw001147	FBbt_00111747
76564011700775619	720575940623503228	86504	48317	4121	81608.0	46264.0	4239.0	1500811.0	intrinsic	central			CB1176		SLPa&l1_lateral	BLAvm_posterior	SLPa&l1_lateral__0	glutamate	0.4244268083678518			left		fw001148
76634380445085005	720575940643118733	87384	47861	4225	81288.0	44928.0	4218.0	1500165.0	intrinsic	visual_projection				LT51	VPNl&d1_medial_Lee	BLAl2_medial_Lee		glutamate	0.6621297856036713			left		fw001149	FBbt_00049861
76211893169173007	720575940627454440	81784	44288	4695	81784.0	44288.0	4695.0	1501038.0	intrinsic	visual_projection			LC10d	LC10	VPNd2			acetylcholine	0.6582215333959267	acetylcholine	Davis et al., 2020	left		fw001150	FBbt_00111748
76564011700729725	720575940619612398	86763	48287	4121	81712.0	47232.0	4198.0	1500798.0	intrinsic	central			WED041a	WED041	SLPa&l1_lateral	BLAvm_posterior	SLPa&l1_lateral__0	acetylcholine	0.4588919367588176			left		fw001151
76704336939590340	720575940616817382	88093	42403	4788	82832.0	40600.0	4374.0	1766895.0	intrinsic	central			CB1178		SLPpl3	BLVa2c	SLPpl3__0	glutamate	0.8376972410581008			left		fw001152
76353523876947783	720575940618002644	83464	57024	4025	83464.0	57024.0	4025.0	1850363.0	intrinsic	visual_projection				LC4				acetylcholine	0.5835598448005004	acetylcholine	Davis et al., 2020	left		fw001153	FBbt_00003874
76423892687654219	720575940626916936	84704	57080	4122	84704.0	57080.0	4122.0	1850972.0	intrinsic	visual_projection				LC4				acetylcholine	0.6268629248257755	acetylcholine	Davis et al., 2020	left		fw001154	FBbt_00003874
76704817640273848	720575940627016766	88272	49384	2283	88272.0	49384.0	2283.0	1811388.0	intrinsic	central				AVLP210	SLPa&l1_anterior	BLAvm_medial		acetylcholine	0.6767077248346836			left		fw001155	FBbt_20000319
76212992546723343	720575940624996298	81800	60776	3770	81800.0	60776.0	3770.0	1536917.0	intrinsic	visual_projection			MTe04					glutamate	0.47617689251610557			left		fw001156
76212855107589559	720575940630043471	81368	58784	3642	81368.0	58784.0	3642.0	1536577.0	intrinsic	visual_projection			LPT49					acetylcholine	0.8781730929130699			left		fw001157
76283361224070957	720575940628884183	81920	60328	3461	81920.0	60328.0	3461.0	1536907.0	intrinsic	visual_projection			MTe22	945483923				acetylcholine	0.93586115027106			left		fw001158
76494811523441537	720575940637994805	85192	65840	6814	85192.0	65840.0	6814.0	1897939.0	intrinsic	visual_projection				LLPC3				acetylcholine	0.7783450252283267			left		fw001159
76705917353296591	720575940632769180	88384	65888	3724	88384.0	65888.0	3724.0	1894817.0	intrinsic	visual_projection				LC4				acetylcholine	0.6104038909435661	acetylcholine	Davis et al., 2020	left		fw001160	FBbt_00003874
76845074226565531	720575940620566849	90206	42526	3211	86144.0	40576.0	2812.0	1756468.0	intrinsic	central			CB1179		SLPal3_and_SLPal4_dorsal	BLAd3_and_BLAd4_dorsal	SLPal3_and_SLPal4_dorsal__0	glutamate	0.858170747254659			left		fw001161
76704955146439094	720575940629469404	88500	51096	2728	85872.0	49608.0	2628.0	1809915.0	intrinsic	central				AVLP165	VLPl2_medial	BLAv2_medial		acetylcholine	0.7114370813870629			left		fw001162
76564080219052820	720575940616464340	86685	48936	2673	84200.0	45408.0	3038.0	1808669.0	intrinsic	central				AVLP421	VLPl4_anterior	BLD3_anterior		gaba	0.6956154744922385			left		fw001163
76423067987626020	720575940633988506	84904	45168	4109	84904.0	45168.0	4109.0	1814759.0	intrinsic	visual_projection			LC10c	LC10	VPNd2			acetylcholine	0.5905444138674781	acetylcholine	Davis et al., 2020	left		fw001164	FBbt_00111746
76704542963975311	720575940625059765	88099	45213	3905	81552.0	45656.0	3706.0	1496782.0	intrinsic	central			CB1181		LHa3	BLVa2	LHa3__0	acetylcholine	0.8142775211991159			left		fw001165
76985880568523559	720575940635565816	92355	43574	4166	81472.0	44992.0	3313.0	1496707.0	intrinsic	central			CB1182		VLPl2_posterior	BLAv2_posterior	VLPl2_posterior__0	acetylcholine	0.8331099382100235			left		fw001166
76845143013592734	720575940634703511	90719	43038	4084	81552.0	44616.0	3382.0	1496757.0	intrinsic	central			CB1183		VLPl2_posterior	BLAv2_posterior	VLPl2_posterior__2	acetylcholine	0.9011484720639751			left		fw001167
77477843235669139	720575940630599161	99588	34204	3900	81536.0	47584.0	3417.0	1496702.0	intrinsic	central				LHAV3m1	LHl3	BLVa2b		gaba	0.6729833391221973			left		fw001168	FBbt_00051718
76634242939261434	720575940612920434	87806	45709	3905	81528.0	46736.0	3757.0	1496750.0	intrinsic	central			CB1184		LHa3	BLVa2	LHa3__0	acetylcholine	0.9346796047030934			left		fw001169
76493505383882806	720575940617305531	85558	45918	3424	81528.0	46152.0	3200.0	1496778.0	intrinsic	central			CB1185		VLPl2_posterior	BLAv2_posterior	VLPl2_posterior__4	acetylcholine	0.767818918250043			left		fw001170
76493093134098530	720575940635354268	85890	40361	3939	81688.0	41040.0	4009.0	1432066.0	intrinsic	central				LHAV4d1	LHl1	BLD4	LHl1__1	gaba	0.5474933577475521			left		fw001171
77337792807550422	720575940626086942	98046	44546	2618	90320.0	43088.0	2441.0	1812440.0	intrinsic	central			CB1187		VLPl&d1_dorsal	BLAv1_medial	VLPl&d1_dorsal__2	acetylcholine	0.8292360281103415			left		fw001172
77055218520924885	720575940611775973	93781	27753	4468	81472.0	43936.0	3952.0	1496730.0	intrinsic	central			CB1188		LHa3	BLVa2	LHa3__0	acetylcholine	0.9183085257081502			left		fw001173
76211755596123462	720575940626885757	81576	42160	3744	81576.0	42160.0	3744.0	1496774.0	intrinsic	central					putative_primary	putative_primary		gaba	0.5610762202776991			left		fw001174
76705642408206281	720575940643800776	88029	61620	3158	85744.0	65920.0	2853.0	1889776.0	intrinsic	central			CB1189		VLPl&p2_lateral	BLVp1_anterior	VLPl&p2_lateral__0	acetylcholine	0.4634930648271145			left		fw001175
76703993140957232	720575940620519083	88973	37419	3289	89384.0	40512.0	2656.0	1761610.0	intrinsic	central				SLP032	putative_primary	putative_primary		acetylcholine	0.8065484165395705			left		fw001176	FBbt_20002426
76846173738090306	720575940627983554	90049	58977	3129	85056.0	65912.0	2783.0	1889387.0	intrinsic	central			CB1190		VLPl&p2_lateral	BLVp1_anterior	VLPl&p2_lateral__0	acetylcholine	0.4881807354426368			left		fw001177
76352424298305495	720575940618309440	83144	40632	3544	83144.0	40632.0	3544.0	1762814.0	intrinsic	central			CB1191		SLPav2	BLD2	SLPav2__0	glutamate	0.6904652505443359			left		fw001178
76705161371802389	720575940616424902	88230	54892	3108	81488.0	59560.0	2624.0	1534442.0	intrinsic	central			CB1192		VLPl&d1_lateral	BLAv1_posterior	VLPl&d1_lateral__4	acetylcholine	0.8298369822969585			left		fw001179
76494055005214746	720575940632883256	85420	54892	2478	85480.0	57208.0	2291.0	1845817.0	intrinsic	central			CB1193		VLPa1_lateral	DALl2_lateral	VLPa1_lateral__0	acetylcholine	0.8407832725293659			left		fw001180
77126686575119421	720575940628003010	94279	43739	2704	87480.0	48824.0	2323.0	1810756.0	intrinsic	central					SLPa&l1_anterior	BLAvm_medial	SLPa&l1_anterior__0	acetylcholine	0.9069417552068259			left		fw001181
77268729800835331	720575940632580503	96562	63566	3338	83288.0	57448.0	2675.0	1844067.0	intrinsic	central			CB1194		VLPl&d1_lateral	BLAv1_posterior	VLPl&d1_lateral__4	acetylcholine	0.9393711118563293			left		fw001182
76423892419396668	720575940632324689	84664	57760	2455	84664.0	57760.0	2455.0	1845429.0	intrinsic	central				AVLP306	VLPa1_lateral		VLPa1_lateral__0	acetylcholine	0.8626061882032863			left		fw001183
77057761007543426	720575940633787309	93310	65758	3573	90136.0	45360.0	5064.0	1822308.0	intrinsic	central				AVLP532	putative_primary	putative_primary		dopamine	0.7463685926677031			left		fw001184	FBbt_20000641
77197467971518034	720575940620666544	95365	50074	5137	86184.0	40672.0	5032.0	1767660.0	intrinsic	central				PLP149	VPNp&v1_posterior	BLP1_posterior		gaba	0.7739959419864489			left		fw001185	FBbt_20001649
76423617809826451	720575940630484495	84120	53712	4123	84120.0	53712.0	4123.0	1850730.0	intrinsic	visual_projection				LC4				acetylcholine	0.6838924296275382	acetylcholine	Davis et al., 2020	left		fw001186	FBbt_00003874
76353455157603072	720575940612518055	83864	56296	4097	83864.0	56296.0	4097.0	1850536.0	intrinsic	visual_projection				LC4				acetylcholine	0.5856059593127513	acetylcholine	Davis et al., 2020	left		fw001187	FBbt_00003874
76353248999155770	720575940628223591	83024	53472	4111	83024.0	53472.0	4111.0	1849925.0	intrinsic	visual_projection				LC27				acetylcholine	0.8724393552973759			left		fw001188	FBbt_00051248
76493574170342415	720575940608974549	85877	47042	3849	83352.0	48744.0	3890.0	1813583.0	intrinsic	central			CB0997		LHa2	BLVa1	LHa2__0	acetylcholine	0.928594632906654			left		fw001189
76352974187839475	720575940612841907	83512	49048	4214	83512.0	49048.0	4214.0	1818773.0	intrinsic	visual_projection			LC10e	LC10	VPNd2			acetylcholine	0.7256387738688914	acetylcholine	Davis et al., 2020	left		fw001190	FBbt_00100482
76353248999112117	720575940634517856	83448	53256	4086	83448.0	53256.0	4086.0	1850369.0	intrinsic	visual_projection				LC4				acetylcholine	0.6551156219521345	acetylcholine	Davis et al., 2020	left		fw001191	FBbt_00003874
76423342932022525	720575940621201279	84176	48872	4229	84176.0	48872.0	4229.0	1819445.0	intrinsic	visual_projection			LC10a	LC10	VPNd2			acetylcholine	0.742198236323731	acetylcholine	Davis et al., 2020	left		fw001192	FBbt_00111747
76353180346158042	720575940634761185	83168	52336	4124	83168.0	52336.0	4124.0	1849694.0	intrinsic	visual_projection			LC20a	LC20				acetylcholine	0.857637874553137			left		fw001193
76353317718579489	720575940633580384	83016	54128	4065	83016.0	54128.0	4065.0	1849752.0	intrinsic	visual_projection				LC4				acetylcholine	0.5069861288695127	acetylcholine	Davis et al., 2020	left		fw001194	FBbt_00003874
76352974187987210	720575940633188121	83096	48912	4329	83096.0	48912.0	4329.0	1818165.0	intrinsic	visual_projection			LC10a	LC10	VPNd2			acetylcholine	0.6888104858644067	acetylcholine	Davis et al., 2020	left		fw001195	FBbt_00111747
76212305352086767	720575940620464331	81752	50096	3893	81752.0	50096.0	3893.0	1521471.0	intrinsic	visual_projection			LC28b	LC28a,LC28b				acetylcholine	0.8849747705601796			left		fw001196
76212442791151188	720575940641929461	81720	51936	3975	81720.0	51936.0	3975.0	1521547.0	intrinsic	visual_projection				LC27				acetylcholine	0.8283219162223248			left		fw001197	FBbt_00051248
76423893023405118	720575940647311651	84640	57736	6769	84640.0	57736.0	6769.0	1855005.0	intrinsic	visual_projection			VS6	VS	putative_primary	putative_primary		acetylcholine	0.5593815417130443			left		fw001198
76985743129873224	720575940614792554	92516	41555	4388	86176.0	40704.0	5440.0	1771619.0	intrinsic	central	LHLN		CB1195		VPNp&v1_posterior	BLP1_posterior	VPNp&v1_posterior__1	gaba	0.6233413844250087			left		fw001199
76704336939586910	720575940639370062	88425	42497	4788	88328.0	48800.0	4259.0	1821793.0	intrinsic	central			CB1178		SLPpl3	BLVa2c	SLPpl3__0	glutamate	0.7094104961630332			left		fw001200
76704749457506394	720575940627502342	88360	47744	6162	88360.0	47744.0	6162.0	1823996.0	intrinsic	visual_projection				LC21	VPNp3			acetylcholine	0.6054133734082989			left		fw001201	FBbt_00111756
76847135811246148	720575940624285261	90448	72800	3476	90448.0	72800.0	3476.0	1941855.0	intrinsic	visual_projection				LC12				glutamate	0.3227957249354748			left		fw001202	FBbt_00100484
76846792213620154	720575940631927583	90472	67456	3307	90472.0	67456.0	3307.0	1941837.0	intrinsic	central				PVLP070	putative_primary	putative_primary		acetylcholine	0.9106658168848996			left		fw001203	FBbt_20002128
76283842729812185	720575940613360295	81848	67424	6783	81848.0	67424.0	6783.0	1557898.0	intrinsic	visual_projection				LLPC1				acetylcholine	0.6719108659853148	acetylcholine	Davis et al., 2020	left		fw001204
76565317170099210	720575940619215701	86280	68184	3028	86280.0	68184.0	3028.0	1922574.0	intrinsic	central			CB1196		VLPl&p2_lateral	BLVp1_anterior	VLPl&p2_lateral__1	acetylcholine	0.8519740041645636			left		fw001205
76636098298298557	720575940639901237	87888	74024	3545	87888.0	74024.0	3545.0	1940583.0	intrinsic	visual_projection			MTe54	MC62				acetylcholine	0.8183805141158185			left		fw001206	FBbt_00111768
76565729553958933	720575940629006295	86184	73440	3431	86184.0	73440.0	3431.0	1939527.0	intrinsic	visual_projection			MTe51	MC62				acetylcholine	0.9303639699473871			left		fw001207	FBbt_00111768
76846723897178308	720575940609581614	90264	66728	6642	90264.0	66728.0	6642.0	1948598.0	intrinsic	visual_projection			LLPC2	LLPC2a,LLPC2b,LLPC2c,LLPC2d				acetylcholine	0.6122745992174992	acetylcholine	Baker et al. 2022	left		fw001208
76776286433433444	720575940621813851	89696	65384	6617	89696.0	65384.0	6617.0	1900114.0	intrinsic	visual_projection			LLPC2	LLPC2a,LLPC2b,LLPC2c,LLPC2d				acetylcholine	0.5939553614323372	acetylcholine	Baker et al. 2022	left		fw001209
76636098298169433	720575940630063557	87776	73496	3465	87776.0	73496.0	3465.0	1940328.0	intrinsic	visual_projection			MTe51	MC62				acetylcholine	0.8968493501956509			left		fw001210	FBbt_00111768
76847273250231679	720575940626856220	90488	75176	3522	90488.0	75176.0	3522.0	1953956.0	intrinsic	visual_projection			MTe03					acetylcholine	0.7677750498940157			left		fw001211
76847410755865007	720575940628295482	90480	76696	3699	90480.0	76696.0	3699.0	1953952.0	intrinsic	visual_projection			MTe53	MC62				acetylcholine	0.7377071509078269			left		fw001212	FBbt_00111768
76776835786108141	720575940631283471	90008	73352	3162	90008.0	73352.0	3162.0	1941658.0	intrinsic	central			CB0050		VLPl&p1_lateral	BLVp2_anterior	VLPl&p1_lateral__1	acetylcholine	0.8260399869065879			left		fw001213
76846449085658585	720575940645317412	90608	62496	6673	90608.0	62496.0	6673.0	1900944.0	intrinsic	visual_projection			VST1	VS	putative_primary	putative_primary		acetylcholine	0.8620161145996994			left		fw001214
76846105421576513	720575940640628432	90520	57576	6443	90520.0	57576.0	6443.0	1900975.0	intrinsic	visual_projection				LPC1				acetylcholine	0.5842514136152168	acetylcholine	Davis et al., 2020	left		fw001215	FBbt_00111767
76705985938790477	720575940613977494	88421	66730	2892	85656.0	65248.0	2454.0	1889565.0	intrinsic	central				AVLP399	VLPl1_or_VLPl5	BLVa3_or_4		acetylcholine	0.9320936941935802			left		fw001216	FBbt_20000508
77477224894250562	720575940626412563	99672	24896	4673	99672.0	24896.0	4673.0	2309174.0	intrinsic	central				SMP202	putative_primary	putative_primary		acetylcholine	0.7443717290612963			left		fw001217	FBbt_20003064
78392430483051840	720575940617299490	112932	30527	1784	100040.0	24904.0	4545.0	2309767.0	intrinsic	central			CB1197		SLPad1_posterior	DPLl3_posterior	SLPad1_posterior__1	glutamate	0.8856001856677258			left		fw001218
77477224827495802	720575940619803840	99608	24848	4422	99608.0	24848.0	4422.0	2309164.0	intrinsic	central			CB0024		putative_primary	putative_primary		glutamate	0.7648685109229569			left		fw001219
78114048016760492	720575940615541810	108539	77341	2632	96312.0	73288.0	3167.0	2123784.0	intrinsic	central					WEDa1	BAlv	WEDa1__0	gaba	0.6723210227857256			left		fw001220
77128679506993448	720575940632365905	94504	73464	3147	94504.0	73464.0	3147.0	2123077.0	intrinsic	central			CB0051		putative_primary	putative_primary		acetylcholine	0.601929192647663			left		fw001221
77551029344445812	720575940620910774	101121	76065	3047	93848.0	73360.0	3279.0	2122950.0	intrinsic	central			CB1198		WEDa1	BAlv	WEDa1__0	gaba	0.4801516374882658			left		fw001222
77410223270727719	720575940613261795	98680	74672	4007	98680.0	74672.0	4007.0	2141543.0	intrinsic	visual_projection				LC16	VPNv2			acetylcholine	0.5171182356933918	acetylcholine	Davis et al., 2020	left		fw001223	FBbt_00111751
77339785605485935	720575940614965691	97664	73472	2516	97664.0	73472.0	2516.0	2121036.0	intrinsic	central			CB0722		putative_primary	putative_primary		glutamate	0.3689470735891998			left		fw001224
76847204530596710	720575940626760872	90152	73392	3381	90152.0	73392.0	3381.0	1941775.0	intrinsic	visual_projection			MTe51	MC62				acetylcholine	0.927537738056508			left		fw001225	FBbt_00111768
77410154349729224	720575940629839947	98624	74176	2459	98624.0	74176.0	2459.0	2135814.0	intrinsic	central			CB1199		TRdl_b	TRdl_b	TRdl_b__0	acetylcholine	0.6177932907669734			left		fw001226
78042785919650030	720575940631921828	107664	63719	2823	96848.0	73360.0	2693.0	2120623.0	intrinsic	central				PS054	WEDa2	BAlp3	WEDa2__2	gaba	0.3836932233338555			left		fw001227	FBbt_20001809
78042785919635906	720575940609630357	107551	63675	2823	94408.0	73480.0	2780.0	2119307.0	intrinsic	central				WED025	WEDa2	BAlp3	WEDa2__3	gaba	0.83257303251254			left		fw001228	FBbt_20003575
77199048184001380	720575940613808638	95520	73352	2682	95520.0	73352.0	2682.0	2119835.0	intrinsic	central				PLP015	WEDa2	BAlp3		gaba	0.8422250807448641			left		fw001229	FBbt_20001515
77269348209282053	720575940639021757	97040	73224	3022	97040.0	73224.0	3022.0	2120642.0	efferent	motor			CB0723		putative_primary	putative_primary		glutamate	0.6035896190282126			left	AN	fw001230
77688880748529195	720575940631661337	103127	33008	3741	90320.0	26048.0	3996.0	1721922.0	intrinsic	central			CB1200		VLPd&p1_posterior	DPLl2_posterior	VLPd&p1_posterior__0	acetylcholine	0.9045664050145099			left		fw001231
77196162167864127	720575940611594970	96168	30919	4596	83464.0	32928.0	4939.0	1722745.0	intrinsic	central			CB1201		LHp2	DPLp1	LHp2__1	acetylcholine	0.9153553179490883			left		fw001232
77972417242725614	720575940627406635	107289	63726	3441	95976.0	56968.0	1539.0	2095681.0	intrinsic	central			CB1202		LALa1_posterior	BAlp2_posterior	LALa1_posterior__0	acetylcholine	0.8544417198536166			left		fw001233
77831542181335168	720575940617917233	105223	61351	2492	98088.0	65952.0	1654.0	2108617.0	intrinsic	central				PS052	putative_primary	putative_primary		glutamate	0.4232816730464545			left		fw001234	FBbt_20001807
76846655177631366	720575940639803445	90296	65832	6622	90296.0	65832.0	6622.0	1948609.0	intrinsic	visual_projection			LLPC2	LLPC2a,LLPC2b,LLPC2c,LLPC2d				acetylcholine	0.7345057021674651	acetylcholine	Baker et al. 2022	left		fw001235
77128129885353163	720575940649229433	94688	65928	4145	94688.0	65928.0	4145.0	2109896.0	intrinsic	visual_projection				LC4				acetylcholine	0.6326982674850014	acetylcholine	Davis et al., 2020	left		fw001236	FBbt_00003874
76917023586091083	720575940630998339	91800	65856	3924	91800.0	65856.0	3924.0	2109368.0	intrinsic	visual_projection				LC4				acetylcholine	0.6004082383861999	acetylcholine	Davis et al., 2020	left		fw001237	FBbt_00003874
76634793030614305	720575940627373913	87928	54796	6441	91480.0	65544.0	4053.0	2109348.0	intrinsic	visual_projection			LPT29					acetylcholine	0.8481370877712537			left		fw001238
76776080341583522	720575940621573291	89680	62848	6712	89680.0	62848.0	6712.0	1900110.0	intrinsic	visual_projection			VST1	VS	putative_primary	putative_primary		acetylcholine	0.8398342921084662			left		fw001239
76776286500029432	720575940629530115	89912	65352	6732	89912.0	65352.0	6732.0	1900466.0	intrinsic	visual_projection			LLPC2	LLPC2a,LLPC2b,LLPC2c,LLPC2d				acetylcholine	0.5505947778557878	acetylcholine	Baker et al. 2022	left		fw001240
77408917802097931	720575940623964652	98752	54936	5589	98752.0	54936.0	5589.0	2100369.0	intrinsic	central			CB0053		putative_primary			dopamine	0.7979147880183691			left		fw001241
77408780429697971	720575940647224611	98720	53112	5692	98720.0	53112.0	5692.0	2100368.0	intrinsic	visual_projection			LTe10		VPNp&v1_posterior	BLP1_posterior		acetylcholine	0.8892627158717364			left		fw001242
77408917868711353	720575940629153020	98904	55872	5747	98904.0	55872.0	5747.0	2100361.0	intrinsic	visual_projection				HSE	putative_primary	putative_primary		acetylcholine	0.47869731387609377			left		fw001243	FBbt_00003919
77056593044870987	720575940621467819	93440	48688	5614	93440.0	48688.0	5614.0	2090199.0	intrinsic	visual_projection			LPT23					acetylcholine	0.8882786216209485			left		fw001244
77831886047033751	720575940613185587	104948	66797	4477	94536.0	71712.0	3033.0	2119439.0	intrinsic	central				WED026	WEDa2	BAlp3	WEDa2__3	gaba	0.711275386350081			left		fw001245	FBbt_20003576
77128679574458251	720575940624414541	94280	73872	3916	94280.0	73872.0	3916.0	2123115.0	intrinsic	visual_projection			LCe01b	LC24				glutamate	0.7253701146941065			left		fw001246
76776354817002385	720575940620317793	89720	66984	3759	89720.0	66984.0	3759.0	1941607.0	intrinsic	visual_projection			LC28b	LC28a,LC28b				acetylcholine	0.8428038561707067			left		fw001247
78535848098442882	720575940606865330	115080	70417	2537	98896.0	73136.0	2192.0	2121495.0	intrinsic	central			CB0629	2005894552	putative_primary	putative_primary		gaba	0.7682924292307679			left		fw001248
77410085630381156	720575940642399648	98688	73104	2420	98688.0	73104.0	2420.0	2121488.0	intrinsic	central			CB1203		TRdl_b		TRdl_b__0	acetylcholine	0.9692578911452097			left		fw001249
76987323610975528	720575940618723749	92160	65096	4081	92160.0	65096.0	4081.0	2109371.0	intrinsic	visual_projection				LC4				acetylcholine	0.5410937845538862	acetylcholine	Davis et al., 2020	left		fw001250	FBbt_00003874
76846655177625755	720575940616485844	91048	65272	6619	91048.0	65272.0	6619.0	2111620.0	intrinsic	visual_projection			LLPC4					acetylcholine	0.6935276272913392			left		fw001251
77268798654532119	720575940625357547	97192	64848	4389	97192.0	64848.0	4389.0	2110426.0	intrinsic	visual_centrifugal				LT56	putative_primary	putative_primary		glutamate	0.46167601856388735			left		fw001252
77057761410062024	720575940618118715	93232	65800	6534	93232.0	65800.0	6534.0	2113366.0	intrinsic	visual_projection				LPC2				acetylcholine	0.8386026442453828			left		fw001253
76776698280016670	720575940627265040	89648	72032	2731	89648.0	72032.0	2731.0	1937979.0	intrinsic	central			CB1205		VLPl1_or_VLPl5	BLVa3_or_4	VLPl1_or_VLPl5__1	acetylcholine	0.9508504302936832			left		fw001254
81844072495059546	720575940631918649	163552	84384	3061	163552.0	84384.0	3061.0	6959901.0	intrinsic	central			CB0055		putative_primary	putative_primary		gaba	0.4738153016379096			right		fw001255
81843728964194615	720575940617374465	163600	78776	3101	163600.0	78776.0	3101.0	6917052.0	intrinsic	visual_projection				LC16	VPNv2			acetylcholine	0.6785240619288936	acetylcholine	Davis et al., 2020	right		fw001256	FBbt_00111751
82476978808214089	720575940627469041	172440	77576	2164	172440.0	77576.0	2164.0	7164600.0	intrinsic	central			CB0056		VLPl&p1_lateral	BLVp2_anterior	VLPl&p1_lateral__1	acetylcholine	0.8741205762384365			right		fw001257
82546797729964211	720575940632649567	173668	69604	2039	171832.0	66304.0	1055.0	7135256.0	intrinsic	central			CB1206		VLPl1_or_VLPl5	BLVa3_or_4	VLPl1_or_VLPl5__4	acetylcholine	0.7445516636768238			right		fw001258
82406335118967130	720575940643053620	171328	73392	1590	171328.0	73392.0	1590.0	7136149.0	intrinsic	central			CB1207		VLPl1_or_VLPl5	BLVa3_or_4	VLPl1_or_VLPl5__1	acetylcholine	0.727061514764621			right		fw001259
82054422880070155	720575940631685394	166688	73336	3249	166688.0	73336.0	3249.0	7137820.0	intrinsic	visual_projection			LC20b	LC20				glutamate	0.5936687695662175			right		fw001260
82124860209927674	720575940616587988	167792	73432	2519	167792.0	73432.0	2519.0	7136563.0	intrinsic	visual_projection				LC12				acetylcholine	0.38811368404316837			right		fw001261	FBbt_00100484
81069878802976098	720575940627358853	152296	81880	2434	152296.0	81880.0	2434.0	6472104.0	intrinsic	central			CB0057		putative_primary	putative_primary		gaba	0.4803094615324885			right		fw001262
81281260181271857	720575940629780858	155096	86432	4114	155096.0	86432.0	4114.0	6513925.0	intrinsic	central			CB0058		putative_primary	putative_primary		acetylcholine	0.7930149726677229			right		fw001263
81489342891167450	720575940633908124	158040	41224	5187	158040.0	41224.0	5187.0	6759405.0	intrinsic	central	Kenyon_Cell		KCab	KCab-m	MBp2	MBp2		dopamine	0.5615329826063455	acetylcholine, Nplp1, sNPF, sparkly	Barnstedt et al. 2016; Aso et al. 2019	right		fw001264	FBbt_00100248
82546797729974389	720575940619863796	173581	69520	2040	172024.0	67128.0	1097.0	7136289.0	intrinsic	central			CB1208		VLPl1_or_VLPl5	BLVa3_or_4	VLPl1_or_VLPl5__5	acetylcholine	0.8472451969437752			right		fw001265
83039516914989943	720575940643736776	180576	71480	6058	180576.0	71480.0	6058.0	7450437.0	intrinsic	visual_projection				LLPC1				acetylcholine	0.6787072334042057	acetylcholine	Davis et al., 2020	right		fw001266
82263330223911620	720575940608059484	169701	40529	4552	182920.0	41264.0	4324.0	7627853.0	intrinsic	central			LHPV4b2		SLPp&v1_posterior	DPLp2_anterior	SLPp&v1_posterior__0	glutamate	0.7388683756626704	glutamate	Dolan et al., 2019	right		fw001267
82263330290516730	720575940624331272	169446	39897	4655	183008.0	41176.0	4170.0	7627619.0	intrinsic	central			CB1210		SLPp&v1_posterior	DPLp2_anterior	SLPp&v1_posterior__0	glutamate	0.8299771156443552			right		fw001268
82616410492621857	720575940617843541	174921	58595	1423	171856.0	61952.0	959.0	7102557.0	intrinsic	central			CB1211		VLPa1_lateral	DALl2_lateral	VLPa1_lateral__0	acetylcholine	0.8415489528594385			right		fw001269
81419180104637718	720575940622891277	156903	44255	4102	158304.0	39808.0	5158.0	6748454.0	intrinsic	central	Kenyon_Cell			KCg-m	MBp2	MBp2		dopamine	0.7416237224724148	acetylcholine, sNPF, sparkly	Barnstedt et al. 2016; Aso et al. 2019	right		fw001270	FBbt_00111061
82966536494675578	720575940626167939	179760	33072	3169	179760.0	33072.0	3169.0	7335842.0	intrinsic	central				SLP374	putative_primary	putative_primary		dopamine	0.4681903003656021			right		fw001271	FBbt_20002768
82825799006244104	720575940619501659	177862	33383	3121	181712.0	41312.0	2800.0	7616078.0	intrinsic	central			CB1212		SLPav2	BLD2	SLPav2__0	glutamate	0.76465810296382			right		fw001272
81492091200728387	720575940631939415	158120	82144	1980	158120.0	82144.0	1980.0	6910405.0	intrinsic	central			CB0717					gaba	0.7229739151421233			right		fw001274
82406472558446193	720575940627479810	171936	75896	2047	171936.0	75896.0	2047.0	7159544.0	intrinsic	central				AVLP107	VLPl&p2_lateral	BLVp1_anterior		acetylcholine	0.7088693514072943			right		fw001275	FBbt_20000216
81278442817393755	720575940642022088	155320	44304	5417	155320.0	44304.0	5417.0	6376260.0	intrinsic	central	Kenyon_Cell		KCapbp-ap1	KCa'b'-ap1	MBp2	MBp2		dopamine	0.6193299807267088	acetylcholine, sparkly	Barnstedt et al. 2016; Aso et al. 2019	right		fw001276	FBbt:00049836
81911692728527303	720575940602605536	164256	42728	5027	164256.0	42728.0	5027.0	6825979.0	intrinsic	central	Kenyon_Cell		KCab	KCab-m	MBp2	MBp2		dopamine	0.6098517730583888	acetylcholine, Nplp1, sNPF, sparkly	Barnstedt et al. 2016; Aso et al. 2019	right		fw001277	FBbt_00100248
81913891348943107	720575940608433091	163896	75800	1777	163896.0	75800.0	1777.0	6914057.0	intrinsic	central			CB1213		LALa1_posterior	BAlp2_posterior	LALa1_posterior__0	acetylcholine	0.8754728832584927			right		fw001278
81208417200718475	720575940642173384	153850	49394	1774	164200.0	48736.0	848.0	6817836.0	intrinsic	central				PS087	AOTUv3_ventral	DALcl1_ventral	AOTUv3_ventral__1	glutamate	0.5334766469472837			right		fw001279	FBbt_20001842
81348467762949777	720575940639331829	156291	38670	3985	163392.0	42920.0	4813.0	6825790.0	intrinsic	central				CL144	SMPpv2_dorsal	CP1_dorsal		glutamate	0.6941645368433043			right		fw001280	FBbt_20000849
82264429735395724	720575940636536286	169517	56024	4419	172344.0	48024.0	4955.0	7085627.0	intrinsic	visual_projection				LPLC1	VPNd1	BLD6		acetylcholine	0.6126633408545914	acetylcholine	Davis et al., 2020	right		fw001281	FBbt_00111762
81418836507141502	720575940612815766	156719	38835	3986	172216.0	40592.0	4838.0	7076926.0	intrinsic	central			CB1214		CLp2	CP4	CLp2__0	glutamate	0.8233422279122641			right		fw001282
82122111765869333	720575940620422494	167504	32432	4697	167504.0	32432.0	4697.0	7064399.0	intrinsic	central	Kenyon_Cell		KCapbp-ap1	KCa'b'-ap1	MBp4	MBp4		dopamine	0.49280356900141253	acetylcholine, sparkly	Barnstedt et al. 2016; Aso et al. 2019	right		fw001283	FBbt:00049836
81770749014677744	720575940637555288	162007	40407	4558	166688.0	41464.0	4974.0	7075201.0	intrinsic	central			CB1215		SMPpv2_dorsal	CP1_dorsal	SMPpv2_dorsal__0	acetylcholine	0.8509031546278468	allatostatin-a, allatostatin-c, Dh44	Reinhard et al., 2023	right		fw001284
81629118105778159	720575940639946203	159665	27256	3869	157128.0	24824.0	3988.0	6653190.0	intrinsic	central				SLP289	SLPpm1	DPLm1	SLPpm1__0	glutamate	0.7526636111176037			right		fw001285
82615792419576053	720575940625835278	174912	49384	4158	174912.0	49384.0	4158.0	7380033.0	intrinsic	visual_projection				LPLC2	VPNd1	BLD6		acetylcholine	0.5008670720339685	acetylcholine	Davis et al., 2020	right		fw001286	FBbt_00111763
82193305143923207	720575940629437178	168432	44796	4813	171720.0	42872.0	4875.0	7085471.0	intrinsic	central				CL316	putative_primary	putative_primary		gaba	0.7098169096519001			right		fw001287	FBbt_20001021
82686161097222648	720575940635728479	175776	49472	4039	175776.0	49472.0	4039.0	7377890.0	intrinsic	visual_projection			LC10c	LC10	VPNd2			acetylcholine	0.5602173647970252	acetylcholine	Davis et al., 2020	right		fw001288	FBbt_00111746
82826761012076651	720575940631908712	178017	47292	2804	182984.0	40560.0	3489.0	7618096.0	intrinsic	central	LHLN		CB1217		LHl4_dorsal	BLD1_dorsal	LHl4_dorsal__0	glutamate	0.5484249071767892			right		fw001289
81770336697292083	720575940620358336	162560	33951	4161	183192.0	40640.0	4296.0	7627763.0	intrinsic	central			CB1218	LHPV4c1	SLPp&v1_posterior	DPLp2_anterior	SLPp&v1_posterior__0	glutamate	0.6148069167124387	glutamate	Dolan et al., 2019	right		fw001290
82333767687551786	720575940629236291	169938	41048	4552	182976.0	41344.0	4479.0	7628210.0	intrinsic	central	LHLN		CB1219		LHp1	BLP3_or_4	LHp1__0	glutamate	0.6762162274357979			right		fw001291
82546179791096472	720575940619878961	173502	60379	5774	181104.0	57136.0	5974.0	7408268.0	intrinsic	visual_projection			VS1	VS	putative_primary	putative_primary		acetylcholine	0.37359863752415395			right		fw001292
82827654767949313	720575940632312907	177858	60075	5877	174896.0	63408.0	5999.0	7419875.0	intrinsic	visual_projection			VSm	VS	putative_primary	putative_primary		acetylcholine	0.7367056146224207			right		fw001293
82827723487536510	720575940613126835	177304	61347	5953	174688.0	65280.0	5984.0	7419660.0	intrinsic	visual_projection			VS2	VS	putative_primary	putative_primary		acetylcholine	0.5590396505053076			right		fw001294
82475055065660015	720575940630577450	172248	48928	5328	172248.0	48928.0	5328.0	7087097.0	intrinsic	visual_projection				LC18	VPNp2			acetylcholine	0.7374980844245106			right		fw001295	FBbt_00111753
81910799308079774	720575940633004383	164248	29848	4384	164248.0	29848.0	4384.0	6716587.0	intrinsic	central	Kenyon_Cell		KCab	KCab-s	MBp4	MBp4		dopamine	0.6118976236779574	acetylcholine, Nplp1, sNPF, sparkly	Barnstedt et al. 2016; Aso et al. 2019	right		fw001296	FBbt_00100248
82404548413181116	720575940606170754	171082	47178	2005	180072.0	48064.0	2447.0	7377338.0	intrinsic	central				SLP223	SLPav1_medial	BLAl1_medial	SLPav1_medial__0	acetylcholine	0.9057962878547662			right		fw001297
83037661153532202	720575940628411146	180352	44080	3461	180352.0	44080.0	3461.0	7379119.0	intrinsic	central			CB1178		SLPpl3	BLVa2c	SLPpl3__0	glutamate	0.7975860099141957			right		fw001298
81912035922935432	720575940631668511	164650	48143	1691	176976.0	49256.0	1683.0	7372249.0	intrinsic	central			AVLP234b	AVLP234	VLPl&d1_dorsal	BLAv1_medial	VLPl&d1_dorsal__1	acetylcholine	0.7640499343067851			right		fw001299
80996005499379936	720575940626612254	151376	29777	3228	171480.0	38856.0	4776.0	7076667.0	intrinsic	central	CX	tangential	CB.FB7E2	FB7B	DL1_dorsal	CP2_dorsal		glutamate	0.582245563150879	dopamine	Hulse et al., 2020	right		fw001300	FBbt_00051243
77549311625933438	720575940636408165	100996	50020	5080	90384.0	41240.0	5564.0	1775652.0	intrinsic	central			AVLP469b	AVLP469	VLPp&l1_anterior	DPLpv_anterior	VLPp&l1_anterior__1	gaba	0.5587997604507844			left		fw001301
78463967323937232	720575940630945335	114112	48160	745	114112.0	48160.0	745.0	3040415.0	intrinsic	central	ALLN		lLN1_bc	lLN1_b,lLN1_c	ALl1_dorsal	BAlc_dorsal	ALl1_dorsal__0	serotonin	0.3215111980712848			left		fw001302
77407543412219650	720575940619358001	98744	34456	5361	98744.0	34456.0	5361.0	2070192.0	intrinsic	central	Kenyon_Cell			KCg-m	MBp4	MBp4		dopamine	0.7514861288255358	acetylcholine, sNPF, sparkly	Barnstedt et al. 2016; Aso et al. 2019	left		fw001303	FBbt_00111061
77337586985156698	720575940621943977	98048	41200	5558	98048.0	41200.0	5558.0	2069801.0	intrinsic	central	Kenyon_Cell		KCapbp-m	KCa'b'-m	MBp3	MBp3		dopamine	0.469105769644049	acetylcholine, sparkly	Barnstedt et al. 2016; Aso et al. 2019	left		fw001304	FBbt:00100253
78322543177975858	720575940613452525	111588	38360	4932	116912.0	40672.0	5309.0	3623799.0	intrinsic	central	Kenyon_Cell			KCg-m	MBp2	MBp2		dopamine	0.7194044622157869	acetylcholine, sNPF, sparkly	Barnstedt et al. 2016; Aso et al. 2019	left		fw001305	FBbt_00111061
78534267885799432	720575940616649845	114843	47735	4916	114288.0	48064.0	5403.0	3055021.0	efferent	descending			DNpe003	VES081	putative_primary	putative_primary		acetylcholine	0.9348905742444111			left	CV	fw001306	FBbt_00047517
77829686956348674	720575940616934045	104817	33755	3731	98408.0	25664.0	4605.0	2048336.0	intrinsic	central			CB1220		SLPad1_posterior	DPLl3_posterior	SLPad1_posterior__1	glutamate	0.9176489296387536			left		fw001308
77407268534030464	720575940632342497	98704	30976	5148	98704.0	30976.0	5148.0	2048872.0	intrinsic	central	Kenyon_Cell		KCapbp-ap1	KCa'b'-ap1	MBp4	MBp4		dopamine	0.4091621790352879	acetylcholine, sparkly	Barnstedt et al. 2016; Aso et al. 2019	left		fw001309	FBbt:00049836
78463212013758354	720575940630465420	114509	36854	5290	115192.0	34264.0	5158.0	3620332.0	intrinsic	central	Kenyon_Cell		KCab	KCab-m	MBp2	MBp2		dopamine	0.5634148578540805	acetylcholine, Nplp1, sNPF, sparkly	Barnstedt et al. 2016; Aso et al. 2019	left		fw001310	FBbt_00100248
76846311580292164	720575940612296154	90032	60200	6638	90032.0	60200.0	6638.0	1900152.0	intrinsic	visual_projection			LPT04_HST					acetylcholine	0.8358743785686678			left		fw001311
79167036760578904	720575940620356822	124776	38595	4516	123232.0	33648.0	4519.0	3623144.0	intrinsic	central	CX	columnar		vDeltaA,vDeltaB,vDeltaC,vDeltaD,vDeltaE,vDeltaJ,vDeltaK,vDeltaL,vDeltaM	DM2_CX_p	DPMpm1_CX_p	DM2_CX_p__1	acetylcholine	0.5060487220064581			left		fw001312
78533649477331439	720575940628330240	115100	38008	5235	114728.0	34600.0	5400.0	3031219.0	intrinsic	central	Kenyon_Cell		KCab	KCab-s	MBp2	MBp2		dopamine	0.6360458967607359	acetylcholine, Nplp1, sNPF, sparkly	Barnstedt et al. 2016; Aso et al. 2019	left		fw001313	FBbt_00100248
78463418172089859	720575940606675804	114451	40015	5212	117088.0	32368.0	4946.0	3577482.0	intrinsic	central	Kenyon_Cell		KCab	KCab-m	MBp2	MBp2		dopamine	0.5258811685802555	acetylcholine, Nplp1, sNPF, sparkly	Barnstedt et al. 2016; Aso et al. 2019	left		fw001314	FBbt_00100248
79026367991695279	720575940624166949	122563	39656	4487	120576.0	32400.0	4581.0	3589868.0	intrinsic	central	CX	columnar		vDeltaF,vDeltaG,vDeltaH,vDeltaI	DM3_CX_p	DPMpm2_CX_p	DM3_CX_p__2	acetylcholine	0.7157175440621766			left		fw001315
77549311290324372	720575940621823073	100583	50289	2509	90640.0	57192.0	1956.0	2094616.0	intrinsic	central			CB1221		VLPa1_medial	DALl2_medial	VLPa1_medial__1	acetylcholine	0.7145760035711728			left		fw001316
80434223978216105	720575940625438483	143058	47554	4644	136296.0	48856.0	4830.0	5034833.0	intrinsic	central			CB1222		PSp2	CM5	PSp2__2	acetylcholine	0.7274504458537211			right		fw001317
77267218241084043	720575940620889153	96888	40848	5613	96888.0	40848.0	5613.0	2068694.0	intrinsic	central	Kenyon_Cell		KCapbp-m	KCa'b'-m	MBp3	MBp3		dopamine	0.44822636147377076	acetylcholine, sparkly	Barnstedt et al. 2016; Aso et al. 2019	left		fw001318	FBbt:00100253
80504592722386623	720575940604284128	143358	47485	4644	131464.0	49096.0	4860.0	4501609.0	efferent	descending			DNpe009	PS226	PSp2	CM5	PSp2__0	acetylcholine	0.8598788173978177			right	CV	fw001319	FBbt_00047517
77126686575119115	720575940608891349	94791	43679	2704	89672.0	46632.0	2244.0	1812175.0	intrinsic	central				CL090_c	SLPa&l1_anterior	BLAvm_medial	SLPa&l1_anterior__0	acetylcholine	0.849063173074336			left		fw001320
77056799136142324	720575940627471619	93315	51521	5076	92544.0	48888.0	5210.0	2089800.0	intrinsic	visual_projection				LPLC4	VPNd1	BLD6		acetylcholine	0.7504756910917465			left		fw001321	FBbt_00111765
76775667957981037	720575940630112411	89752	56408	6483	89752.0	56408.0	6483.0	1857968.0	intrinsic	visual_projection				LPC1				acetylcholine	0.6630779954547449	acetylcholine	Davis et al., 2020	left		fw001322	FBbt_00111767
78605873245011266	720575940618210614	116052	65700	2360	98520.0	55344.0	1472.0	2096371.0	intrinsic	central	ALPN	multiglomerular		VP3+_l2PN	ALl1_ventral	BAlc_ventral	ALl1_ventral__2	acetylcholine	0.8252077813993342			left		fw001323
80080868228031899	720575940619006272	137144	24640	3473	137144.0	24640.0	3473.0	4924942.0	intrinsic	central	CX			EPG	DM2_CX_d2	DPMpm1_CX_d2	DM2_CX_d2__0	acetylcholine	0.8160544056004867	acetylcholine, space blanket	Turner-Evans et al. 2020	right		fw001324	FBbt_00047030
79588149445396188	720575940614107298	130760	22984	2358	130760.0	22984.0	2358.0	4369989.0	efferent	endocrine	pars_intercerebralis		PI	PI1,PI2,PI3	DILP__prim	DILP__prim	DILP__prim__0	octopamine	0.9999996604146184	DILP2, DILP3, DILP5	Cao et al., 2001	left	NCC	fw001325
78958060496110243	720575940618670296	121215	70835	1781	117232.0	73552.0	1225.0	3735657.0	intrinsic	central			CB1223		FLAa2	BAmas1	FLAa2__0	acetylcholine	0.6667956817766097			left		fw001326
79028429240244086	720575940621057159	122560	70309	1781	114288.0	74280.0	1058.0	3188775.0	intrinsic	central			CB1224		FLAa2	BAmas1	FLAa2__0	acetylcholine	0.7384526401430719			left		fw001327
80011049373328352	720575940635417957	137112	32504	4125	137112.0	32504.0	4125.0	4943413.0	intrinsic	central			CB1225		DM1_dorsal	DPMm1_dorsal	DM1_dorsal__2	acetylcholine	0.6401436182605473			right		fw001328
80011599129453605	720575940607625225	136992	41048	4358	136992.0	41048.0	4358.0	4986314.0	intrinsic	central					DM1_dorsal	DPMm1_dorsal	DM1_dorsal__0	acetylcholine	0.844324501127282			right		fw001329		outlier_bio
77336487339204681	720575940605197158	97992	24872	4438	97992.0	24872.0	4438.0	2033474.0	intrinsic	central				ATL016	putative_primary	putative_primary		glutamate	0.7230635187356257			left		fw001330	FBbt_20000080
78465547872090783	720575940634771552	114040	72064	915	114040.0	72064.0	915.0	3137666.0	intrinsic	central	ALLN			vLN27	ALv2	BAla2		glutamate	0.3700466038116633			left		fw001331
79589317609386454	720575940628363820	130859	40077	1810	130840.0	25456.0	2346.0	4393713.0	efferent	endocrine	pars_intercerebralis		PI	PI1,PI2,PI3	DILP__prim	DILP__prim	DILP__prim__0	octopamine	0.42605316960469114	DILP2, DILP3, DILP5	Cao et al., 2001	left	NCC	fw001332
79731154810676920	720575940618203707	133013	56579	3314	131016.0	25808.0	3077.0	4393818.0	efferent	descending			DNc02	SIFa	putative_primary	putative_primary		dopamine	0.5268946038778256	SIFamide	Martelli et al. 2017	left	CV	fw001333	FBbt_00047589
80010499483457792	720575940631708836	136808	24224	3204	136808.0	24224.0	3204.0	4924847.0	intrinsic	central	CX			EPG	DM2_CX_d1	DPMpm1_CX_d1	DM2_CX_d1__0	acetylcholine	0.8134002150326295	acetylcholine, space blanket	Turner-Evans et al. 2020	right		fw001334	FBbt_00047030
79169166728385910	720575940644966452	124421	70393	1630	123128.0	72952.0	1183.0	3737320.0	intrinsic	central			CB1024		FLAa3	BAmas2	FLAa3__0	acetylcholine	0.4700959916459938			left		fw001335
79588424255908211	720575940611846520	130536	26296	1586	130536.0	26296.0	1586.0	4391710.0	intrinsic	central					SMPad3			glutamate	0.7381498916368155			left		fw001336
79588630347649178	720575940626259458	130568	30304	1370	130568.0	30304.0	1370.0	4391814.0	intrinsic	central			CB1226		SMPad1	DAMv1_or_2	SMPad1__1	glutamate	0.6617172930200301			right		fw001337
79729436555548490	720575940624860855	132954	30608	1419	132728.0	32224.0	915.0	4930762.0	intrinsic	central				SMP081	SMPad1	DAMv1_or_2		glutamate	0.7218738270271494			right		fw001338	FBbt_20002943
80504042832559736	720575940628859751	144022	38835	3763	139624.0	28968.0	3616.0	4944515.0	intrinsic	central				CL210	SMPpm1	DPMm2	SMPpm1__1	acetylcholine	0.8468759675998591			right		fw001339
80363167972579427	720575940622682564	141975	37116	4466	139632.0	28552.0	3926.0	4944541.0	intrinsic	central			CB1227		DM2_or_DM3_posterior	DPMpm1_or_DPMpm2_posterior	DM2_or_DM3_posterior__1	glutamate	0.8359710132626427			right		fw001340
80155154183447474	720575940627071690	139136	83025	4845	134344.0	81288.0	5763.0	5288043.0	intrinsic	central			CB0958		LB3	LB3	LB3__0	glutamate	0.43826785970859217			right		fw001341
79874160175858645	720575940622565590	134968	90408	4254	134968.0	90408.0	4254.0	5343455.0	efferent	descending			DNge047		putative_primary	putative_primary		dopamine	0.44839565645335905			right	CV	fw001342	FBbt_00047516
79592135577455538	720575940627490459	130760	82288	5219	130760.0	82288.0	5219.0	4675873.0	efferent	descending			DNge130					acetylcholine	0.8294215718951105			left	CV	fw001343	FBbt_00047516
80085266408527214	720575940628530961	137864	90448	4368	137864.0	90448.0	4368.0	5344117.0	intrinsic	central			CB1228		LB5	LB5	LB5__0	acetylcholine	0.606998366036152			right		fw001344
79170472600075923	720575940604930481	124702	90647	3394	130816.0	90448.0	4055.0	4706536.0	efferent	descending			DNge019		MX12	MX12	MX12__0	acetylcholine	0.5912307576898327			left	CV	fw001345	FBbt_00047516
80226003963949929	720575940619155995	139472	90600	4846	139472.0	90600.0	4846.0	5462463.0	intrinsic	central			CB0630	5813023379				acetylcholine	0.7317317483203342			right		fw001346
79803791565764729	720575940615384150	133968	90080	5209	133968.0	90080.0	5209.0	5345707.0	intrinsic	central			CB1229		LB3	LB3	LB3__1	glutamate	0.6995482364901039			right		fw001347
80155635152890438	720575940606676572	138712	89848	4512	138712.0	89848.0	4512.0	5344262.0	intrinsic	central			CB1230		LB5	LB5	LB5__0	acetylcholine	0.6229155801194497			right		fw001348
78533030868293053	720575940629723434	114939	28538	4556	115680.0	24456.0	4314.0	3536737.0	intrinsic	central	Kenyon_Cell			KCg-m	MBp1	MBp1		dopamine	0.7752934022954562	acetylcholine, sNPF, sparkly	Barnstedt et al. 2016; Aso et al. 2019	left		fw001349	FBbt_00111061
78604223776222615	720575940627429909	115979	41305	1011	114400.0	28856.0	4518.0	2994241.0	intrinsic	central	Kenyon_Cell			KCg-m	MBp1	MBp1		dopamine	0.7002970773371474	acetylcholine, sNPF, sparkly	Barnstedt et al. 2016; Aso et al. 2019	left		fw001350	FBbt_00111061
78392705293914854	720575940621811803	113097	34821	1296	120504.0	30800.0	977.0	3554600.0	intrinsic	central	DAN			PAM14	CREa2_medial	DALcm1_medial	CREa1_dorsal_or_CREa2_medial__0	dopamine	0.8828469438328209	dopamine	Mao & Davis 2009	left		fw001351	FBbt_00111024
79096186979677419	720575940626646790	123288	31648	4213	123288.0	31648.0	4213.0	3592911.0	intrinsic	central	CX	columnar		FC1D,FC1E	DM2_CX_d1	DPMpm1_CX_d1	DM2_CX_d1__0	acetylcholine	0.8471622793076059			left		fw001352
78604018221558634	720575940632338145	116012	37555	5289	114288.0	31536.0	5233.0	3002836.0	intrinsic	central	Kenyon_Cell		KCapbp-m	KCa'b'-m	MBp2	MBp2		dopamine	0.5010349721247875	acetylcholine, sparkly	Barnstedt et al. 2016; Aso et al. 2019	left		fw001353	FBbt:00100253
78114048016738683	720575940630713029	109412	76996	2619	96624.0	74088.0	3287.0	2124114.0	intrinsic	central			CB1231		WEDa1	BAlv	WEDa1__0	gaba	0.6258932453773318			left		fw001354
77269279624073039	720575940621391971	96712	71352	4065	96712.0	71352.0	4065.0	2124112.0	intrinsic	visual_projection			LC20b	LC20				glutamate	0.691933707820794			left		fw001355
77410154349609767	720575940616328705	98664	73800	2352	98664.0	73800.0	2352.0	2121473.0	intrinsic	central			CB1232		TRdl_b	TRdl_b	TRdl_b__0	acetylcholine	0.7016138628851618			left		fw001356
78673837076141169	720575940622263832	117063	30335	4556	119552.0	24128.0	4247.0	3541326.0	intrinsic	central	Kenyon_Cell		KCapbp-m	KCa'b'-m	MBp1	MBp1		dopamine	0.5190277510422154	acetylcholine, sparkly	Barnstedt et al. 2016; Aso et al. 2019	left		fw001357	FBbt:00100253
80013591591958294	720575940628337307	137106	70329	1542	136400.0	73248.0	1227.0	5234178.0	intrinsic	central			CB0960		FLAa3	BAmas2	FLAa3__0	acetylcholine	0.7517126983669644			right		fw001358
80155085463969753	720575940611400470	138828	82432	4848	132552.0	82080.0	5506.0	5287148.0	intrinsic	central			CB1233		LB3	LB3	LB3__4	glutamate	0.5653088881126495			right		fw001359
79588699133995258	720575940610179790	130426	30881	1730	139616.0	72544.0	704.0	5233387.0	intrinsic	central					FLAa3	BAmas2	FLAa3__0	acetylcholine	0.6844449332351864			right		fw001360
80224766476255792	720575940625721610	139560	72224	584	139560.0	72224.0	584.0	5233327.0	intrinsic	central			CB1234		FLAa3	BAmas2	FLAa3__0	acetylcholine	0.5655693699608677			right		fw001361
79659205585714931	720575940632692124	131328	33336	3890	131328.0	33336.0	3890.0	4419486.0	intrinsic	central				WED101	DM1_antero_ventral	DPMm1_antero_ventral		glutamate	0.7675831215388741			left		fw001362
76705161371811698	720575940619309653	88454	54446	3108	81008.0	57776.0	2744.0	1509798.0	intrinsic	central			CB1235		VLPl&d1_lateral	BLAv1_posterior	VLPl&d1_lateral__4	acetylcholine	0.9125204747131578			left		fw001363
76704955146439425	720575940612031089	88122	51405	2729	80280.0	48752.0	2977.0	1490361.0	intrinsic	central			CB1236		VLPl2_medial	BLAv2_medial	VLPl2_medial__0	acetylcholine	0.7572122027800737			left		fw001364
79377730676308557	720575940607330825	127096	32448	4545	127096.0	32448.0	4545.0	4403776.0	intrinsic	central	CX			PFNm,PFNp	DM1_CX_v	DPMm1_CX_v	DM1_CX_v__0	acetylcholine	0.8737969657745118			left		fw001365
76563874194989146	720575940635114591	86596	46486	3797	81376.0	49536.0	3557.0	1496877.0	intrinsic	central			CB1237		LHa2	BLVa1	LHa2__0	acetylcholine	0.8608393003517908			left		fw001366
76212236632365667	720575940627627029	81104	49440	3688	81104.0	49440.0	3688.0	1496517.0	intrinsic	central			CB1238		LHa2	BLVa1	LHa2__0	acetylcholine	0.8509255461640856			left		fw001367
76141318132642014	720575940625585957	80736	40968	3877	80736.0	40968.0	3877.0	1431684.0	intrinsic	central			CB1239		VPNl&d1_dorsal	BLAl2_dorsal	VPNl&d1_dorsal__0	acetylcholine	0.8971815591532134			left		fw001368
77196368325841280	720575940635280632	95243	34099	4231	82488.0	45304.0	3732.0	1497541.0	intrinsic	central			CB1240		LHa3	BLVa2	LHa3__0	acetylcholine	0.8642814138544711			left		fw001369
76282467937818173	720575940626888336	82288	46976	3832	82288.0	46976.0	3832.0	1497503.0	intrinsic	central			CB1241		LHa2	BLVa1	LHa2__0	acetylcholine	0.9061787664714476			left		fw001370
76633968195415614	720575940629002716	87705	41832	4788	82152.0	47200.0	3936.0	1497378.0	intrinsic	central				SLP345	SLPpl3	BLVa2c	SLPpl3__0	glutamate	0.742576703660128			left		fw001371
76845074226945954	720575940637587557	90080	42510	3522	82352.0	44400.0	3369.0	1497506.0	intrinsic	central			CB1242		SLPav2	BLD2	SLPav2__0	glutamate	0.8949493288044913			left		fw001372
76070880669134041	720575940630302551	79520	40472	3983	79520.0	40472.0	3983.0	1430995.0	intrinsic	central				AVLP434_b	VLPl2_medial	BLAv2_medial		acetylcholine	0.5366045286223609			left		fw001373
76282193261058594	720575940617253666	82232	42688	5247	82232.0	42688.0	5247.0	1503994.0	intrinsic	visual_projection			LCe04	LC9				acetylcholine	0.7897307613177025			left		fw001374	FBbt_00100480
76141318199786368	720575940632679736	80808	40664	4411	80808.0	40664.0	4411.0	1437449.0	intrinsic	visual_projection				LC6	VPNd3			acetylcholine	0.5369785776496363	acetylcholine	Davis et al., 2020	left		fw001375	FBbt_00003876
76844455952934317	720575940640253403	90456	33024	5004	90456.0	33024.0	5004.0	1731909.0	intrinsic	central			CB1243		LHp2	DPLp1	LHp2__1	acetylcholine	0.9318105329150044			left		fw001376
76282261913313371	720575940617216320	82176	44000	4648	82176.0	44000.0	4648.0	1501574.0	intrinsic	visual_projection				LC6	VPNd3			acetylcholine	0.6391566574124159	acetylcholine	Davis et al., 2020	left		fw001377	FBbt_00003876
76282124474912292	720575940617826624	82192	42520	5051	82192.0	42520.0	5051.0	1501680.0	intrinsic	visual_projection			LC10c	LC10	VPNd2			acetylcholine	0.5881284260039129	acetylcholine	Davis et al., 2020	left		fw001378	FBbt_00111746
79026367991692706	720575940638161973	122243	40290	4487	122440.0	42128.0	5197.0	3675561.0	intrinsic	central				SMP525	DM3_dorso_medial	DPMpm2_dorso_medial		acetylcholine	0.8984201628763532			left		fw001379	FBbt_20003387
79308049260583578	720575940638919485	126560	43496	5157	126560.0	43496.0	5157.0	4499218.0	intrinsic	central	CX			IbSpsP	DM6_IbSpsP	CM3_IbSpsP	DM6_IbSpsP__0	acetylcholine	0.8994591544850552			left		fw001380	FBbt_00111383
77127099227318010	720575940634171759	94593	50098	5137	84968.0	41296.0	5260.0	1770704.0	intrinsic	visual_projection				LC36	VPNp&v1_posterior	BLP1_posterior	VPNp&v1_posterior__4	acetylcholine	0.8507173272360207			left		fw001381
76915099440311467	720575940608971221	91288	37113	3607	81560.0	34640.0	3631.0	1432045.0	intrinsic	central			CB1244	LHAD1b2	LHl2_dorsal	DPLal2_dorsal	LHl2_dorsal__0	acetylcholine	0.8373507792704729	acetylcholine	Dolan et al., 2019	left		fw001382
76774293232521747	720575940629354087	89615	36367	3642	81800.0	36760.0	3525.0	1432149.0	intrinsic	central			CB1245	LHAD1b2	LHl2_dorsal	DPLal2_dorsal	LHl2_dorsal__0	acetylcholine	0.7899329922857578	acetylcholine	Dolan et al., 2019	left		fw001383
79026642399323625	720575940630998287	122760	44176	632	122760.0	44176.0	632.0	3664781.0	intrinsic	central	DAN			PAM02	CREa1_dorsal	BAmd1_dorsal	CREa1_dorsal_or_CREa2_medial__0	dopamine	0.4994284869636272	dopamine, Nplp1, sNPF, sparkly, amnesiac, CG34136	Mao & Davis 2009; Aso et al. 2019	left		fw001384	FBbt_00111016
76775186653332626	720575940611928930	89963	49660	4542	81496.0	39304.0	4606.0	1437978.0	intrinsic	visual_projection			LCe06		VPNp1_lateral	BLD5_lateral		acetylcholine	0.8309999934922551			left		fw001385
76211549504906659	720575940637297271	81552	39272	4339	81552.0	39272.0	4339.0	1438020.0	intrinsic	central			CB1246		LHl4_dorsal	BLD1_dorsal	LHl4_dorsal__0	gaba	0.5205012854216298			left		fw001386
76844524671947576	720575940614103761	90911	34218	4642	81824.0	37200.0	4956.0	1438300.0	intrinsic	central	LHLN		CB1247		LHp1	BLP3_or_4	LHp1__0	glutamate	0.9238444160470607			left		fw001387
76282055822510284	720575940627371599	81904	41216	5526	81904.0	41216.0	5526.0	1457292.0	intrinsic	visual_projection			LC10a	LC10	VPNd2			acetylcholine	0.5870812271794758	acetylcholine	Davis et al., 2020	left		fw001388	FBbt_00111747
77900124285782317	720575940630181463	106116	35191	2694	86256.0	32376.0	3306.0	1711056.0	intrinsic	central				aSP-g2	SLPal2	DPLal3	SLPal2__1	acetylcholine	0.900407374135395	acetylcholine	Dolan et al., 2019	left		fw001389	FBbt_00051555
76492955694978767	720575940613504749	85679	38083	3806	82344.0	39128.0	3745.0	1432344.0	intrinsic	central			CB1248		VLPl4_dorsal	BLD3_dorsal	VLPl4_dorsal__0	gaba	0.4945031716139875			left		fw001390
79308049194043510	720575940612491929	126664	43104	5068	126664.0	43104.0	5068.0	4499129.0	intrinsic	central				SLP437				gaba	0.818550116806162			left		fw001391	FBbt_20002831
76281986968740538	720575940643867940	82304	40264	4463	82304.0	40264.0	4463.0	1438619.0	intrinsic	central			CB1249		SLPpl3		SLPpl3__0	acetylcholine	0.9380958822828691			left		fw001392
79236717974073460	720575940629783082	125482	28994	1665	125856.0	27216.0	1028.0	4385817.0	intrinsic	central			CB1250		SMPad2	DAMd2_or_3	SMPad2__1	glutamate	0.8071826682913452			left		fw001393
79377180584417494	720575940638327640	126992	24648	1601	126992.0	24648.0	1601.0	4358333.0	intrinsic	central			CB1251		SMPad3	DAMd1	SMPad3__0	glutamate	0.5228958325384622			left		fw001394
76283292504621727	720575940623543309	82200	59760	3509	82200.0	59760.0	3509.0	1537248.0	intrinsic	visual_projection				LC12				acetylcholine	0.46270547981544635			left		fw001395	FBbt_00100484
76212511510521085	720575940620069615	81720	53792	3901	81720.0	53792.0	3901.0	1520853.0	intrinsic	visual_projection				LC27				acetylcholine	0.8997522332042288			left		fw001396	FBbt_00051248
76282674096515816	720575940628592296	82064	49808	4087	82064.0	49808.0	4087.0	1521865.0	intrinsic	visual_projection			LC20a	LC20				acetylcholine	0.8539111690909651			left		fw001397
79096599363571898	720575940616487910	123297	37604	4672	126832.0	33152.0	4445.0	4404153.0	intrinsic	central			CB1252		DM2_or_DM3_posterior	DPMpm1_or_DPMpm2_posterior	DM2_or_DM3_posterior__1	glutamate	0.7331720413285502			left		fw001398
79166074620505105	720575940636994111	124680	24520	3759	124680.0	24520.0	3759.0	4371303.0	intrinsic	central	CX	columnar		PFL1	DM2_CX_d2	DPMpm1_CX_d2	DM2_CX_d2__0	acetylcholine	0.6211210997156775			left		fw001399	FBbt_00111433
79170472599771766	720575940632407826	123880	90136	3198	123880.0	90136.0	3198.0	4706208.0	efferent	descending			DNg70		MX3	MX3	MX3__7	gaba	0.4744000632435091			left	CV	fw001400	FBbt_00111297
78959366300238065	720575940647031860	120920	90320	2940	120920.0	90320.0	2940.0	3823146.0	efferent	descending			DNge122		MX3	MX3	MX3__0	gaba	0.6143649138925341			left	CV	fw001401	FBbt_00047516
79029735044427650	720575940636656632	122472	90584	2976	122472.0	90584.0	2976.0	3823583.0	efferent	descending			DNg74_b		MX3	MX3	MX3__2	gaba	0.6683242156619051			left	CV	fw001402	FBbt_00051961
79309011333317620	720575940637478207	125944	57168	5224	125944.0	57168.0	5224.0	4539135.0	intrinsic	central			CB0624	5812982885,5901225755				acetylcholine	0.7760896689115214			left		fw001403
79098797984211009	720575940607466435	123531	70741	1630	122784.0	73096.0	1058.0	3734977.0	intrinsic	central			CB1253		FLAa3	BAmas2	FLAa3__0	glutamate	0.8319594765708377			left		fw001404
76915442970745585	720575940639151987	91243	42277	3211	89368.0	40576.0	2964.0	1761643.0	intrinsic	central			CB1254		SLPal3_and_SLPal4_dorsal	BLAd3_and_BLAd4_dorsal	SLPal3_and_SLPal4_dorsal__0	glutamate	0.7567862555754502			left		fw001405
76493505383887045	720575940619319745	85064	46223	3424	81544.0	47112.0	3197.0	1496764.0	intrinsic	central			CB1255		VLPl2_posterior	BLAv2_posterior	VLPl2_posterior__3	acetylcholine	0.8148250894052103			left		fw001406
76774774269140437	720575940610895826	89384	43551	3857	81568.0	46872.0	3839.0	1496807.0	intrinsic	central			CB1106		LHa2	BLVa1	LHa2__0	acetylcholine	0.8486760477165092			left		fw001407
77549242637518615	720575940608082990	101165	49731	2649	84120.0	49088.0	2682.0	1808575.0	intrinsic	central				CL062_b	VLPl2_medial	BLAv2_medial	VLPl2_medial__1	acetylcholine	0.816523695134664			left		fw001408
76634586402256323	720575940622832398	87016	51444	2729	82408.0	49512.0	2880.0	1807368.0	intrinsic	central			CB1256		VLPl2_medial	BLAv2_medial	VLPl2_medial__0	acetylcholine	0.7048852404087866			left		fw001409
76845624116993030	720575940635742911	90612	50793	4542	89992.0	48048.0	4621.0	1822322.0	intrinsic	optic	bilateral		LC14b	LC14	VPNp1_lateral	BLD5_lateral		acetylcholine	0.7053385522551738			left		fw001410	FBbt_00100486
76986430391973545	720575940645134359	92691	51195	5076	90384.0	47416.0	5052.0	1822447.0	intrinsic	visual_projection				LPLC1	VPNd1	BLD6		acetylcholine	0.57011663642746	acetylcholine	Davis et al., 2020	left		fw001411	FBbt_00111762
76212030541405846	720575940623622899	81792	46608	4483	81792.0	46608.0	4483.0	1501128.0	intrinsic	visual_projection			LC10a	LC10	VPNd2			acetylcholine	0.5426308760811043	acetylcholine	Davis et al., 2020	left		fw001412	FBbt_00111747
76211755663444437	720575940613686434	81544	42416	4429	81544.0	42416.0	4429.0	1500844.0	intrinsic	visual_projection			LC10c	LC10	VPNd2			acetylcholine	0.6363413890079364	acetylcholine	Davis et al., 2020	left		fw001413	FBbt_00111746
76634380444958392	720575940626689679	87206	47935	4121	81480.0	43712.0	4137.0	1500601.0	intrinsic	central			PLP046a	PLP046	SLPa&l1_lateral	BLAvm_posterior	SLPa&l1_lateral__0	glutamate	0.8169359082301164			left		fw001414
77056043154360165	720575940614636450	93228	39836	4232	83592.0	40616.0	4934.0	1767117.0	intrinsic	central	LHLN		CB1258		VPNp&v1_posterior	BLP1_posterior	VPNp&v1_posterior__1	glutamate	0.5208718091211415			left		fw001415
79029666593305262	720575940618958109	122528	89416	4719	122528.0	89416.0	4719.0	3826438.0	intrinsic	central			CB0059		putative_primary	putative_primary		gaba	0.7517601242568083			left		fw001416
79029735246149926	720575940627426835	122424	89952	4619	122424.0	89952.0	4619.0	3826406.0	intrinsic	central			CB0060		LB5	LB5	LB5__2	acetylcholine	0.8888961184809078			left		fw001417
76774568110670184	720575940630603884	89130	39789	3824	83080.0	48784.0	3817.0	1813443.0	intrinsic	central			CB0997		LHa2	BLVa1	LHa2__0	acetylcholine	0.9300897219947046			left		fw001418
76352974188052130	720575940629993167	83864	49208	4389	83864.0	49208.0	4389.0	1819077.0	intrinsic	visual_projection			LC10a	LC10	VPNd2			acetylcholine	0.5990550024274426	acetylcholine	Davis et al., 2020	left		fw001419	FBbt_00111747
79658999158898865	720575940624078484	131129	29766	1887	123560.0	74088.0	1066.0	4640810.0	intrinsic	central			CB0960		FLAa3	BAmas2	FLAa3__0	acetylcholine	0.7724794094204285			left		fw001420
76634792627624983	720575940625145597	87769	54003	3108	81696.0	55584.0	2774.0	1510492.0	intrinsic	central			CB0061		VLPl&d1_lateral	BLAv1_posterior		acetylcholine	0.748765360653046			left		fw001421
77127236196795366	720575940611270257	94157	52471	1913	89080.0	54680.0	2082.0	1842854.0	intrinsic	central			CB1259		VLPa1_medial	DALl2_medial	VLPa1_medial__3	acetylcholine	0.7921386731040554			left		fw001422
78746267001971521	720575940632795532	117994	61027	1509	103248.0	57240.0	1375.0	2472243.0	intrinsic	central	ALLN			lLN2F_b	ALl1_dorsal	BAlc_dorsal		gaba	0.5732033580551936			left		fw001423	FBbt_00049812
78535229488839560	720575940619838912	115046	61460	1454	103472.0	56800.0	1568.0	2472660.0	intrinsic	central	ALPN	uniglomerular		VA5_lPN	ALl1_ventral	BAlc_ventral	ALl1_ventral__3	acetylcholine	0.9640137965349249	acetylcholine	Tanaka et al., 2012	left		fw001424	FBbt_00067366
78887073343513265	720575940626247823	119912	61736	2136	105936.0	65096.0	2178.0	2535384.0	intrinsic	central	ALPN	uniglomerular		VM4_lvPN	ALlv1	BAlp4	ALlv1__0	acetylcholine	0.9119215600653108	acetylcholine	Tanaka et al., 2012	left		fw001425	FBbt_00049775
81348673921241360	720575940616345403	156543	42510	3897	148848.0	32440.0	4754.0	6312690.0	intrinsic	central	Kenyon_Cell		KCab	KCab-s	MBp1	MBp1		dopamine	0.6279695848473414	acetylcholine, Nplp1, sNPF, sparkly	Barnstedt et al. 2016; Aso et al. 2019	right		fw001426	FBbt_00100248
78675005374027600	720575940620916229	117160	47403	4856	115240.0	51816.0	5543.0	3084151.0	intrinsic	central				LAL158	putative_primary	putative_primary		acetylcholine	0.8749681683416585			left		fw001427	FBbt_20001454
78745305398491314	720575940619619675	117730	46285	4670	114288.0	48936.0	5724.0	3055020.0	intrinsic	central			CB1260		DM6_central1	CM3_central1	DM6_central1__2	acetylcholine	0.8112215076509364			left		fw001428
81347574409899356	720575940617436305	155792	25416	4079	155792.0	25416.0	4079.0	6310812.0	intrinsic	central	Kenyon_Cell			KCg-m	MBp3	MBp3		dopamine	0.7187905986319179	acetylcholine, sNPF, sparkly	Barnstedt et al. 2016; Aso et al. 2019	right		fw001429	FBbt_00111061
81347643196061219	720575940627245701	155848	26408	4276	155848.0	26408.0	4276.0	6320836.0	intrinsic	central	Kenyon_Cell		KCapbp-m	KCa'b'-m	MBp3	MBp3		dopamine	0.5148693609010798	acetylcholine, sparkly	Barnstedt et al. 2016; Aso et al. 2019	right		fw001430	FBbt:00100253
77550892039718311	720575940626371465	100632	74128	4064	100632.0	74128.0	4064.0	2692001.0	intrinsic	visual_projection				LC16	VPNv2			acetylcholine	0.3550859195118487	acetylcholine	Davis et al., 2020	left		fw001431	FBbt_00111751
77760761455624326	720575940636625400	103550	55056	4914	106088.0	57296.0	5437.0	2490926.0	intrinsic	central			CB1143		VLPl&p2_posterior	BLVp1_posterior	VLPl&p2_posterior__0	acetylcholine	0.9281634817591158			left		fw001432
80576679051262327	720575940643346336	144848	72873	1902	147840.0	75160.0	1693.0	5821463.0	intrinsic	central	CX	tangential		FB5J,FB5K,FB5L,FB5M,FB5N,FB5W	LALv1_dorsal	BAmv1_dorsal	LALv1_dorsal__0	gaba	0.3592876952704012			right		fw001433
78182286390261205	720575940639234367	109989	45606	2271	105840.0	51536.0	2072.0	2477763.0	intrinsic	central	CX	ring neuron		ER3w	EBa1	DALv2	EBa1__1	gaba	0.9725708081720968	gaba	Omoto et al., 2018	left		fw001434
78604430136229472	720575940625871949	115716	43766	2551	106968.0	51288.0	1702.0	2479712.0	intrinsic	central	CX	ring neuron		ER4d	EBa1	DALv2	EBa1__1	gaba	0.810322561470647	gaba	Turner-Evans et al. 2020	left		fw001435	FBbt_00007538
81137979670298650	720575940616296763	153195	48330	1524	153248.0	48816.0	848.0	6362957.0	intrinsic	central				ATL009	EBa1	DALv2	EBa1__4	gaba	0.7882165651387454			right		fw001436	FBbt_20000073
81137979670296157	720575940605124482	152755	48045	1524	151384.0	48712.0	766.0	6362320.0	intrinsic	central	CX	tangential	CB.FB3,4L0		EBa1	DALv2	EBa1__7	glutamate	0.6920632701620908			right		fw001437
80154535171065312	720575940635895774	138832	74280	742	138832.0	74280.0	742.0	5278730.0	intrinsic	central			CB1261		FLAa3	BAmas2	FLAa3__0	acetylcholine	0.7905012647935432			right		fw001438
80506378892065761	720575940636063406	143824	73472	671	143824.0	73472.0	671.0	5782538.0	intrinsic	central				CL121,CL122	PSa1	BAmv2	PSa1__0	gaba	0.6775815132934033			right		fw001440
77618718028558048	720575940619637056	102171	36232	2673	147760.0	50368.0	933.0	5744345.0	intrinsic	central				mALD1	CREa1_ventral	BAmd1_ventral		gaba	0.8915795538220094			right		fw001441	FBbt_00051246
80083891683190009	720575940610568305	137809	69493	1603	138336.0	73288.0	754.0	5232399.0	intrinsic	central			CB0960		FLAa3	BAmas2	FLAa3__0	acetylcholine	0.6483113888940127			right		fw001442
80856573345588250	720575940620010405	149168	49408	725	149168.0	49408.0	725.0	6361779.0	intrinsic	central	CX	ring neuron		ER3a	EBa1	DALv2	EBa1__0	acetylcholine	0.35450207928642946	gaba	Omoto et al., 2018	right		fw001443
78605392074266439	720575940617586757	115645	58441	1209	105488.0	51688.0	1103.0	2467301.0	intrinsic	central	ALLN		lLN2X12		ALl1_dorsal	BAlc_dorsal	ALl1_dorsal__0	acetylcholine	0.4285663883358714			left		fw001444
78112192591016530	720575940619661082	108607	49586	2715	99208.0	49144.0	1978.0	2429923.0	intrinsic	central				AVLP203	VLPa2	DALv1		gaba	0.6193992686196923			left		fw001445	FBbt_20000312
77760898357374019	720575940623788040	104232	57736	991	104232.0	57736.0	991.0	2467000.0	intrinsic	central	ALLN			lLN2F_a	ALl1_dorsal	BAlc_dorsal		gaba	0.3304829942305237			left		fw001446	FBbt_00049812
78394629506183428	720575940626023001	112822	63293	1686	110240.0	73912.0	1406.0	3139456.0	intrinsic	central	ALPN	multiglomerular		M_vPNml63	ALv1	BAla1	ALv1__0	gaba	0.8498006932913827	gaba	Liang et al., 2013	left		fw001447
80155566164444244	720575940623503318	138720	89600	2073	138720.0	89600.0	2073.0	5341285.0	efferent	descending			DNg104		putative_primary	putative_primary		octopamine	0.6602478285732559			right	CV	fw001448	FBbt_00047516
80506860465597793	720575940612805118	143619	81453	4997	139096.0	89208.0	5080.0	5344311.0	efferent	descending			DNg10		LB6	LB6	LB6__0	acetylcholine	0.6337845649243087			right	CV	fw001449	FBbt_00047602
80996761615429534	720575940652837793	151296	41264	5131	151296.0	41264.0	5131.0	6352585.0	intrinsic	central	Kenyon_Cell			KCg-m	MBp2	MBp2		dopamine	0.797832657539521	acetylcholine, sNPF, sparkly	Barnstedt et al. 2016; Aso et al. 2019	right		fw001451	FBbt_00111061
78464586067622103	720575940617013554	113967	57164	2629	149632.0	49552.0	5016.0	6369843.0	intrinsic	central			PS196b	PS196	putative_primary	putative_primary		acetylcholine	0.8925046535083815			right		fw001452	FBbt_20001951
80926049139201223	720575940631597905	149535	36312	3801	149640.0	40576.0	4632.0	6352055.0	intrinsic	central				SIP078,SIP080	DM6_dorso_lateral	CM3_dorso_lateral	DM6_dorso_lateral__1	acetylcholine	0.6856960772537113			right		fw001453
77760899028585999	720575940624290744	103392	57608	5764	103392.0	57608.0	5764.0	2486111.0	intrinsic	visual_projection				LC39	VPNp&v1_ventral	BLP1_ventral	VPNp&v1_ventral__1	glutamate	0.5932398593773711			left		fw001454
78533718196872489	720575940635717743	115395	38564	5289	111248.0	32976.0	5388.0	3001746.0	intrinsic	central	Kenyon_Cell		KCapbp-ap1	KCa'b'-ap1	MBp2	MBp2		dopamine	0.4576259793712989	acetylcholine, sparkly	Barnstedt et al. 2016; Aso et al. 2019	left		fw001455	FBbt:00049836
80296372708163352	720575940649809273	140632	89776	4850	140632.0	89776.0	4850.0	5872936.0	efferent	descending			DNg56		putative_primary	putative_primary		gaba	0.5791315369785217			right	CV	fw001456	FBbt_00047516
78392018501881439	720575940614967007	113184	24264	4460	113184.0	24264.0	4460.0	2969403.0	intrinsic	central	Kenyon_Cell			KCab-p	MBp1	MBp1		dopamine	0.6275989812628431	acetylcholine, Nplp1, sNPF, sparkly	Barnstedt et al. 2016; Aso et al. 2019	left		fw001457	FBbt_00110931
78392018502117738	720575940619902343	113344	24352	4605	113344.0	24352.0	4605.0	2969489.0	intrinsic	central	Kenyon_Cell		KCab	KCab-s	MBp1	MBp1		dopamine	0.5442060774713371	acetylcholine, Nplp1, sNPF, sparkly	Barnstedt et al. 2016; Aso et al. 2019	left		fw001458	FBbt_00100248
80854924413970968	720575940624303347	148496	24648	3491	148496.0	24648.0	3491.0	6276730.0	intrinsic	central			CB1262		SMPp&v1_posterior	DPLc5_anterior	SMPp&v1_posterior__0	glutamate	0.789727143380485			right		fw001459
78110680964017884	720575940620201176	108637	26877	4364	115104.0	22640.0	4342.0	2970951.0	intrinsic	central				SLP298	SLPpm1	DPLm1		glutamate	0.9228303359721425			left		fw001460	FBbt_20002692
78462387246247340	720575940628308215	113832	24888	4570	113832.0	24888.0	4570.0	2970251.0	intrinsic	central	Kenyon_Cell		KCapbp-ap1	KCa'b'-ap1	MBp1	MBp1		dopamine	0.3885444406994163	acetylcholine, sparkly	Barnstedt et al. 2016; Aso et al. 2019	left		fw001461	FBbt:00049836
78392155873869362	720575940619937872	112661	26273	4048	113104.0	24904.0	4031.0	2961855.0	intrinsic	central			CB1016		CLp1	DPLc4	CLp1__0	acetylcholine	0.8245657689513264			left		fw001462
77759180706277829	720575940634684055	103523	31801	3355	108772.0	28495.0	1840.0		intrinsic	central			CB1263		LHd1	DPLd	LHd1__1	acetylcholine	0.8446005484034329			left		fw001463
77899643518091363	720575940620316766	106408	28192	4896	106408.0	28192.0	4896.0	2357187.0	intrinsic	central	Kenyon_Cell		KCab	KCab-c	MBp4	MBp4		dopamine	0.5410970458218805	acetylcholine, Nplp1, sNPF, sparkly	Barnstedt et al. 2016; Aso et al. 2019	left		fw001464	FBbt_00100248
78111574518287193	720575940622949069	108640	40552	5730	108640.0	40552.0	5730.0	3028460.0	intrinsic	central	Kenyon_Cell			KCg-m	MBp3	MBp3		dopamine	0.7298275405725264	acetylcholine, sNPF, sparkly	Barnstedt et al. 2016; Aso et al. 2019	left		fw001465	FBbt_00111061
77339305039219572	720575940626107267	98008	67152	6100	98008.0	67152.0	6100.0	2126285.0	intrinsic	visual_projection				LLPC3				acetylcholine	0.8341802449699377			left		fw001466
77832367150523288	720575940645047831	104896	74048	5016	104896.0	74048.0	5016.0	2575769.0	efferent	descending			DNg16		putative_primary	putative_primary		acetylcholine	0.689710667436405			left	CV	fw001467	FBbt_00047608
80576816758729684	720575940620211905	144354	74997	4015	145624.0	89944.0	2901.0	5872346.0	intrinsic	central			CB1264		MX7	MX7	MX7__0	acetylcholine	0.8426758697192916			right		fw001468
78463074038415287	720575940641254133	113842	35192	1539	104128.0	65384.0	5451.0	2539901.0	intrinsic	central					VLPl&p1_posterior	BLVp2_posterior	VLPl&p1_posterior__1	acetylcholine	0.8490096435483241			left		fw001469
78605323355057878	720575940628343634	115978	57774	1422	105976.0	51936.0	1291.0	2477129.0	intrinsic	central	ALLN			lLN2P_c	ALl1_dorsal	BAlc_dorsal	ALl1_dorsal__0	gaba	0.5241673868672188			left		fw001470
78463418172192413	720575940633219775	114046	39767	5287	115024.0	33936.0	5213.0	3031399.0	intrinsic	central	Kenyon_Cell		KCab	KCab-m	MBp2	MBp2		dopamine	0.5391634331441764	acetylcholine, Nplp1, sNPF, sparkly	Barnstedt et al. 2016; Aso et al. 2019	left		fw001471	FBbt_00100248
80225866323619299	720575940639454848	139257	88201	3257	147592.0	90632.0	2420.0	6111045.0	intrinsic	central			CB1265		MX3	MX3	MX3__3	gaba	0.48931604859642885			right		fw001472
80854924480664600	720575940623546638	149240	24912	3680	149240.0	24912.0	3680.0	6278110.0	intrinsic	central	Kenyon_Cell			KCg-m	MBp1	MBp1		dopamine	0.7379274648387988	acetylcholine, sNPF, sparkly	Barnstedt et al. 2016; Aso et al. 2019	right		fw001473	FBbt_00111061
77551029344445762	720575940616708108	100875	75964	3047	98024.0	75784.0	3658.0	2140365.0	intrinsic	central				WED057	WEDa1	BAlv	WEDa1__0	gaba	0.7832812513175988			left		fw001474	FBbt_20003607
78392774013173946	720575940646564916	112785	36324	1149	114448.0	43120.0	716.0	3041124.0	intrinsic	central	DAN			PAM08	CREa2_medial	DALcm1_medial	CREa1_dorsal_or_CREa2_medial__0	dopamine	0.688708574758731	dopamine	Mao & Davis 2009	left		fw001475
80717485124779397	720575940631526215	146824	73800	823	146824.0	73800.0	823.0	5786518.0	intrinsic	central	ALLN		CB1266		ALv2	BAla2	ALv2__1	acetylcholine	0.4281123195893617			right		fw001476
77970218420973098	720575940618425246	106824	30368	5114	106824.0	30368.0	5114.0	2357394.0	intrinsic	central	Kenyon_Cell			KCg-m	MBp4	MBp4		dopamine	0.791130726253568	acetylcholine, sNPF, sparkly	Barnstedt et al. 2016; Aso et al. 2019	left		fw001477	FBbt_00111061
77969874823149109	720575940631435345	106744	26168	4778	106744.0	26168.0	4778.0	2357360.0	intrinsic	central	Kenyon_Cell			KCg-m	MBp4	MBp4		dopamine	0.7628515691625404	acetylcholine, sNPF, sparkly	Barnstedt et al. 2016; Aso et al. 2019	left		fw001478	FBbt_00111061
77900536804119812	720575940608407305	106269	40802	4370	106856.0	27848.0	5048.0	2357412.0	intrinsic	central	Kenyon_Cell		KCapbp-m	KCa'b'-m	MBp4	MBp4		dopamine	0.4876342082889017	acetylcholine, sparkly	Barnstedt et al. 2016; Aso et al. 2019	left		fw001479	FBbt:00100253
80999372485136367	720575940623600619	150688	79776	1079	150688.0	79776.0	1079.0	6457801.0	intrinsic	central			CB1267		TRdl_a	TRdl_a	TRdl_a__0	gaba	0.4570323908299607			right		fw001480
80151443197312056	720575940634221920	138792	27608	3682	138792.0	27608.0	3682.0	4944165.0	intrinsic	central	CX	columnar		FR1	DM2_CX_d2	DPMpm1_CX_d2	DM2_CX_d2__0	gaba	0.42960329773787026			right		fw001481	FBbt_00051235
80714118272782511	720575940613002981	146952	24160	3636	146952.0	24160.0	3636.0	5593136.0	intrinsic	central				CL244				acetylcholine	0.7996555442341684			right		fw001482	FBbt_20000949
81348673921243443	720575940617982800	156051	42254	3897	147608.0	27144.0	4105.0	5631902.0	intrinsic	central	Kenyon_Cell		KCab	KCab-m	MBp1	MBp1		dopamine	0.5640950098600512	acetylcholine, Nplp1, sNPF, sparkly	Barnstedt et al. 2016; Aso et al. 2019	right		fw001483	FBbt_00100248
80784555736629296	720575940629671235	147872	24640	3783	147872.0	24640.0	3783.0	5593687.0	intrinsic	central	Kenyon_Cell			KCg-m	MBp1	MBp1		dopamine	0.802053472525434	acetylcholine, sNPF, sparkly	Barnstedt et al. 2016; Aso et al. 2019	right		fw001484	FBbt_00111061
77970080981989193	720575940639128885	106872	28656	5123	106872.0	28656.0	5123.0	2357392.0	intrinsic	central	Kenyon_Cell		KCapbp-m	KCa'b'-m	MBp4	MBp4		dopamine	0.5114764537353903	acetylcholine, sparkly	Barnstedt et al. 2016; Aso et al. 2019	left		fw001485	FBbt:00100253
80998341894513896	720575940613429314	150724	65051	2754	147120.0	77136.0	1113.0	5821185.0	intrinsic	central	CX			SA1	LALv1_dorsal	BAmv1_dorsal	LALv1_dorsal__0	glutamate	0.594279277685157			right		fw001486
77055287240361481	720575940611739285	93274	28941	4439	106576.0	21864.0	4328.0	2316338.0	intrinsic	central	LHLN		CB1160		LHd2	DPLm2	LHd2__3	glutamate	0.6130911131080473			left		fw001487
77617962315979109	720575940628822805	102112	25040	4510	102112.0	25040.0	4510.0	2312113.0	intrinsic	central				SMP595	putative_primary	putative_primary		glutamate	0.8126711139018534			left		fw001488	FBbt_20003457
78466510481453447	720575940626993694	114085	85802	4733	106168.0	81648.0	4403.0	2700497.0	efferent	descending			DNge007		LB6	LB6	LB6__1	acetylcholine	0.5917463363283331			left	CV	fw001489	FBbt_00047516
78815536368683868	720575940607039957	119165	44275	2492	102744.0	44768.0	2070.0	2437361.0	intrinsic	central	CX	ring neuron		ER3w	EBa1	DALv2	EBa1__1	gaba	0.9777452787984257	gaba	Omoto et al., 2018	left		fw001490
78255128968243772	720575940622678781	110600	81592	1578	110600.0	81592.0	1578.0	3192806.0	intrinsic	central					TRdm	TRdm	TRdm__1	serotonin	0.8947169332062459			left		fw001491
80363992068981986	720575940636343147	142048	49544	356	142048.0	49544.0	356.0	5714244.0	intrinsic	central	LHCENT			LHCENT11	primary	primary		acetylcholine	0.9039756507096008			right		fw001492	FBbt_00051505
78958816611716095	720575940637244725	121107	82283	3400	106096.0	83072.0	2994.0	2782079.0	intrinsic	central			CB1021		MX7	MX7	MX7__0	acetylcholine	0.6883142197000607			left		fw001493
81209585499043890	720575940612246490	154414	66326	2347	155936.0	65736.0	1897.0	6401239.0	intrinsic	central				IB007	putative_primary	putative_primary		glutamate	0.5829231093659396			right		fw001494	FBbt_20001184	outlier_seg
78251967805558162	720575940612277490	111055	34538	1460	106528.0	41040.0	1376.0	2399065.0	intrinsic	central				SMP144,SMP150	putative_primary	putative_primary		glutamate	0.614167384031052			left		fw001495
78111986298788517	720575940638163428	109232	46083	2012	107064.0	47984.0	1615.0	2443015.0	intrinsic	central	MBON			MBON06	putative_primary	putative_primary		glutamate	0.5056263083320897	glutamate, sparkly, Dh31, Gbp5, allatostatin-a, Nplp1	Aso et al. 2014; Aso et al. 2019	left		fw001496	FBbt_00100242	outlier_seg
78394767079795001	720575940627649641	113358	65860	3043	102056.0	40600.0	1793.0	2392730.0	intrinsic	central			CB1268		WEDd1	DALd	WEDd1__0	acetylcholine	0.9210314814256286			left		fw001497
81278855067372814	720575940628174080	154947	50516	5111	155672.0	48928.0	5272.0	6376461.0	intrinsic	central			CB1269		PSp3	DPMl1	PSp3__0	acetylcholine	0.8008703920790795			right		fw001498
78816292350133748	720575940610507106	118951	55647	3065	103800.0	40712.0	1789.0	2397970.0	intrinsic	central			CB1270		WEDd1	DALd	WEDd1__0	acetylcholine	0.6702152232513212			left		fw001499
80504524070062471	720575940618627377	143936	46512	5188	143936.0	46512.0	5188.0	5723533.0	intrinsic	central	CX			PFNa	DM4_CX_v	CM4_CX_v	DM4_CX_v__0	acetylcholine	0.775656878001457			right		fw001501	FBbt_00111396
80293074106445660	720575940620033627	140744	40672	4539	140744.0	40672.0	4539.0	5659390.0	intrinsic	central				PS164,PS165	putative_primary	putative_primary		gaba	0.6099463489840486			right		fw001502
80294104697103163	720575940621176837	140960	56628	2839	152416.0	57904.0	5187.0	6396245.0	intrinsic	central				LAL152	DM5_central	CM1_central		acetylcholine	0.8772908933217426			right		fw001503	FBbt_20001448
79096736467224310	720575940619597958	122954	40550	2285	101280.0	49368.0	1737.0	2433541.0	intrinsic	central				SIP027	EBa1	DALv2	EBa1__5	gaba	0.7192939143775235			left		fw001504
80222430484296820	720575940605464766	139248	37104	4531	139248.0	37104.0	4531.0	4988881.0	intrinsic	central			CB1271		DM1_dorsal	DPMm1_dorsal	DM1_dorsal__0	acetylcholine	0.6580954839067681			right		fw001505
80787854003516215	720575940624604710	148392	74072	2062	148392.0	74072.0	2062.0	6422986.0	intrinsic	central				WED075	putative_primary	putative_primary		gaba	0.7432392864294975			right		fw001506	FBbt_20003625
80715217381725381	720575940630076887	147135	40020	623	147968.0	40776.0	512.0	5656331.0	intrinsic	central	DAN			PAM08	CREa2_medial	DALcm1_medial	CREa1_dorsal_or_CREa2_medial__0	dopamine	0.8776978311680012	dopamine	Mao & Davis 2009	right		fw001507
77618512205763609	720575940620326336	101568	32640	5313	101568.0	32640.0	5313.0	2359658.0	intrinsic	central	Kenyon_Cell		KCapbp-ap1	KCa'b'-ap1	MBp4	MBp4		dopamine	0.4128603054859578	acetylcholine, sparkly	Barnstedt et al. 2016; Aso et al. 2019	left		fw001508	FBbt:00049836
80647116447850383	720575940633564920	146024	73976	1322	146024.0	73976.0	1322.0	5790455.0	intrinsic	central				VES023	PSa1	BAmv2	PSa1__0	gaba	0.7442518301010002			right		fw001509	FBbt_20003489
81349223341739625	720575940630496374	156208	49992	1437	156208.0	49992.0	1437.0	6385841.0	intrinsic	central	MBON			MBON05	putative_primary	putative_primary		glutamate	0.5672063035300218	glutamate	Aso et al. 2014	right		fw001510	FBbt_00111004
78111505329537319	720575940626573585	108681	39369	2492	103208.0	41344.0	1784.0	2397904.0	intrinsic	central					WEDd1	DALd	WEDd1__0	acetylcholine	0.9531832880141997			left		fw001511
78818422653431008	720575940621642155	118779	87125	2695	109304.0	82232.0	1921.0	3192248.0	intrinsic	central			CB0989		MD3	MD3	MD3__0	gaba	0.5815974101174404			left		fw001512
78534886159548052	720575940613967778	115316	56774	3236	106920.0	39016.0	1533.0	2399161.0	intrinsic	central				LAL021	AOTUv1_ventral	DALcm2_ventral	AOTUv1_ventral__0	acetylcholine	0.8823052673967279			left		fw001513	FBbt_20001317
81491472993595625	720575940637023966	158326	72476	3630	147136.0	57616.0	5236.0	5759036.0	intrinsic	central			CB1138		DM4_ventral	CM4_ventral	DM4_ventral__1	acetylcholine	0.7645975540537506			right		fw001514
80504180338671466	720575940626894588	143727	40749	4323	147776.0	34144.0	4958.0	5666888.0	intrinsic	central	CX			PFNm,PFNp	DM3_CX_v	DPMpm2_CX_v	DM3_CX_v__0	acetylcholine	0.8758604652341201			right		fw001515
78744411911591614	720575940616386850	117845	32500	4044	81544.0	31928.0	4719.0	1419826.0	intrinsic	central			LHPV6r1		LHp2	DPLp1	LHp2__2	acetylcholine	0.9210022156715396			left		fw001516
76493574170427441	720575940624020323	85879	47063	3911	81600.0	48704.0	3869.0	1496736.0	intrinsic	central			CB1272		LHa2	BLVa1	LHa2__1	acetylcholine	0.8868621636840079			left		fw001517
76774568043845845	720575940610099576	89220	40103	3552	86216.0	40568.0	3440.0	1764701.0	intrinsic	central				CL013	SLPav2	BLD2	SLPav2__2	glutamate	0.8427917067331387			left		fw001518	FBbt_20000718
77480523295316643	720575940631924691	99704	73400	3897	99704.0	73400.0	3897.0	2573075.0	intrinsic	visual_projection				LC13				acetylcholine	0.7535226171740511			left		fw001519	FBbt_00100485
76422793109621662	720575940633763411	84264	41504	4085	84264.0	41504.0	4085.0	1763789.0	intrinsic	central				PLP001	putative_primary	putative_primary		gaba	0.7649901641629154			left		fw001520	FBbt_20001501	outlier_seg
77266118527568324	720575940628027005	96729	24614	3675	84584.0	41272.0	3974.0	1763796.0	intrinsic	central				SLP065	LHl4_dorsal	BLD1_dorsal	LHl4_dorsal__1	gaba	0.6801777933502554			left		fw001521	FBbt_20002459
77691354515886618	720575940617365947	102639	69483	2998	98048.0	74688.0	3612.0	2140348.0	intrinsic	central					WEDa1	BAlv		gaba	0.7181064871931215			left		fw001522
82406266534020765	720575940620057626	171536	72976	2840	171536.0	72976.0	2840.0	7137099.0	intrinsic	visual_projection			MTe13					glutamate	0.6349345490541911			right		fw001523
82264498186107251	720575940617700253	169240	57967	2126	172016.0	73952.0	2163.0	7137249.0	intrinsic	central			CB1273		VLPl&p2_lateral	BLVp1_anterior	VLPl&p2_lateral__0	acetylcholine	0.46244777866441983			right		fw001524
77550548374687842	720575940630258003	100581	69017	3151	94192.0	74200.0	3508.0	2123167.0	intrinsic	central				SAD021_a	WEDa1	BAlv	WEDa1__0	gaba	0.7071160893145512			left		fw001525
79169647899017976	720575940638663221	124635	77748	2705	108688.0	81472.0	2701.0	3196765.0	intrinsic	central			CB0631	546771021,637487760	putative_primary	putative_primary		acetylcholine	0.9648781456201619			left		fw001526
77902941784438857	720575940623484100	106318	76653	2782	96136.0	74064.0	3100.0	2123894.0	intrinsic	central			CB1231		WEDa1	BAlv	WEDa1__0	gaba	0.6640754877957041			left		fw001527
78321787062246203	720575940638117248	112207	26948	3296	119624.0	33120.0	4374.0	3589092.0	intrinsic	central				SIP078,SIP080	DM6_dorso_lateral	CM3_dorso_lateral	DM6_dorso_lateral__1	acetylcholine	0.6270718189345764			left		fw001528
76776904572879665	720575940640376565	89712	74672	3809	89712.0	74672.0	3809.0	1953537.0	intrinsic	visual_projection				LC13				acetylcholine	0.71896223229012			left		fw001529	FBbt_00100485
76987392665849422	720575940622519748	92312	65800	6519	92312.0	65800.0	6519.0	2112772.0	intrinsic	visual_projection				LLPC3				acetylcholine	0.7710409686001893			left		fw001530
83038829183381804	720575940618368157	181080	61976	1992	181080.0	61976.0	1992.0	7676241.0	intrinsic	optic	bilateral		MeMe_e09					glutamate	0.7748309990669637			right		fw001531
76846998304696022	720575940630033270	90136	71064	2633	90136.0	71064.0	2633.0	1938191.0	intrinsic	central			CB1274		VLPl1_or_VLPl5	BLVa3_or_4	VLPl1_or_VLPl5__1	acetylcholine	0.9390709752327342			left		fw001532
82969354328939842	720575940628538106	179832	74872	5847	179832.0	74872.0	5847.0	7473020.0	intrinsic	visual_projection				LLPC1				acetylcholine	0.7482651162789538	acetylcholine	Davis et al., 2020	right		fw001533
78462661989449771	720575940620130032	114560	29294	3214	100072.0	34176.0	5055.0	2400847.0	intrinsic	central	CX	tangential	CB.FB6E4		DL1_dorsal	CP2_dorsal	DL1_dorsal__1	glutamate	0.45340297851179184	glutamate, leucokinin	Nassel et al., 2021	left		fw001534
82826761012025942	720575940631766339	177733	46956	2764	180136.0	43112.0	3072.0	7377370.0	intrinsic	central			CB1275		LHl4_dorsal	BLD1_dorsal	LHl4_dorsal__0	glutamate	0.5184844445436307			right		fw001535
82685748646176469	720575940628934403	175657	42956	3073	180568.0	49488.0	3216.0	7398467.0	intrinsic	central			CB1276		LHa2	BLVa1	LHa2__0	acetylcholine	0.7950574029472426			right		fw001536
77266599429816553	720575940641876168	96321	31671	2733	94536.0	32400.0	2623.0	2039985.0	intrinsic	central				PVLP008	VLPd&p1_dorsal	DPLl2_anterior	VLPd&p1_dorsal__2	glutamate	0.7232703134546493	glutamate	ASB	left		fw001537
78959160410189398	720575940639802685	120920	86688	4743	106064.0	78960.0	4441.0	2700478.0	efferent	descending			DNge085		LB6	LB6	LB6__0	glutamate	0.4112081806110859			left	CV	fw001538	FBbt_00047516
77549311625937900	720575940626198093	101201	50000	5080	97904.0	42784.0	5684.0	2091695.0	intrinsic	central				PVLP097	VLPp&l1_anterior	DPLpv_anterior	VLPp&l1_anterior__2	gaba	0.8014259251899989			left		fw001539
78111436811444336	720575940617508838	108817	37977	4100	94752.0	41288.0	5512.0	2067814.0	intrinsic	central				SMP279_b	CLp2	CP4		glutamate	0.8422168595810465			left		fw001540
79800836091472014	720575940630669562	133369	46712	1146	106648.0	46016.0	5294.0	2455108.0	intrinsic	central				AVLP562	SMPpv2_ventral	CP1_ventral		acetylcholine	0.7816868716401041			left		fw001541	FBbt_20000671
78536329000155754	720575940618238523	115232	77688	1314	115232.0	77688.0	1314.0	3195815.0	efferent	motor			CB0701		putative_primary	putative_primary		acetylcholine	0.4697639974151721			left	PhN	fw001542
82967292543734084	720575940628105883	179888	43736	4604	179888.0	43736.0	4604.0	7381765.0	intrinsic	visual_projection				LC22	VPNd1	BLD6		acetylcholine	0.8802714041418193			right		fw001543	FBbt_00111757
78465204475793821	720575940604414636	114320	66967	2113	99840.0	57736.0	1455.0	2468246.0	intrinsic	central	ALPN	multiglomerular		VP5+_l2PN,VP5+VP2_l2PN	ALl1_ventral	BAlc_ventral		acetylcholine	0.8696572606586352			left		fw001544
79096668016355888	720575940645202467	122979	39519	4487	121128.0	32680.0	4713.0	3590591.0	intrinsic	central	CX			PFNm,PFNp	DM3_CX_p	DPMpm2_CX_p	DM3_CX_p__0	acetylcholine	0.46365758602500934			left		fw001545
78885286905511979	720575940610846306	120594	35311	4147	123224.0	37176.0	5030.0	3623085.0	intrinsic	central			CB1278		DM2_central	DPMpm1_central	DM2_central__0	gaba	0.5844432560260303			left		fw001546
76775599238465271	720575940616623814	89768	55376	6452	89768.0	55376.0	6452.0	1858056.0	intrinsic	visual_projection				LPC1				acetylcholine	0.6649321428105079	acetylcholine	Davis et al., 2020	left		fw001547	FBbt_00111767
78815467649232992	720575940615843985	118836	42880	2530	105848.0	47896.0	2007.0	2442014.0	intrinsic	central	CX	ring neuron		ER2	EBa1	DALv2	EBa1__1	gaba	0.9780810000278525	gaba	Omoto et al., 2018	left		fw001548
77267424399214301	720575940618702676	96964	44562	5380	90256.0	40720.0	5328.0	1775228.0	intrinsic	central				PLP199	DL1_ventral	CP2_ventral		gaba	0.7392088280437867			left		fw001549	FBbt_20001699
83108923049505272	720575940624890126	181560	57504	1916	181560.0	57504.0	1916.0	7665774.0	intrinsic	central				CL028	LHl3	BLVa2b		gaba	0.6588937328835992			right		fw001550	FBbt_20000733
82615723565843000	720575940615233843	174843	48461	3100	180984.0	49104.0	2728.0	7653306.0	intrinsic	central			CB1279		LHa3	BLVa2	LHa3__0	acetylcholine	0.8747598204167938			right		fw001551
77689567741988021	720575940620254079	102725	43239	2212	94552.0	40968.0	2244.0	2062918.0	intrinsic	central	TuBu			TuBu08	AOTUv3_dorsal	DALcl1_dorsal	AOTUv3_dorsal__1	gaba	0.4782577893088672	acetylcholine	Duan et al., 2023	left		fw001552	FBbt_00051225
78392499605063481	720575940608407049	113273	31401	4750	116360.0	24872.0	4134.0	3537180.0	intrinsic	central	Kenyon_Cell			KCg-m	MBp1	MBp1		dopamine	0.7473263148399792	acetylcholine, sNPF, sparkly	Barnstedt et al. 2016; Aso et al. 2019	left		fw001554	FBbt_00111061
77407199680534169	720575940633614818	98812	29330	4277	105848.0	24336.0	4447.0	2315631.0	intrinsic	central				SLP314	LHd2	DPLm2	LHd2__0	glutamate	0.704745265736926			left		fw001555	FBbt_20002708
78535092050052761	720575940630183286	114848	59263	1529	110408.0	49488.0	826.0	3037769.0	intrinsic	central	ALLN		lLN1_bc	lLN1_b,lLN1_c	ALl1_dorsal	BAlc_dorsal	ALl1_dorsal__0	dopamine	0.30471820242637593			left		fw001556
78322542707822435	720575940629235047	111664	37688	1063	111664.0	37688.0	1063.0	3009576.0	intrinsic	central	DAN			PAM04	CREa1_dorsal	BAmd1_dorsal	CREa1_dorsal_or_CREa2_medial__1	dopamine	0.5361911501523441	dopamine	Mao & Davis 2009	left		fw001557
78182011981970861	720575940625529477	109656	41328	5727	109656.0	41328.0	5727.0	3029203.0	intrinsic	central	Kenyon_Cell			KCg-m	MBp2	MBp2		dopamine	0.6557716520746929	acetylcholine, sNPF, sparkly	Barnstedt et al. 2016; Aso et al. 2019	left		fw001558	FBbt_00111061
76705161371815231	720575940632851039	88006	54082	3108	82776.0	56944.0	2798.0	1843652.0	intrinsic	central			AVLP265b	AVLP265	VLPl&d1_lateral	BLAv1_posterior		acetylcholine	0.696364010174011			left		fw001559	FBbt_20000374
77761448247915198	720575940635282910	104232	65208	1969	104232.0	65208.0	1969.0	2533079.0	intrinsic	central			CB1280		ALl1_ventral	BAlc_ventral	ALl1_ventral__0	acetylcholine	0.8127113581533925			left		fw001560
77900742559722314	720575940618439569	106088	44264	1215	106088.0	44264.0	1215.0	2442311.0	intrinsic	central				LAL022	CREa2_ventral	DALcm1_ventral	CREa2_ventral__0	acetylcholine	0.7868808075646925			left		fw001561	FBbt_20001318
77900536938630658	720575940620734305	105839	40870	5569	106120.0	43864.0	5387.0	2454784.0	intrinsic	central	Kenyon_Cell		KCab	KCab-m	MBp3	MBp3		dopamine	0.6312269207021365	acetylcholine, Nplp1, sNPF, sparkly	Barnstedt et al. 2016; Aso et al. 2019	left		fw001562	FBbt_00100248
77829343224913165	720575940630057039	105352	28967	2839	106056.0	25568.0	2179.0	2350364.0	intrinsic	central			CB1033		LHd1	DPLd	LHd1__0	acetylcholine	0.8560631917448845			left		fw001563
76211824383197162	720575940615123250	81584	42728	4623	81584.0	42728.0	4623.0	1500792.0	intrinsic	visual_projection				LC6	VPNd3			acetylcholine	0.46655374499184743	acetylcholine	Davis et al., 2020	left		fw001564	FBbt_00003876
78040312219830324	720575940623767223	107932	27086	4364	115072.0	22248.0	4173.0	2970943.0	intrinsic	central			CB1281		SLPpm1	DPLm1	SLPpm1__0	glutamate	0.7956418251948949			left		fw001565
77056867855611112	720575940625031426	93296	52153	5076	90488.0	45704.0	5377.0	1824876.0	intrinsic	visual_projection				LPLC1	VPNd1	BLD6		acetylcholine	0.6001660773759819	acetylcholine	Davis et al., 2020	left		fw001566	FBbt_00111762
76845899263081658	720575940604058540	90528	54728	6398	90528.0	54728.0	6398.0	1859721.0	intrinsic	visual_projection				LC21	VPNp3			acetylcholine	0.7110280384584075			left		fw001567	FBbt_00111756
76564286310491967	720575940637526845	86193	52048	2476	83016.0	57800.0	2537.0	1844068.0	intrinsic	central			AVLP309b	AVLP309	VLPa1_lateral	DALl2_lateral	VLPa1_lateral__1	acetylcholine	0.747009114836772			left		fw001568	FBbt_20000418
78251212293767948	720575940621861133	110896	24176	4265	110896.0	24176.0	4265.0	2967172.0	intrinsic	central				SMP537	SMPpd2	DPLc6		glutamate	0.8614845104167526	glutamate	Reinhard et al., 2023; Ma et al., 2021	left		fw001569
76282605443826905	720575940630545483	82168	49000	4328	82168.0	49000.0	4328.0	1501630.0	intrinsic	visual_projection			LC10a	LC10	VPNd2			acetylcholine	0.6240278574731107	acetylcholine	Davis et al., 2020	left		fw001570	FBbt_00111747
78533168374188021	720575940625514621	115072	31160	4949	115072.0	31160.0	4949.0	2995066.0	intrinsic	central	Kenyon_Cell		KCab	KCab-m	MBp1	MBp1		dopamine	0.6210995648869969	acetylcholine, Nplp1, sNPF, sparkly	Barnstedt et al. 2016; Aso et al. 2019	left		fw001571	FBbt_00100248
78533030934980656	720575940632651932	115088	28312	4743	115088.0	28312.0	4743.0	2995049.0	intrinsic	central	Kenyon_Cell		KCab	KCab-m	MBp1	MBp1		dopamine	0.5314501472833458	acetylcholine, Nplp1, sNPF, sparkly	Barnstedt et al. 2016; Aso et al. 2019	left		fw001572	FBbt_00100248
76423342932207598	720575940614920958	84904	48992	4376	84904.0	48992.0	4376.0	1820227.0	intrinsic	visual_projection			LC10e	LC10	VPNd2			acetylcholine	0.811932588854712	acetylcholine	Davis et al., 2020	left		fw001573	FBbt_00100482
78817529635953164	720575940622248453	119712	74112	5418	119712.0	74112.0	5418.0	3744226.0	efferent	descending			DNge148		putative_primary	putative_primary		acetylcholine	0.7303846325518368			left	CV	fw001574	FBbt_00047516
82967086384792883	720575940627170759	179816	40600	4266	179816.0	40600.0	4266.0	7356912.0	intrinsic	central				PLP124	putative_primary	putative_primary		acetylcholine	0.850921084357085			right		fw001575	FBbt_20001624
78393323903110735	720575940642142861	113195	44131	2113	106232.0	48808.0	1304.0	2442511.0	intrinsic	central	MBON			MBON10	EBa1	DALv2	EBa1__3	glutamate	0.5967196343580112	gaba	Aso et al. 2014	left		fw001576	FBbt_00111008
77620161473535087	720575940627480092	101616	57552	5581	101616.0	57552.0	5581.0	2483565.0	intrinsic	visual_projection				LT78	VPNp&v1_ventral	BLP1_ventral	VPNp&v1_ventral__1	glutamate	0.7569489714540222			left		fw001577
78182286390208011	720575940607246549	110220	45479	2230	102808.0	48800.0	1646.0	2437069.0	intrinsic	central	CX	ring neuron		ER3d	EBa1	DALv2	EBa1__0	gaba	0.9744057358244888	gaba	Omoto et al., 2018	left		fw001578
78394286311871816	720575940624045460	112926	58231	5079	110896.0	65240.0	5516.0	3111057.0	intrinsic	central			CB1282		DM5_ventral	CM1_ventral	DM5_ventral__0	acetylcholine	0.8164185157831044			left		fw001579
78323299092489642	720575940630996644	112000	48856	5126	112000.0	48856.0	5126.0	3051338.0	intrinsic	visual_projection			LTe49f		PSp3	DPMl1	PSp3__1	acetylcholine	0.6718252766993237			left		fw001580
77972005194571316	720575940621470196	106896	57696	5639	106896.0	57696.0	5639.0	2543767.0	intrinsic	central			CL283c	CL283	VPNp&v1_ventral	BLP1_ventral	VPNp&v1_ventral__2	glutamate	0.8125072668307365			left		fw001581	FBbt_20000988
78394217592336410	720575940603032748	113234	57586	5079	114504.0	57624.0	5654.0	3083866.0	intrinsic	central			CB1283		DM4_ventral	CM4_ventral	DM4_ventral__2	acetylcholine	0.9355485528063584			left		fw001582
78745167624495413	720575940602783968	118153	44330	2482	108184.0	48848.0	1357.0	3044079.0	intrinsic	central	CX	ring neuron		ER3d	EBa1	DALv2	EBa1__0	gaba	0.9286509639491741	gaba	Omoto et al., 2018	left		fw001583
77339236118433271	720575940638866404	98048	65320	4564	98048.0	65320.0	4564.0	2110621.0	intrinsic	visual_projection			LC31a	LC31				acetylcholine	0.8858883112489118			left		fw001584
81911005466743703	720575940619693003	163944	32552	4586	163944.0	32552.0	4586.0	6715838.0	intrinsic	central	Kenyon_Cell		KCab	KCab-m	MBp4	MBp4		dopamine	0.6367866359351546	acetylcholine, Nplp1, sNPF, sparkly	Barnstedt et al. 2016; Aso et al. 2019	right		fw001585	FBbt_00100248
81911967069273996	720575940631218060	163840	47224	1038	163840.0	47224.0	1038.0	6817623.0	intrinsic	central					AOTUv3_dorsal	DALcl1_dorsal	AOTUv3_dorsal__0	acetylcholine	0.8854528429380423			right		fw001586	FBbt_20002881
79871892097778448	720575940622374896	134254	56109	1847	135376.0	48968.0	1064.0	5024982.0	intrinsic	central			CB1284		WEDd2	BAmd2	WEDd2__1	gaba	0.47358116423858315			right		fw001587
81842560397574066	720575940618076214	163576	61680	649	163576.0	61680.0	649.0	6856958.0	intrinsic	central	ALLN		CB1285		ALl1_dorsal		ALl1_dorsal__0	gaba	0.5804503046956879			right		fw001588
80012698708130247	720575940628253010	136184	57152	4815	136184.0	57152.0	4815.0	5072617.0	intrinsic	visual_centrifugal			cL02a		DM6_posterior	CM3_posterior	DM6_posterior__8	gaba	0.5321509628944103			right		fw001589
79660167322920987	720575940626859283	131267	47200	1390	162472.0	41280.0	4835.0	6749380.0	efferent	descending			DNp60	CL139	SMPpv2_dorsal	CP1_dorsal		acetylcholine	0.7777322258529704			right	CV	fw001590	FBbt_00047517
81840224405206904	720575940622067113	163456	27216	4196	163456.0	27216.0	4196.0	6713818.0	intrinsic	central	Kenyon_Cell			KCg-m	MBp4	MBp4		dopamine	0.7520908539145793	acetylcholine, sNPF, sparkly	Barnstedt et al. 2016; Aso et al. 2019	right		fw001591	FBbt_00111061
80225110476598142	720575940631714119	139454	77361	3869	146976.0	90336.0	2505.0	5872435.0	intrinsic	central			CB0698		putative_primary	putative_primary		gaba	0.45612867417497227			right		fw001592
82124860276468934	720575940631020508	167664	73432	2635	167664.0	73432.0	2635.0	7136542.0	intrinsic	visual_projection				LC12				acetylcholine	0.4349223381301973			right		fw001593	FBbt_00100484
81914303866897985	720575940621398348	164504	82240	3174	164504.0	82240.0	3174.0	7164799.0	intrinsic	visual_projection				LC15				acetylcholine	0.7704091054281801			right		fw001594	FBbt_00111750
81769718155148990	720575940619506823	162256	24880	3829	162256.0	24880.0	3829.0	6655650.0	intrinsic	central	LHLN		CB1286		LHd2	DPLm2	LHd2__3	glutamate	0.8842366749174897			right		fw001595
80222224258735691	720575940645418007	139688	33912	3975	139688.0	33912.0	3975.0	4983128.0	intrinsic	optic	ocellar							glutamate	0.4131969465820018			right		fw001596
79588424189358485	720575940632939181	130233	26933	1523	134128.0	24680.0	1436.0	4915371.0	intrinsic	central			CB1287		SMPad3	DAMd1	SMPad3__0	glutamate	0.5746211324842			right		fw001597
82406335186284333	720575940625923965	171432	73784	2262	171432.0	73784.0	2262.0	7137106.0	intrinsic	central			CB0064		VLPl&p1_lateral	BLVp2_anterior	VLPl&p1_lateral__1	acetylcholine	0.8746534179634248			right		fw001598
79658586976374008	720575940630822175	131008	24112	3025	131008.0	24112.0	3025.0	4370211.0	intrinsic	central	CX			PFR	DM1_CX_d2	DPMm1_CX_d2	DM1_CX_d2__0	dopamine	0.5575777345272318			right		fw001599
80151786795068185	720575940609735363	138992	32720	3940	138992.0	32720.0	3940.0	4944305.0	intrinsic	visual_centrifugal	ocellar		OCC02b	OCG08				glutamate	0.6380669981952822			right		fw001600
81632828957826704	720575940641833869	160240	82328	4058	160240.0	82328.0	4058.0	6918194.0	efferent	descending			DNg73		putative_primary	putative_primary		acetylcholine	0.6061059419204646			right	CV	fw001601	FBbt_00047516
81914235147456682	720575940640277888	164184	80880	3191	164184.0	80880.0	3191.0	6919406.0	intrinsic	visual_projection			LCe02	LC26				acetylcholine	0.6759519446378278			right		fw001602
80714186992539607	720575940623377555	146704	24344	3844	146704.0	24344.0	3844.0	5593015.0	intrinsic	central	Kenyon_Cell		KCapbp-ap2	KCa'b'-ap2	MBp1	MBp1		dopamine	0.5648021870014927	acetylcholine, sparkly	Barnstedt et al. 2016; Aso et al. 2019	right		fw001603	FBbt:00049837
80363305411333620	720575940610268366	141341	39339	4322	141728.0	32376.0	4207.0	5634814.0	intrinsic	central	CX	columnar		vDeltaA,vDeltaB,vDeltaC,vDeltaD,vDeltaE,vDeltaJ,vDeltaK,vDeltaL,vDeltaM	DM2_CX_v	DPMpm1_CX_v	DM2_CX_v__0	acetylcholine	0.7102220327711327			right		fw001604
80291974460170603	720575940633916333	140840	24360	3209	140840.0	24360.0	3209.0	5587553.0	intrinsic	central				ATL040	putative_primary	putative_primary		glutamate	0.5137015035206668			right		fw001605	FBbt_20000104
80151443197165611	720575940627782014	138992	28240	3602	138992.0	28240.0	3602.0	4944222.0	intrinsic	central	CX	columnar		hDeltaF	DM2_CX_d2	DPMpm1_CX_d2	DM2_CX_d2__1	acetylcholine	0.7215449980247853			right		fw001606	FBbt_00052282
81278992036626066	720575940625981626	155504	52065	1534	160096.0	55032.0	990.0	6834473.0	intrinsic	central				SLP240_a	CREl1	DALv3	CREl1__0	acetylcholine	0.7728515692053005			right		fw001607
81209585499038711	720575940629970489	154305	66187	2347	163568.0	65552.0	795.0	6856805.0	intrinsic	central				PLP017	WEDa2	BAlp3		gaba	0.7805493110395277			right		fw001608	FBbt_20001517
80155291152457637	720575940643823470	138378	84995	1483	146744.0	82192.0	951.0	5817810.0	intrinsic	central			CB1036		TRdm	TRdm	TRdm__0	glutamate	0.47061745538664357			right		fw001609
80506310307114323	720575940608368562	144260	73062	1902	147856.0	78160.0	1415.0	5821465.0	intrinsic	central				AVLP454_b	LALv1_ventral	BAmv1_ventral	LALv1_ventral__2	acetylcholine	0.7897659869862032			right		fw001610
81632828823645556	720575940609260494	160032	81800	3038	160032.0	81800.0	3038.0	6915432.0	efferent	descending			DNg14		putative_primary	putative_primary		gaba	0.35045154723354427			right	CV	fw001611	FBbt_00047606
80436766465159729	720575940638803790	142883	85325	4034	159880.0	81600.0	4229.0	6921096.0	intrinsic	central			CB0065		putative_primary	putative_primary		acetylcholine	0.8831565563808845			right		fw001612
78815330478671223	720575940620212206	119717	40764	4530	122832.0	44264.0	4910.0	3671798.0	intrinsic	central			CB1288		DM4_dorsal	CM4_dorsal	DM4_dorsal__1	acetylcholine	0.6555436144012783			left		fw001613
82755430195051217	720575940630836471	176952	32928	2669	176952.0	32928.0	2669.0	7318113.0	intrinsic	central			CB1289		LHl2_dorsal	DPLal2_dorsal	LHl2_dorsal__0	acetylcholine	0.8913098814141162			right		fw001614
80786204534169779	720575940608339209	148304	49440	389	148304.0	49440.0	389.0	6361368.0	intrinsic	central			AOTUv1A_T01	SMP148	AOTUv1_medial	DALcm2_medial		gaba	0.7667317339123542			right		fw001615	FBbt_20003010
81278236658833472	720575940627924935	154952	41168	5337	154952.0	41168.0	5337.0	6356903.0	intrinsic	central	Kenyon_Cell		KCapbp-m	KCa'b'-m	MBp2	MBp2		dopamine	0.5335459699417835	acetylcholine, sparkly	Barnstedt et al. 2016; Aso et al. 2019	right		fw001616	FBbt:00100253
79520185882798292	720575940624126768	129139	58840	2248	129176.0	48784.0	954.0	4491191.0	intrinsic	central			CB1055		WEDd2	BAmd2	WEDd2__0	gaba	0.8523505329080846			left		fw001617
76774293366836124	720575940623282175	89230	35623	4736	82296.0	38448.0	4888.0	1438624.0	intrinsic	central	LHLN			LHPV4a9	LHp1	BLP3_or_4	LHp1__0	glutamate	0.815339476185624	glutamate	Dolan et al., 2019	left		fw001618
80434223710269469	720575940641215104	142650	47683	2986	147024.0	45032.0	5004.0	5724759.0	intrinsic	central	CX	columnar		hDeltaK	DM4_CX_p	CM4_CX_p	DM4_CX_p__1	serotonin	0.6311422255367911			right		fw001619	FBbt_00052287
81419248823980216	720575940620500417	157533	44738	3976	154376.0	40608.0	5310.0	6356347.0	intrinsic	central	Kenyon_Cell			KCg-m	MBp2	MBp2		dopamine	0.747253040280406	acetylcholine, sNPF, sparkly	Barnstedt et al. 2016; Aso et al. 2019	right		fw001620	FBbt_00111061
82545285968460632	720575940620051079	173037	47230	2403	179384.0	48800.0	1770.0	7373882.0	intrinsic	central			LHAV6a1		LHa1	BLAd1	LHa1__0	acetylcholine	0.8956114018284971	acetylcholine	Dolan et al., 2019	right		fw001621
80859322325733777	720575940615378399	148416	90240	2099	148416.0	90240.0	2099.0	6505590.0	efferent	descending			DNg83		MX3	MX3	MX3__4	gaba	0.6905154544024894			right	CV	fw001622	FBbt_00047516
80436697678117182	720575940632963042	142413	84340	3164	156080.0	84576.0	2823.0	6512921.0	intrinsic	central			CB1291		MX7	MX7	MX7__1	acetylcholine	0.7005589357624781			right		fw001623
81280985102195576	720575940620335269	154792	82064	2658	154792.0	82064.0	2658.0	6473264.0	intrinsic	central			CB0724		putative_primary	putative_primary		gaba	0.5231343382472557			right		fw001624
82616342376995813	720575940633973587	174720	57256	5884	174720.0	57256.0	5884.0	7404590.0	intrinsic	visual_projection				LPC1				acetylcholine	0.5941054583046379	acetylcholine	Davis et al., 2020	right		fw001625	FBbt_00111767
82333973912812697	720575940630879548	170093	44320	4814	179344.0	41008.0	4755.0	7356159.0	intrinsic	visual_projection				LT43	VLPp&l1_posterior	DPLpv_posterior		gaba	0.9138889515242072			right		fw001626
79658793201815115	720575940628168847	131520	26600	3421	131520.0	26600.0	3421.0	4397624.0	intrinsic	central	ALIN			ALIN1	putative_primary	putative_primary		glutamate	0.45970210052118493			left		fw001627
79659755408879028	720575940621619627	131496	40632	4608	131496.0	40632.0	4608.0	4424476.0	intrinsic	visual_centrifugal			cM16	PS129	DM1_posterior	DPMm1_posterior		acetylcholine	0.9277780482219068			left		fw001628	FBbt_20001884
76141318199754308	720575940612526834	80064	40720	4381	80064.0	40720.0	4381.0	1436868.0	intrinsic	visual_projection			LC10b	LC10	VPNd2			acetylcholine	0.9091095212339766	acetylcholine	Davis et al., 2020	left		fw001629	FBbt_00111745
76423274279552615	720575940625390979	84808	48476	4649	80064.0	40584.0	4843.0	1436873.0	intrinsic	visual_projection				LC9	VPNd3			acetylcholine	0.740571238219211			left		fw001630	FBbt_00100480
76493505384118340	720575940624130964	84934	46119	3593	82032.0	45752.0	4108.0	1497152.0	intrinsic	central				AVLP437	VLPl2_medial	BLAv2_medial		acetylcholine	0.8596614949962539			left		fw001631	FBbt_20000546
79377524115307687	720575940627925703	127837	29896	1493	126784.0	32408.0	1096.0	4389241.0	intrinsic	central				SMP104,SMP105,SMP107	SMPad1	DAMv1_or_2	SMPad1__0	glutamate	0.7712669990635151			left		fw001632
81138942145111455	720575940627392079	152733	62327	4196	152200.0	57496.0	5355.0	6395772.0	intrinsic	central			CB1292		DM6_ventral	CM3_ventral	DM6_ventral__2	acetylcholine	0.8736517456607105			right		fw001633
82826692292548937	720575940624187133	177885	46365	2764	180592.0	42264.0	3020.0	7377613.0	intrinsic	central	LHLN		CB1293		LHl1	BLD4	LHl1__1	gaba	0.6846225556083946			right		fw001634
83037867311940719	720575940627364102	180488	47624	3438	180488.0	47624.0	3438.0	7379181.0	intrinsic	visual_projection			LC10d	LC10	VPNd2			acetylcholine	0.773377725378393	acetylcholine	Davis et al., 2020	right		fw001635	FBbt_00111748
82263536180692007	720575940630677498	169002	43452	2769	177256.0	40584.0	2284.0	7349994.0	intrinsic	central				AVLP028	SLPal2	DPLal3	SLPal2__2	acetylcholine	0.8963803709465124			right		fw001636	FBbt_20000137
76142967265979084	720575940628832828	80200	65848	2946	80200.0	65848.0	2946.0	1533941.0	intrinsic	visual_projection			MeTu3	MC61,MC64				acetylcholine	0.7022387388117548			left		fw001637
76283361156790970	720575940638676387	82168	61024	2816	82168.0	61024.0	2816.0	1534704.0	intrinsic	central				AVLP317	VLPl&p2_lateral	BLVp1_anterior		acetylcholine	0.89279249558495			left		fw001638	FBbt_20000426
80223254782485510	720575940611344078	139539	49490	2004	149232.0	74032.0	1376.0	6423072.0	intrinsic	central	MBON			MBON20	putative_primary	putative_primary		gaba	0.8947438319498442	gaba	Aso et al., 2014	right		fw001639	FBbt_00111013
79381579033795231	720575940624994568	127520	89768	4823	127520.0	89768.0	4823.0	4707551.0	intrinsic	central			CB0066		LB5	LB5	LB5__0	acetylcholine	0.436320751000245			left		fw001640
80433261771993151	720575940619141254	142488	33160	4107	142488.0	33160.0	4107.0	5636792.0	intrinsic	central	CX	columnar		hDeltaB	DM2_CX_p	DPMpm1_CX_p	DM2_CX_p__0	acetylcholine	0.8802461555067267			right		fw001641	FBbt_00052278
78181255934017003	720575940622064809	109696	29504	5086	109696.0	29504.0	5086.0	2988026.0	intrinsic	central	Kenyon_Cell			KCg-m	MBp3	MBp3		dopamine	0.7467390214367868	acetylcholine, sNPF, sparkly	Barnstedt et al. 2016; Aso et al. 2019	left		fw001642	FBbt_00111061
77970905682771762	720575940626679385	106477	40584	5569	106032.0	43536.0	5484.0	2454648.0	intrinsic	central	Kenyon_Cell		KCab	KCab-m	MBp3	MBp3		dopamine	0.6149571394736058	acetylcholine, Nplp1, sNPF, sparkly	Barnstedt et al. 2016; Aso et al. 2019	left		fw001643	FBbt_00100248
77478324473626335	720575940619205229	100136	41296	5611	100136.0	41296.0	5611.0	2403044.0	intrinsic	central	Kenyon_Cell		KCapbp-m	KCa'b'-m	MBp3	MBp3		dopamine	0.5281894954583366	acetylcholine, sparkly	Barnstedt et al. 2016; Aso et al. 2019	left		fw001644	FBbt:00100253
81911829697857371	720575940622494699	164267	45170	1498	164272.0	45784.0	1363.0	6820442.0	intrinsic	central	TuBu		TuBu06a	TuBu06	AOTUv3_dorsal	DALcl1_dorsal	AOTUv3_dorsal__1	acetylcholine	0.7656163935058223	acetylcholine	Duan et al., 2023	right		fw001645	FBbt_00051223
80292936599965487	720575940630849325	140985	39430	3718	146904.0	41272.0	5002.0	5666526.0	intrinsic	central	CX	tangential	CB.FB6B1		DM6_dorso_medial	CM3_dorso_medial	DM6_dorso_medial__0	glutamate	0.5629941229438766			right		fw001646
81067817285456378	720575940627970971	152084	51690	2732	159864.0	57640.0	1065.0	6843232.0	intrinsic	central			CB1088		VLPa2	DALv1	VLPa2__0	gaba	0.7716988941570551			right		fw001647
78533512038471979	720575940624526266	115435	36065	5289	115024.0	34752.0	5258.0	3031408.0	intrinsic	central	Kenyon_Cell		KCab	KCab-m	MBp2	MBp2		dopamine	0.6001342924733428	acetylcholine, Nplp1, sNPF, sparkly	Barnstedt et al. 2016; Aso et al. 2019	left		fw001648	FBbt_00100248
81207523780278301	720575940604732350	154400	36230	1152	147728.0	28712.0	1248.0	5627890.0	intrinsic	central			CB1294		CREa2_ventral	DALcm1_ventral	CREa2_ventral__1	acetylcholine	0.8427270215333592			right		fw001649
80362343204882095	720575940631594809	141264	24912	3578	141264.0	24912.0	3578.0	5588056.0	intrinsic	central	Kenyon_Cell			KCg-m	MBp1	MBp1		dopamine	0.7162236920536194	acetylcholine, sNPF, sparkly	Barnstedt et al. 2016; Aso et al. 2019	right		fw001650	FBbt_00111061
80998548053103888	720575940616035990	150886	67618	2863	147192.0	76904.0	1331.0	5821196.0	intrinsic	central				AVLP454_a	LALv1_ventral	BAmv1_ventral	LALv1_ventral__2	acetylcholine	0.6843506070375487			right		fw001652
77619611650689862	720575940618770210	101725	49674	5134	105024.0	48832.0	5574.0	2454073.0	intrinsic	central				AOTU048,AOTU049	DL1_ventral	CP2_ventral	DL1_ventral__0	gaba	0.5977225879969437			left		fw001653
78465891603566086	720575940623078071	114582	77167	1700	106064.0	76480.0	1615.0	2664261.0	intrinsic	central			CB1295		TRdl_a	TRdl_a	TRdl_a__0	glutamate	0.4306756657270228			left		fw001654
77830168194226972	720575940621122164	104604	41321	5417	102064.0	40608.0	5514.0	2405112.0	intrinsic	central	Kenyon_Cell		KCab	KCab-c	MBp3	MBp3		dopamine	0.5791766447050658	acetylcholine, Nplp1, sNPF, sparkly	Barnstedt et al. 2016; Aso et al. 2019	left		fw001655	FBbt_00100248
80718584904942226	720575940625107504	147000	90264	2909	147000.0	90264.0	2909.0	5872433.0	intrinsic	central			CB0067		putative_primary	putative_primary		gaba	0.636424616380815			right		fw001656
78746335855145317	720575940620710822	118423	61106	2138	110672.0	73480.0	1478.0	3139508.0	intrinsic	central	ALPN	multiglomerular	CB1041		ALv1	BAla1	ALv1__0	gaba	0.8132201812602279	gaba	Bates and Schlegel et al., 2020	left		fw001657
78463830422210918	720575940610895474	114161	46170	4976	114440.0	24816.0	4058.0	2962412.0	efferent	endocrine	pars_lateralis		CB0726		putative_primary	putative_primary		serotonin	0.4247797090043673	corazonin, sNPF	Reinhard et al., 2023	left	NCC	fw001658
78816567160288967	720575940640007296	119224	59770	2072	106520.0	73840.0	1395.0	2571312.0	intrinsic	central	ALPN	multiglomerular	CB1296	M_vPNml85,M_vPNml88,M_vPNml89,DM3_vPN	ALv1	BAla1	ALv1__0	gaba	0.9032917403194599	gaba	Liang et al., 2013	left		fw001659
81207592499739945	720575940630617386	154509	37400	1150	154664.0	40944.0	789.0	6346483.0	intrinsic	central				SIP022	CREa2_ventral	DALcm1_ventral		acetylcholine	0.8759744693468404			right		fw001660	FBbt_20002326
80645536235136339	720575940619542107	145428	50267	3763	151456.0	48912.0	5320.0	6374279.0	intrinsic	central				PS210	VLPp2	DPMpl3		acetylcholine	0.6868757636205282			right		fw001661	FBbt_20001965
80715698888092471	720575940622461556	147166	47435	4339	147856.0	45560.0	4784.0	5725192.0	intrinsic	central	CX	columnar		FS1A,FS1B	DM4_CX_d2	CM4_CX_d2	DM4_CX_d2__0	acetylcholine	0.8281469969184795			right		fw001662
79451398156294978	720575940660229505	128590	81820	5798	144432.0	89984.0	2023.0	5870289.0	efferent	descending			DNg31		MD3	MD3	MD3__3	gaba	0.31302196053571735			right	CV	fw001663	FBbt_00047623
78604498855595759	720575940616501919	116035	45007	2475	106920.0	48208.0	1325.0	2443028.0	intrinsic	central	CX	ring neuron		ER3a	EBa1	DALv2	EBa1__0	gaba	0.974030914325932	gaba	Omoto et al., 2018	left		fw001664
80645330143893355	720575940629757496	146082	47600	4338	147184.0	49024.0	5100.0	5724857.0	intrinsic	central	CX	columnar		FC1A,FC1B,FC1F	DM4_CX_d3	CM4_CX_d3	DM4_CX_d3__1	acetylcholine	0.8293743247645654			right		fw001665
78604498855532927	720575940631895065	116186	45328	2441	102464.0	49288.0	1567.0	2436367.0	intrinsic	central	CX	ring neuron		ER1	EBa1	DALv2	EBa1__2	gaba	0.7246583627676043	gaba	Omoto et al., 2018	left		fw001666
79591585687749170	720575940614753653	130313	74287	4422	124768.0	89728.0	4836.0	4706838.0	intrinsic	central			CB1297		LB5	LB5	LB5__0	acetylcholine	0.6327860584613816			left		fw001667
76916267537703526	720575940619090548	91993	54506	2974	84176.0	65168.0	2800.0	1888185.0	intrinsic	central			CB1273		VLPl&p2_lateral	BLVp1_anterior	VLPl&p2_lateral__0	acetylcholine	0.47787457049047977			left		fw001668
76846311579937978	720575940635774303	90388	60421	6381	88016.0	65272.0	3843.0	1894762.0	intrinsic	visual_projection			LPT31	WED068				acetylcholine	0.8822536924284468			left		fw001669	FBbt_20003618
76775736073093937	720575940627723207	89656	57056	2018	89656.0	57056.0	2018.0	1842900.0	intrinsic	central				AVLP298	VLPa1_lateral		VLPa1_lateral__0	acetylcholine	0.5422850822747811			left		fw001670		outlier_bio
80222293044975036	720575940630169499	139728	35200	4233	139728.0	35200.0	4233.0	4989171.0	intrinsic	optic	ocellar							gaba	0.503985244777362			right		fw001671
80081418117603814	720575940639414144	137296	33032	4177	137296.0	33032.0	4177.0	4954394.0	intrinsic	central			CB1298		DM1_dorsal	DPMm1_dorsal	DM1_dorsal__0	acetylcholine	0.8727024730277388			right		fw001672
78745305398508025	720575940640090576	117766	46250	4670	114216.0	48288.0	5654.0	3055008.0	intrinsic	central			CB1299		DM6_central1	CM3_central1	DM6_central1__2	acetylcholine	0.669591404080567			left		fw001673
81771573648468898	720575940615941062	162324	52003	4559	163424.0	52256.0	4991.0	6846387.0	intrinsic	central			CB1300		DL1_ventral	CP2_ventral	DL1_ventral__2	acetylcholine	0.9117124738704357			right		fw001674
82264635423892628	720575940614140522	169168	59448	984	169168.0	59448.0	984.0	7102117.0	intrinsic	central			CB1301		VLPa1_medial	DALl2_medial	VLPa1_medial__1	acetylcholine	0.6776441570203818			right		fw001675
82334866930541129	720575940626054641	170064	57734	2309	172472.0	74832.0	1999.0	7159886.0	intrinsic	central			CB1302		VLPl&p2_lateral	BLVp1_anterior	VLPl&p2_lateral__2	acetylcholine	0.5791719345754981			right		fw001676
78465822816895478	720575940636165624	114520	75728	1137	114520.0	75728.0	1137.0	3195426.0	efferent	motor			CB0708		putative_primary	putative_primary		acetylcholine	0.8910279240266628			left	PhN	fw001677
78466028975386619	720575940610606126	114320	78880	1371	114320.0	78880.0	1371.0	3195274.0	intrinsic	central			CB1303		TRdm	TRdm	TRdm__0	gaba	0.6735188359798842			left		fw001678
78888516385649278	720575940631639500	120588	82942	1804	114272.0	78840.0	1250.0	3195338.0	intrinsic	central			CB1304		TRdm	TRdm	TRdm__0	gaba	0.45559856845325625			left		fw001679
82477185033994398	720575940637025855	172248	80552	2835	172248.0	80552.0	2835.0	7164557.0	intrinsic	visual_projection			MTe51	MC62				acetylcholine	0.8332884037817541			right		fw001680	FBbt_00111768
76844868135242721	720575940615448642	90488	38593	3746	82128.0	58792.0	3340.0	1537135.0	intrinsic	central			CB1305		LHa2	BLVa1	LHa2__0	acetylcholine	0.9000885159797845			left		fw001681
77198429776007538	720575940603720294	95462	64754	3251	82264.0	58768.0	2589.0	1534796.0	intrinsic	central			CB1235		VLPl&d1_lateral	BLAv1_posterior	VLPl&d1_lateral__4	acetylcholine	0.903485387352801			left		fw001682
76423274145661254	720575940620775645	84732	48057	3867	82088.0	59168.0	3010.0	1534740.0	intrinsic	central			CB1306		LHa2	BLVa1	LHa2__1	acetylcholine	0.7637347435372043			left		fw001683
76634792627623931	720575940639748686	87907	54142	3108	80936.0	57248.0	2812.0	1509676.0	intrinsic	central				PVLP065	VLPl&d1_lateral	BLAv1_posterior		acetylcholine	0.8027002028307715			left		fw001684	FBbt_20002123
79166624443589923	720575940630764359	124496	33048	4393	124496.0	33048.0	4393.0	4400441.0	intrinsic	central	CX	columnar		FC3	DM2_CX_d1	DPMpm1_CX_d1	DM2_CX_d1__0	acetylcholine	0.8684610990948932			left		fw001685
78674112020740775	720575940637412841	117124	33823	4782	122488.0	25408.0	3970.0	3574451.0	intrinsic	central	Kenyon_Cell		KCapbp-m	KCa'b'-m	MBp1	MBp1		dopamine	0.5040394180985255	acetylcholine, sparkly	Barnstedt et al. 2016; Aso et al. 2019	left		fw001686	FBbt:00100253
82615723565792069	720575940627800409	174880	48289	3100	180600.0	48440.0	2776.0	7377616.0	intrinsic	central			CB1307		LHa3	BLVa2	LHa3__0	acetylcholine	0.8498024770785859			right		fw001687
78744961600308758	720575940627993752	118179	40879	3547	123728.0	24776.0	3626.0	4370747.0	intrinsic	central				CL205	SMPpm1	DPMm2		acetylcholine	0.9183430014659871			left		fw001688	FBbt_20000910
79447549530059644	720575940620153765	128408	25032	3220	128408.0	25032.0	3220.0	4373175.0	efferent	descending				DNp10	putative_primary	putative_primary		acetylcholine	0.8581653866532991			left	CV	fw001689	FBbt_00047643
82122867411681921	720575940630245650	167124	44210	2661	176528.0	41336.0	1880.0	7345524.0	intrinsic	central				aSP-g1	SLPal2	DPLal3	SLPal2__1	acetylcholine	0.7696300413215097	acetylcholine	Dolan et al., 2019	right		fw001690	FBbt_00049330
82544255444288704	720575940621198017	173208	32320	4142	173208.0	32320.0	4142.0	7325196.0	intrinsic	central				SLP258	SLPpl1	DPLl1		glutamate	0.8682834199719195			right		fw001691	FBbt_20002652
81277549061520124	720575940634822751	154925	31289	2382	172480.0	32480.0	4297.0	7336388.0	intrinsic	central	MBON			MBON17-like	DL1_dorsal	CP2_dorsal		acetylcholine	0.9469934365960518	acetylcholine, amnesiac, allatostatin-c, Dh44	Aso et al., 2014; Aso et al. 2019	right		fw001692
79659205518680412	720575940643852567	131024	32664	3431	131024.0	32664.0	3431.0	4397308.0	intrinsic	central			WED096b	WED096	DM1_antero_ventral	DPMm1_antero_ventral	DM1_antero_ventral__0	glutamate	0.7614765135926165			left		fw001693	FBbt_20003646
83038554305502042	720575940622364854	180488	57448	2001	180488.0	57448.0	2001.0	7395475.0	intrinsic	visual_projection			LT1b	LT1	VLPl2_lateral	BLAv2_lateral		acetylcholine	0.8845570130200276			right		fw001694	FBbt_00003860
76211961821913006	720575940626903829	81632	45312	4473	81632.0	45312.0	4473.0	1500927.0	intrinsic	visual_projection			LC10a	LC10	VPNd2			acetylcholine	0.6722941708308783	acetylcholine	Davis et al., 2020	left		fw001695	FBbt_00111747
76282124541648875	720575940632214497	81896	42328	5303	81896.0	42328.0	5303.0	1503896.0	intrinsic	visual_projection				LC9	VPNd3			acetylcholine	0.6715620904267594			left		fw001696	FBbt_00100480
76212305351975239	720575940623403900	81808	50048	3808	81808.0	50048.0	3808.0	1521470.0	intrinsic	central			CB1114		LHa2	BLVa1	LHa2__0	acetylcholine	0.8386644973820634			left		fw001697
76915099440328808	720575940628766480	91305	36628	3625	81464.0	36128.0	3562.0	1431984.0	intrinsic	central			CB1308		LHl2_dorsal	DPLal2_dorsal	LHl2_dorsal__0	acetylcholine	0.9079748114921978			left		fw001698
76845074226564241	720575940626053834	90720	42439	3211	87040.0	41272.0	2800.0	1757975.0	intrinsic	central			CB1309		SLPal3_and_SLPal4_dorsal	BLAd3_and_BLAd4_dorsal	SLPal3_and_SLPal4_dorsal__0	glutamate	0.7651346812078811			left		fw001699
76845074226551763	720575940628296830	90074	42608	3211	84160.0	41288.0	3130.0	1763705.0	intrinsic	central			CB1310		SLPal3_and_SLPal4_dorsal	BLAd3_and_BLAd4_dorsal	SLPal3_and_SLPal4_dorsal__0	glutamate	0.7365890009653479			left		fw001700
78041274158603983	720575940624762300	107519	40715	3594	85400.0	32328.0	3665.0	1703743.0	intrinsic	central				CL002	putative_primary	putative_primary		glutamate	0.8304192974388513			left		fw001701	FBbt_20000707
78182011646705438	720575940622186305	110397	40861	3400	84808.0	32336.0	3787.0	1702534.0	intrinsic	central				CL001	putative_primary	putative_primary		glutamate	0.6668521090953511			left		fw001702	FBbt_20000706
82544324164241247	720575940608447241	173872	32992	4455	173872.0	32992.0	4455.0	7336701.0	intrinsic	central	Kenyon_Cell		KCab	KCab-s	MBp4	MBp4		dopamine	0.6537117044391938	acetylcholine, Nplp1, sNPF, sparkly	Barnstedt et al. 2016; Aso et al. 2019	right		fw001703	FBbt_00100248
81913685392000728	720575940621318084	164048	73312	3457	164048.0	73312.0	3457.0	6891328.0	intrinsic	visual_projection			LC31a	LC31				acetylcholine	0.9280195122661186			right		fw001704
78322749336340707	720575940609200708	112315	41506	4885	117264.0	33128.0	5046.0	3581288.0	intrinsic	central	Kenyon_Cell		KCab	KCab-m	MBp2	MBp2		dopamine	0.619885018401742	acetylcholine, Nplp1, sNPF, sparkly	Barnstedt et al. 2016; Aso et al. 2019	left		fw001705	FBbt_00100248
79943429005905181	720575940626649098	136104	73448	1312	136104.0	73448.0	1312.0	5234153.0	intrinsic	central			CB1261		FLAa3	BAmas2	FLAa3__0	acetylcholine	0.7592943062431693			right		fw001707
80155085463970105	720575940606720969	139145	82530	4848	134256.0	82248.0	5520.0	5288167.0	intrinsic	central			CB1311		LB3	LB3	LB3__5	gaba	0.4854813729117605			right		fw001708
80575030051858684	720575940643062728	144411	48235	3649	98576.0	47832.0	1805.0	2084201.0	intrinsic	central				PS087	AOTUv3_ventral	DALcl1_ventral	AOTUv3_ventral__1	glutamate	0.4195846608748448			left		fw001709	FBbt_20001842
77759592955891405	720575940614672652	104255	37587	2710	92376.0	40680.0	2490.0	2061596.0	intrinsic	central				AOTU018,AOTU031	AOTUv4_dorsal	DALcl2_dorsal		acetylcholine	0.843286971067542			left		fw001710
77548830320902977	720575940605475296	100913	43206	2843	98560.0	44568.0	2447.0	2087512.0	intrinsic	visual_projection				LT52	AOTUv2	DALl1	AOTUv2__1	glutamate	0.6365487554800231			left		fw001711
79588905292295750	720575940617765405	130309	33888	1629	98864.0	45584.0	2098.0	2087651.0	intrinsic	central				LHAV8a1	putative_primary	putative_primary		glutamate	0.7475111766980093			left		fw001712	FBbt_00049683
77407955326402690	720575940616900130	98742	41301	2263	93384.0	41080.0	2293.0	2062335.0	intrinsic	central				SMP020	AOTUv3_dorsal	DALcl1_dorsal		acetylcholine	0.7118852788828727			left		fw001713	FBbt_20002882
81912586081771377	720575940620732329	163888	56904	5012	163888.0	56904.0	5012.0	6846427.0	intrinsic	central				CL264	putative_primary	putative_primary		acetylcholine	0.8464411614223023			right		fw001714	FBbt_20000969
83108854396828228	720575940617691734	181520	56800	2179	181520.0	56800.0	2179.0	7667547.0	intrinsic	visual_projection			LT1a	LT1	VLPl2_lateral	BLAv2_lateral		acetylcholine	0.8711809925909779			right		fw001715	FBbt_00003860
76987735860063999	720575940632394059	92586	70816	3088	91752.0	74128.0	3084.0	2122255.0	intrinsic	central			CB1312		VLPl1_or_VLPl5	BLVa3_or_4		acetylcholine	0.9003993294675369			left		fw001716
76564286310502647	720575940627343868	86681	52195	2476	89976.0	54744.0	2005.0	1843034.0	intrinsic	central				AVLP303	VLPa1_lateral	DALl2_lateral		acetylcholine	0.8307718453336157			left		fw001717	FBbt_20000412
76704405457968124	720575940637277766	88743	42951	3389	82208.0	37912.0	3359.0	1432317.0	intrinsic	central			SIP013b	SIP013	SIPa1_ventral	BLAd2_ventral	SIPa1_ventral__1	glutamate	0.8562587966107225			left		fw001718
77128679574181708	720575940611439587	95128	74008	3728	95128.0	74008.0	3728.0	2123416.0	intrinsic	visual_projection				LC15				acetylcholine	0.6600445785256422			left		fw001719	FBbt_00111750
77620985838568258	720575940654401441	101809	69288	3322	93512.0	74080.0	3430.0	2122931.0	intrinsic	central			CB1314		WEDa1	BAlv	WEDa1__0	gaba	0.724270140904957			left		fw001720
76776560908290988	720575940626810628	89672	69904	3218	89672.0	69904.0	3218.0	1941572.0	intrinsic	central			CB1315		VLPl&p1_lateral	BLVp2_anterior	VLPl&p1_lateral__1	acetylcholine	0.883970440641371			left		fw001721
76917023921888582	720575940604045484	91640	65720	6666	91640.0	65720.0	6666.0	2112304.0	intrinsic	visual_projection			LLPC2	LLPC2a,LLPC2b,LLPC2c,LLPC2d				acetylcholine	0.6160031757196479	acetylcholine	Baker et al. 2022	left		fw001722
77126961721913805	720575940619677342	94915	48556	5081	85360.0	65256.0	3553.0	1894116.0	intrinsic	visual_projection				aMe8				acetylcholine	0.8970911785530498			left		fw001723
77128679573980418	720575940618566657	94576	73400	3603	94576.0	73400.0	3603.0	2123177.0	intrinsic	visual_projection				LC16	VPNv2			acetylcholine	0.47486920841088853	acetylcholine	Davis et al., 2020	left		fw001724	FBbt_00111751
77832435534432341	720575940631706107	104820	74832	2406	97760.0	74440.0	3126.0	2134312.0	intrinsic	central					WEDa1	BAlv	WEDa1__0	gaba	0.7511697188673548			left		fw001725
78462661855614087	720575940631648337	114349	28920	2513	93792.0	24872.0	4211.0	2029939.0	intrinsic	central			CB1316		SLPad1_posterior	DPLl3_posterior	SLPad1_posterior__1	glutamate	0.807803463262836			left		fw001726
77056112008506322	720575940613284527	93840	41144	5559	93840.0	41144.0	5559.0	2067303.0	intrinsic	central			AVLP469a	AVLP469	VLPp&l1_anterior	DPLpv_anterior	VLPp&l1_anterior__1	gaba	0.6326373316550441			left		fw001727
77197399252662896	720575940623425097	95360	48824	5551	95360.0	48824.0	5551.0	2091094.0	intrinsic	visual_projection				LC29	VPNd1	BLD6		acetylcholine	0.617672409269395			left		fw001728
76704405458150689	720575940623992004	88456	43245	3522	86464.0	40808.0	3747.0	1764858.0	intrinsic	central				CL014	SLPav2	BLD2	SLPav2__2	glutamate	0.8400548944257282			left		fw001729	FBbt_20000719
78041823846835011	720575940621889799	108382	49535	2715	98328.0	49736.0	1951.0	2096258.0	intrinsic	central				SAD016	VLPa2	DALv1	VLPa2__1	gaba	0.7944895499744499			left		fw001730	FBbt_20002225
77900536938393038	720575940623786421	105946	41304	5410	106896.0	45704.0	5567.0	2455378.0	intrinsic	central	Kenyon_Cell		KCab	KCab-m	MBp3	MBp3		dopamine	0.5944072738889365	acetylcholine, Nplp1, sNPF, sparkly	Barnstedt et al. 2016; Aso et al. 2019	left		fw001731	FBbt_00100248
79588767987667431	720575940616615453	130982	31862	2749	123360.0	89864.0	4865.0	4706612.0	intrinsic	central			CB1037		LB5	LB5	LB5__0	serotonin	0.47557252085937346			left		fw001732
81910593149450758	720575940630300613	164272	26600	4260	164272.0	26600.0	4260.0	6716631.0	intrinsic	central	Kenyon_Cell		KCapbp-ap2	KCa'b'-ap2	MBp4	MBp4		dopamine	0.5781179409699283	acetylcholine, sparkly	Barnstedt et al. 2016; Aso et al. 2019	right		fw001733	FBbt:00049837
81912448374281133	720575940617932368	164318	54085	2927	155120.0	57432.0	5093.0	6389476.0	intrinsic	central				AVLP502	putative_primary	putative_primary		acetylcholine	0.8606591989680884			right		fw001734	FBbt_20000611
80714186992664102	720575940619960926	147168	24768	3933	147168.0	24768.0	3933.0	5593403.0	intrinsic	central	Kenyon_Cell		KCapbp-ap2	KCa'b'-ap2	MBp1	MBp1		dopamine	0.5213296827139451	acetylcholine, sparkly	Barnstedt et al. 2016; Aso et al. 2019	right		fw001735	FBbt:00049837
81701342141595817	720575940625745137	161497	54575	2819	159144.0	57776.0	5215.0	6848358.0	intrinsic	central				SLP450	VLPl&p1_posterior	BLVp2_posterior	VLPl&p1_posterior__2	acetylcholine	0.8806155100442442			right		fw001736	FBbt_20002844
79522316455013993	720575940617097684	129264	90240	4289	129264.0	90240.0	4289.0	4707942.0	intrinsic	central			CB0069		putative_primary	putative_primary		glutamate	0.8267878739890634			left		fw001737
81138117578761995	720575940624488167	153022	50067	4900	154144.0	48936.0	5094.0	6371157.0	intrinsic	central			PS191a	PS191	PSp1	DPMl2		glutamate	0.8729042283610077			right		fw001738	FBbt_20001946
79588561627810154	720575940617552340	130560	29152	1116	130560.0	29152.0	1116.0	4391656.0	intrinsic	central	MBON			MBON02	putative_primary	putative_primary		gaba	0.5145696731085269	glutamate	Aso et al. 2014	right		fw001739	FBbt_00111012
80221811941979133	720575940619068352	139536	28248	4052	139536.0	28248.0	4052.0	4944531.0	intrinsic	central	CX			PFNm,PFNp	DM2_CX_p	DPMpm1_CX_p	DM2_CX_p__2	acetylcholine	0.40545077996596857			right		fw001740
78394285842060914	720575940632197930	112913	58624	1454	113536.0	49640.0	720.0	3040109.0	intrinsic	central	ALLN		lLN1_bc	lLN1_b,lLN1_c	ALl1_dorsal	BAlc_dorsal	ALl1_dorsal__0	acetylcholine	0.2572549575047267			left		fw001741
82266147521128292	720575940625744259	169648	82232	2976	169648.0	82232.0	2976.0	7163155.0	intrinsic	visual_projection			MTe53	MC62				acetylcholine	0.6780457855422625			right		fw001743	FBbt_00111768
82967636006736571	720575940624335689	180104	49464	3482	180104.0	49464.0	3482.0	7379145.0	intrinsic	visual_projection			LC10d	LC10	VPNd2			acetylcholine	0.7881214743255325	acetylcholine	Davis et al., 2020	right		fw001744	FBbt_00111748
80436010215219690	720575940606264422	143168	73960	1310	143168.0	73960.0	1310.0	5790121.0	intrinsic	central					PSa1	BAmv2	PSa1__0	serotonin	0.5393183488568014			right		fw001745
80225866323623855	720575940640194493	139350	88140	3257	150032.0	90000.0	2469.0	6510479.0	efferent	descending			DNg08_b		MX3	MX3	MX3__3	glutamate	0.5987716047705205			right	CV	fw001746	FBbt_00047600
79167036760588520	720575940625741031	123932	39148	4516	122936.0	34600.0	4921.0	3622951.0	intrinsic	central			CB1317		DM2_central	DPMpm1_central	DM2_central__0	gaba	0.664117661118457			left		fw001748
79096255699412071	720575940618781861	122856	32416	4382	122856.0	32416.0	4382.0	3592377.0	intrinsic	central	CX	columnar		FC1A,FC1B,FC1F	DM2_CX_d2	DPMpm1_CX_d2	DM2_CX_d2__0	acetylcholine	0.6938811911890194			left		fw001749
82403586676008464	720575940648205945	171680	32672	4576	171680.0	32672.0	4576.0	7067197.0	intrinsic	central	Kenyon_Cell		KCapbp-m	KCa'b'-m	MBp4	MBp4		dopamine	0.47128573154272924	acetylcholine, sparkly	Barnstedt et al. 2016; Aso et al. 2019	right		fw001750	FBbt:00100253
81348742640975675	720575940626864414	155589	42890	4103	143888.0	24216.0	3705.0	5590874.0	intrinsic	central	Kenyon_Cell			KCg-m	MBp1	MBp1		dopamine	0.7723762165537489	acetylcholine, sNPF, sparkly	Barnstedt et al. 2016; Aso et al. 2019	right		fw001751	FBbt_00111061
80784693242597773	720575940644413732	147680	26696	4241	147680.0	26696.0	4241.0	5642532.0	intrinsic	central	Kenyon_Cell			KCab-p	MBp1	MBp1		dopamine	0.5832509691788371	acetylcholine, Nplp1, sNPF, sparkly	Barnstedt et al. 2016; Aso et al. 2019	right		fw001752	FBbt_00110931
80715767741801756	720575940619559815	147024	48040	5389	147024.0	48040.0	5389.0	5731834.0	intrinsic	central				IB092	putative_primary	putative_primary		glutamate	0.8365565885618593			right		fw001753	FBbt_20001269
79096668016377632	720575940634348024	123747	38766	4516	123128.0	31576.0	4823.0	3592755.0	intrinsic	central	CX			PFNm,PFNp	DM2_CX_v	DPMpm1_CX_v	DM2_CX_v__0	acetylcholine	0.46070727980462967			left		fw001754
82896236469912371	720575940618976853	178555	34336	3121	179760.0	43312.0	2602.0	7377236.0	intrinsic	central			CB1318		SLPav2	BLD2	SLPav2__0	glutamate	0.6484699785446448			right		fw001755
79944528987306198	720575940618355870	135792	89736	4876	135792.0	89736.0	4876.0	5343592.0	intrinsic	central				PS138	putative_primary	putative_primary		gaba	0.49095903366198007			right		fw001756	FBbt_20001893
81280847596026720	720575940618391350	155312	80384	2070	155312.0	80384.0	2070.0	6470264.0	intrinsic	central			CB1319		VESa1	BAla3	VESa1__0	glutamate	0.47923361868431663			right		fw001757
83038004750459337	720575940626655178	181144	49312	3155	181144.0	49312.0	3155.0	7656746.0	intrinsic	visual_projection			MTe11	5812995553, 1685555902,1747664643				glutamate	0.7232905275841196			right		fw001758
80296235067801022	720575940632178892	140298	88686	3257	149336.0	89936.0	2368.0	6510369.0	efferent	descending			DNge147		MX12	MX12	MX12__1	acetylcholine	0.7923994443884476			right	CV	fw001759	FBbt_00047516
78603605837698442	720575940622353622	115737	31596	4832	118992.0	24688.0	4058.0	3532693.0	intrinsic	central	Kenyon_Cell		KCapbp-m	KCa'b'-m	MBp1	MBp1		dopamine	0.46185897561717076	acetylcholine, sparkly	Barnstedt et al. 2016; Aso et al. 2019	left		fw001760	FBbt:00100253
77899712237508609	720575940619985140	106088	28568	4851	106088.0	28568.0	4851.0	2357154.0	intrinsic	central	Kenyon_Cell		KCab	KCab-m	MBp4	MBp4		dopamine	0.5352246269792447	acetylcholine, Nplp1, sNPF, sparkly	Barnstedt et al. 2016; Aso et al. 2019	left		fw001761	FBbt_00100248
80084922408236604	720575940622074206	137985	85275	1483	147184.0	83000.0	1005.0	5864540.0	intrinsic	central			CB0727		TRdm	TRdm	TRdm__0	gaba	0.7293201772455788			right		fw001762
80012148415387973	720575940623994367	136920	49376	723	136920.0	49376.0	723.0	5025635.0	intrinsic	visual_centrifugal				mALC3	putative_primary	putative_primary		gaba	0.9286076032170685			right		fw001763
79026367991689200	720575940627669886	122723	39762	4487	119912.0	32400.0	4663.0	3589127.0	intrinsic	central	CX	columnar		vDeltaA,vDeltaB,vDeltaC,vDeltaD,vDeltaE,vDeltaJ,vDeltaK,vDeltaL,vDeltaM	DM3_CX_p	DPMpm2_CX_p	DM3_CX_p__2	acetylcholine	0.4016735520111072			left		fw001764
79518468097348530	720575940631517814	129304	33072	3876	129304.0	33072.0	3876.0	4396227.0	intrinsic	central			WED096b	WED096	DM1_antero_ventral	DPMm1_antero_ventral	DM1_antero_ventral__0	glutamate	0.8088761624875923			left		fw001765	FBbt_20003646
79659480463760527	720575940631017783	131400	37360	3998	131400.0	37360.0	3998.0	4419460.0	intrinsic	central					DM1_antero_ventral	DPMm1_antero_ventral	DM1_antero_ventral__3	acetylcholine	0.4012031061767993			left		fw001766
77126617855648956	720575940624630420	94840	43566	2704	90136.0	45208.0	2275.0	1812405.0	intrinsic	central			PLP053b	PLP053	SLPa&l1_anterior	BLAvm_medial	SLPa&l1_anterior__0	acetylcholine	0.7512936828944399			left		fw001767
83037730074218317	720575940613990706	180648	45176	4901	180648.0	45176.0	4901.0	7381994.0	intrinsic	visual_projection			LCe04					acetylcholine	0.7743038437518611			right		fw001768
82826486402958990	720575940631673939	177904	42888	5082	177904.0	42888.0	5082.0	7380944.0	intrinsic	visual_projection				LC11	VPNp3			acetylcholine	0.7741902483930659			right		fw001769	FBbt_00100483
80788334905026442	720575940626939737	147888	80688	925	147888.0	80688.0	925.0	5818976.0	efferent	motor			CB0728		putative_primary	putative_primary		acetylcholine	0.5330569004043916			right	PhN	fw001770
77128130154082799	720575940627853449	94560	65744	6405	94560.0	65744.0	6405.0	2113702.0	intrinsic	visual_projection				LPC2				acetylcholine	0.8427771518773892			left		fw001771
79658518256589404	720575940626471957	131384	22720	2812	131384.0	22720.0	2812.0	4370353.0	intrinsic	central	CX	columnar		PFL1	DM1_CX_d2	DPMm1_CX_d2	DM1_CX_d2__0	acetylcholine	0.6733268858604664			right		fw001772	FBbt_00111433
77548830454875326	720575940628810512	100591	42684	3689	98272.0	35104.0	2124.0	2064621.0	intrinsic	central				LHAD2c2	VLPd1	DPLam		acetylcholine	0.8779028651616548			left		fw001773	FBbt_00051612
78603468331964848	720575940628406828	116618	29900	4556	117400.0	24768.0	4073.0	3531624.0	intrinsic	central	Kenyon_Cell		KCapbp-m	KCa'b'-m	MBp1	MBp1		dopamine	0.47396870874540076	acetylcholine, sparkly	Barnstedt et al. 2016; Aso et al. 2019	left		fw001774	FBbt:00100253
76212374071476198	720575940605393888	81608	51064	3820	81608.0	51064.0	3820.0	1520939.0	intrinsic	visual_projection				LC27				acetylcholine	0.8497320458235222			left		fw001775	FBbt_00051248
81277274452143818	720575940618572422	155448	26848	4466	155448.0	26848.0	4466.0	6319711.0	intrinsic	central	Kenyon_Cell		KCapbp-ap2	KCa'b'-ap2	MBp3	MBp3		dopamine	0.5516191842474042	acetylcholine, sparkly	Barnstedt et al. 2016; Aso et al. 2019	right		fw001776	FBbt:00049837
76704955146435088	720575940612159411	88873	51407	2728	85608.0	49456.0	2480.0	1809613.0	intrinsic	central				AVLP189_b	VLPl2_medial	BLAv2_medial	VLPl2_medial__0	acetylcholine	0.7765484408914187			left		fw001777
82475536168982329	720575940617797259	172648	56832	5763	172648.0	56832.0	5763.0	7097036.0	intrinsic	visual_projection			LPT04_HST					acetylcholine	0.8569945516880093			right		fw001778
82263055345997358	720575940622660535	169239	35832	4547	179784.0	37736.0	4353.0	7357019.0	intrinsic	central				LHPV6a3	LHp2	DPLp1	LHp2__1	acetylcholine	0.9756144053055594	acetylcholine	Dolan et al., 2019	right		fw001779
82122317857327558	720575940621740833	167074	36148	4320	179936.0	39136.0	4319.0	7357378.0	intrinsic	central				LHPV6h2	LHp2	DPLp1		acetylcholine	0.9651978271222651			right		fw001780	FBbt_00051822
79729505543593100	720575940617155997	132352	32312	3546	132352.0	32312.0	3546.0	4941178.0	intrinsic	central				VES049	DM1_antero_ventral	DPMm1_antero_ventral	DM1_antero_ventral__1	glutamate	0.7596169999921065			right		fw001781	FBbt_20003515
80151786794661735	720575940630731595	138280	32472	3661	138280.0	32472.0	3661.0	4944010.0	intrinsic	central			CB1320		DM1_antero_dorsal	DPMm1_antero_dorsal	DM1_antero_dorsal__0	acetylcholine	0.9083962998274528			right		fw001782
82616479212069004	720575940623600016	174963	59585	1423	172136.0	63672.0	1077.0	7102607.0	intrinsic	central			AVLP310a	AVLP310	VLPa1_lateral	DALl2_lateral	VLPa1_lateral__0	acetylcholine	0.8113506361086509			right		fw001783
78746473294299889	720575940633552028	117747	63898	2286	100304.0	72504.0	2091.0	2559920.0	intrinsic	central	ALPN	multiglomerular	CB1321	VP1m+VP2_lvPN1,VP1m+VP2_lvPN2	ALlv1	BAlp4	ALlv1__0	acetylcholine	0.9237674654424798	acetylcholine	Tanaka et al., 2012	left		fw001784	FBbt_00049740,FBbt_00049741
82195778776523654	720575940628787052	168784	81992	2669	168784.0	81992.0	2669.0	7162542.0	intrinsic	visual_projection			MTe50					acetylcholine	0.8616731715740774			right		fw001785
80929141247362890	720575940626972056	150032	82336	1838	150032.0	82336.0	1838.0	6466954.0	intrinsic	central			CB0070					gaba	0.598052468404062			right		fw001786
79660236511974663	720575940604456364	131296	48320	4840	131296.0	48320.0	4840.0	4501500.0	intrinsic	central				PS213	putative_primary	putative_primary		glutamate	0.5157321619082389			left		fw001787	FBbt_20001968
80996486737294149	720575940625266057	150834	37212	4975	147936.0	30832.0	4680.0	5642985.0	intrinsic	central	Kenyon_Cell			KCg-m	MBp2	MBp2		dopamine	0.7584512138050586	acetylcholine, sNPF, sparkly	Barnstedt et al. 2016; Aso et al. 2019	right		fw001788	FBbt_00111061
78394217659325560	720575940621159969	113248	57233	5457	113704.0	56968.0	5629.0	3083150.0	intrinsic	central			CB1322		DM4_ventral	CM4_ventral	DM4_ventral__3	acetylcholine	0.8447541586911302			left		fw001789
79239741564029638	720575940613213615	125168	73592	1239	125168.0	73592.0	1239.0	4641140.0	intrinsic	central			CB1323					glutamate	0.7783138096859948			left		fw001790
78463692647819724	720575940622342576	114134	43843	2524	106968.0	53384.0	1845.0	2479424.0	intrinsic	central	CX	ring neuron		ER4d	EBa1	DALv2	EBa1__1	gaba	0.9710525197238812	gaba	Turner-Evans et al. 2020	left		fw001791	FBbt_00007538
80925842980923775	720575940632260577	150144	32496	3916	150144.0	32496.0	3916.0	6308526.0	intrinsic	central			CB1324		SMPp&v1_ventral	DPLc5_posterior	SMPp&v1_ventral__0	serotonin	0.6669565180092224			right		fw001792
78042785919344214	720575940634407264	108104	64019	2587	101464.0	57296.0	1816.0	2469316.0	intrinsic	central				SAD070	putative_primary	putative_primary		gaba	0.5663654145346684			left		fw001793	FBbt_20002279
78183111225281390	720575940620173737	109513	57710	3760	105904.0	57632.0	2062.0	2477797.0	intrinsic	central				PVLP022	VLPa2	DALv1		gaba	0.7125444886254207			left		fw001794	FBbt_20002080
76282055889129643	720575940605878706	82304	41512	5772	82304.0	41512.0	5772.0	1504000.0	intrinsic	visual_projection			LTe09					acetylcholine	0.8259090788397453			left		fw001795
76282124542105245	720575940625637122	82208	42496	5640	82208.0	42496.0	5640.0	1503980.0	intrinsic	visual_projection				LC11	VPNp3			acetylcholine	0.75497845555405			left		fw001796	FBbt_00100483
80503080692917245	720575940618751902	143712	24688	3331	143712.0	24688.0	3331.0	5590785.0	intrinsic	central			CB1325		SMPp&v1_posterior	DPLc5_anterior	SMPp&v1_posterior__0	glutamate	0.6799492416045042			right		fw001797
82264361015893103	720575940621061545	169651	55806	4419	172008.0	47704.0	5052.0	7085557.0	intrinsic	visual_projection				LPLC1	VPNd1	BLD6		acetylcholine	0.6368687213113766	acetylcholine	Davis et al., 2020	right		fw001798	FBbt_00111762
76141867888682712	720575940613188850	80584	49288	4068	80584.0	49288.0	4068.0	1496011.0	intrinsic	visual_projection			LC10c	LC10	VPNd2			acetylcholine	0.6856145030176723	acetylcholine	Davis et al., 2020	left		fw001799	FBbt_00111746
76847410756023819	720575940617339973	90432	77200	3804	90432.0	77200.0	3804.0	1953940.0	intrinsic	visual_projection			MTe02					acetylcholine	0.8527185308477636			left		fw001800
82052086283530512	720575940611929202	166433	38052	2138	173920.0	40744.0	1981.0	7339667.0	intrinsic	central				AVLP040	VLPd1	DPLam	VLPd1__0	acetylcholine	0.8142250384998405			right		fw001801	FBbt_20000149
82544873986727492	720575940629568638	173016	40724	4678	180552.0	39840.0	4715.0	7358705.0	intrinsic	central			CB1326		LHp3	CP5	LHp3__0	acetylcholine	0.9266559758923246			right		fw001802
82193167704821929	720575940637924696	167935	43306	4705	180688.0	39136.0	4469.0	7358879.0	intrinsic	central			CB1327		SLPpl2	CP6	SLPpl2__0	acetylcholine	0.9580816556637168			right		fw001803
79170472600065563	720575940639314229	124156	90254	3391	127816.0	90112.0	4007.0	4706402.0	efferent	descending			DNge141		MX3	MX3	MX3__1	gaba	0.6037824384614332			left	CV	fw001804	FBbt_00047516
81912997861400596	720575940629064186	163768	62608	819	163768.0	62608.0	819.0	6858215.0	efferent	descending			DNde004	LAL106	putative_primary	putative_primary		acetylcholine	0.8211275930320479			right	CV	fw001805	FBbt_00047515
80504180338689846	720575940621255011	143314	40769	4323	144984.0	32440.0	4461.0	5640127.0	intrinsic	central	CX	columnar		vDeltaA,vDeltaB,vDeltaC,vDeltaD,vDeltaE,vDeltaJ,vDeltaK,vDeltaL,vDeltaM	DM3_CX_p	DPMpm2_CX_p	DM3_CX_p__2	acetylcholine	0.7416560547648946			right		fw001806
79589454981391081	720575940640032600	130582	42038	1390	131248.0	29144.0	1505.0	4392461.0	intrinsic	central			CB0071		putative_primary	putative_primary		glutamate	0.7849440745475058			right		fw001807
76563942914508837	720575940616484438	86322	46766	3851	81672.0	50720.0	3753.0	1521138.0	intrinsic	central			CB1328		LHa2	BLVa1	LHa2__0	acetylcholine	0.9101758926173736			left		fw001808
78533924355781442	720575940638963875	115040	42200	5630	115040.0	42200.0	5630.0	3055322.0	intrinsic	central	Kenyon_Cell			KCg-m	MBp2	MBp2		dopamine	0.75388233611182	acetylcholine, sNPF, sparkly	Barnstedt et al. 2016; Aso et al. 2019	left		fw001809	FBbt_00111061
78955930594809609	720575940618858837	121720	39020	4754	122176.0	33136.0	4882.0	3591976.0	intrinsic	central	CX			PFNa	DM3_CX_v	DPMpm2_CX_v	DM3_CX_v__0	acetylcholine	0.8678433246150948			left		fw001810	FBbt_00111396
77619680370165885	720575940630765260	101920	50181	5134	101264.0	49600.0	5713.0	2451148.0	intrinsic	central			AOTU050b	AOTU050	DL1_ventral	CP2_ventral	DL1_ventral__0	gaba	0.7582477002501181			left		fw001811	FBbt_20000049
78748053909203166	720575940639198397	117920	87416	2692	106800.0	79168.0	2412.0	2686367.0	intrinsic	central			CB0072		MD3	MD3	MD3__1	gaba	0.49672559232541846			left		fw001812
77619611650624953	720575940623445685	101596	49122	5068	105952.0	47560.0	5743.0	2454631.0	intrinsic	central			CB1329	AOTU055,AOTU056,AOTU057,AOTU058	DL1_ventral	CP2_ventral	DL1_ventral__1	gaba	0.7298858548412189			left		fw001813
77970974402011783	720575940614404288	106662	41949	5374	106600.0	43240.0	5404.0	2455164.0	intrinsic	central	Kenyon_Cell		KCab	KCab-s	MBp3	MBp3		dopamine	0.5689453774623309	acetylcholine, Nplp1, sNPF, sparkly	Barnstedt et al. 2016; Aso et al. 2019	left		fw001814	FBbt_00100248
77972142633460366	720575940616486722	106848	59888	5622	106848.0	59888.0	5622.0	2543719.0	intrinsic	central				SMP572	VLPl&p1_posterior	BLVp2_posterior		acetylcholine	0.8531610284962392			left		fw001815	FBbt_20003434
80504317777360220	720575940627728149	143442	43030	4123	105816.0	81544.0	3131.0	2696023.0	intrinsic	central			CB0073		MX7__prim	MX7__prim	MX7__prim__1	acetylcholine	0.8972811611857264			left		fw001816
80858772502875455	720575940646088068	148960	81536	1612	148960.0	81536.0	1612.0	6465146.0	intrinsic	central			CB0074		putative_primary	putative_primary		gaba	0.7104329261132617			right		fw001817
77056867855613996	720575940626392593	93568	52140	5076	90488.0	45744.0	5464.0	1824869.0	intrinsic	visual_projection				LC22	VPNd1	BLD6		acetylcholine	0.6923711609991413			left		fw001818	FBbt_00111757
80717554045502104	720575940625988227	147302	75374	2269	155000.0	82080.0	2136.0	6473314.0	intrinsic	central			CB0628	1197571795	putative_primary	putative_primary		gaba	0.8698635645670382			right		fw001819
76141318400684379	720575940610767602	80424	40688	5657	80424.0	40688.0	5657.0	1453275.0	intrinsic	visual_projection			LTe09					acetylcholine	0.8714164653566933			left		fw001820
80363099253080774	720575940610271129	141990	36405	4465	139600.0	30688.0	4044.0	4944548.0	intrinsic	central			CB1330		DM2_or_DM3_posterior	DPMpm1_or_DPMpm2_posterior	DM2_or_DM3_posterior__2	glutamate	0.82991211833606			right		fw001821
78886180326188472	720575940624307518	120028	47979	4954	119296.0	48824.0	5129.0	3671132.0	intrinsic	central	CX	columnar		FS1A,FS1B	DM4_CX_d3	CM4_CX_d3	DM4_CX_d3__1	acetylcholine	0.8211050352178485			left		fw001823
78463830422215235	720575940611186034	114006	46017	4976	105392.0	24832.0	4504.0	2315224.0	efferent	endocrine	pars_lateralis			DNES1				serotonin	0.309727149599452			left	NCC	fw001824
77408024515392405	720575940620349564	98712	41936	5664	98712.0	41936.0	5664.0	2091982.0	intrinsic	central	Kenyon_Cell		KCapbp-m	KCa'b'-m	MBp3	MBp3		dopamine	0.481789904929172	acetylcholine, sparkly	Barnstedt et al. 2016; Aso et al. 2019	left		fw001825	FBbt:00100253
78463211947105028	720575940622542007	114296	36493	5128	116136.0	41320.0	5593.0	3623656.0	intrinsic	central	Kenyon_Cell			KCg-m	MBp2	MBp2		dopamine	0.7497290784527163	acetylcholine, sNPF, sparkly	Barnstedt et al. 2016; Aso et al. 2019	left		fw001826	FBbt_00111061
78815605088142483	720575940612631970	118854	44917	2496	105992.0	50304.0	1540.0	2477498.0	intrinsic	central	CX	ring neuron		ER3d	EBa1	DALv2	EBa1__0	gaba	0.9588716493066122	gaba	Omoto et al., 2018	left		fw001827
80155497780730263	720575940625686538	138904	88304	4774	138904.0	88304.0	4774.0	5344281.0	intrinsic	central			CB1331		LB3	LB3	LB3__6	glutamate	0.721665078652679			right		fw001828
76566279711954504	720575940622958059	86592	81704	6169	86592.0	81704.0	6169.0	1955448.0	intrinsic	visual_projection				LLPC1				acetylcholine	0.8081292511099508	acetylcholine	Davis et al., 2020	left		fw001829
81841873673097448	720575940620072157	162805	50928	4559	163472.0	50656.0	4829.0	6846402.0	intrinsic	central				SIP089	DL1_ventral	CP2_ventral	DL1_ventral__1	gaba	0.5957915268873489			right		fw001830	FBbt_20002393
82405098101471514	720575940637258985	171835	54949	1242	169584.0	57744.0	837.0	7089140.0	intrinsic	central			AVLP290b	AVLP290	VLPa1_lateral	DALl2_lateral	VLPa1_lateral__0	acetylcholine	0.7809920852152608			right		fw001831
81841804953632010	720575940625410888	162974	50671	4559	164000.0	46856.0	5172.0	6832554.0	intrinsic	central				AOTU062	DL1_ventral	CP2_ventral	DL1_ventral__1	gaba	0.75929115336804			right		fw001832	FBbt_20000061
76844799281744957	720575940629023131	90480	38480	2849	90480.0	38480.0	2849.0	1762202.0	intrinsic	central				CL021	putative_primary	putative_primary		acetylcholine	0.881860292402057			left		fw001833	FBbt_20000726
81278099153160328	720575940625834900	155214	39361	5132	159888.0	41048.0	5117.0	6748588.0	intrinsic	central	Kenyon_Cell		KCapbp-ap2	KCa'b'-ap2	MBp2	MBp2		dopamine	0.5084624184015192	acetylcholine, sparkly	Barnstedt et al. 2016; Aso et al. 2019	right		fw001834	FBbt:00049837
82476841369271127	720575940622286262	172552	75560	2159	172552.0	75560.0	2159.0	7164612.0	intrinsic	central				AVLP121	VLPl&p2_lateral	BLVp1_anterior	VLPl&p2_lateral__7	acetylcholine	0.9085010040358404			right		fw001835
78112124072961197	720575940607378633	108637	48295	4323	106848.0	49408.0	5316.0	2492121.0	efferent	descending			DNpe039	CL306	SMPpv2_ventral	CP1_ventral		acetylcholine	0.868252637230223			left	CV	fw001836	FBbt_00047517
82896305189379422	720575940629613196	178560	34536	3121	181112.0	40544.0	2822.0	7615749.0	intrinsic	central			CB1332		SLPav2	BLD2	SLPav2__0	glutamate	0.754994726414574			right		fw001837
78533649477398355	720575940632635475	115369	38322	5289	113784.0	40688.0	5599.0	3030865.0	intrinsic	central	Kenyon_Cell		KCapbp-ap1	KCa'b'-ap1	MBp2	MBp2		dopamine	0.4615628192358415	acetylcholine, sparkly	Barnstedt et al. 2016; Aso et al. 2019	left		fw001838	FBbt:00049836
78463624330779202	720575940625763601	114264	42800	5391	114264.0	42800.0	5391.0	3055023.0	intrinsic	central	Kenyon_Cell			KCg-m	MBp2	MBp2		dopamine	0.7891871830192526	acetylcholine, sNPF, sparkly	Barnstedt et al. 2016; Aso et al. 2019	left		fw001839	FBbt_00111061
76776492591902985	720575940622065613	89744	68624	6645	89744.0	68624.0	6645.0	1947803.0	intrinsic	visual_projection			LLPC2	LLPC2a,LLPC2b,LLPC2c,LLPC2d				acetylcholine	0.6510744488508906	acetylcholine	Baker et al. 2022	left		fw001840
77196849295386364	720575940620982192	95448	41077	3963	98096.0	44968.0	2342.0	2087220.0	intrinsic	visual_projection				LT52	AOTUv2	DALl1	AOTUv2__1	glutamate	0.711872336869308			left		fw001841
76984918496341604	720575940618893633	93087	28516	4576	82088.0	44992.0	3876.0	1496911.0	intrinsic	central			CB1333		LHa3	BLVa2	LHa3__0	acetylcholine	0.8352394961085724			left		fw001842
80645398863346967	720575940627902967	145825	47829	4338	147808.0	47184.0	5039.0	5725182.0	intrinsic	central	CX	columnar		FS3	DM4_CX_d3	CM4_CX_d3	DM4_CX_d3__1	acetylcholine	0.7016007354173529			right		fw001843
77055905782748616	720575940631758111	93487	37875	4930	87968.0	40672.0	4986.0	1767926.0	intrinsic	central	LHLN		CB1334		LHp1	BLP3_or_4	LHp1__0	glutamate	0.8066297095873328			left		fw001844
81981924033724960	720575940623978789	165592	40600	4978	165592.0	40600.0	4978.0	7074693.0	intrinsic	central	Kenyon_Cell		KCab	KCab-s	MBp2	MBp2		dopamine	0.5977523389886679	acetylcholine, Nplp1, sNPF, sparkly	Barnstedt et al. 2016; Aso et al. 2019	right		fw001845	FBbt_00100248
76633968195406487	720575940626627015	87834	42055	4788	81048.0	48888.0	3818.0	1496428.0	intrinsic	central			CB1335		SLPpl3	BLVa2c	SLPpl3__0	glutamate	0.6821164226984551			left		fw001846
80362343271429573	720575940615346363	141288	24760	3679	141288.0	24760.0	3679.0	5588151.0	intrinsic	central	Kenyon_Cell			KCg-m	MBp1	MBp1		dopamine	0.7164815916951904	acetylcholine, sNPF, sparkly	Barnstedt et al. 2016; Aso et al. 2019	right		fw001847	FBbt_00111061
81912929142089770	720575940619861345	164176	61232	920	164176.0	61232.0	920.0	6859913.0	intrinsic	central				LAL103,LAL109				gaba	0.5745662503478255			right		fw001848
81138186029626374	720575940606926466	152704	51472	2732	164160.0	58800.0	910.0	6860116.0	intrinsic	central				SAD016	VLPa2	DALv1	VLPa2__1	gaba	0.7593180933063576			right		fw001849	FBbt_20002225
81984123123825313	720575940632895825	164808	73912	5304	164808.0	73912.0	5304.0	7139255.0	intrinsic	visual_projection				LLPC3				acetylcholine	0.8104777176845047			right		fw001850
78040724670970495	720575940624738830	107624	32704	5421	107624.0	32704.0	5421.0	2995999.0	intrinsic	central	Kenyon_Cell			KCg-m	MBp3	MBp3		dopamine	0.8285521885407682	acetylcholine, sNPF, sparkly	Barnstedt et al. 2016; Aso et al. 2019	left		fw001851	FBbt_00111061
78254235883753599	720575940625737859	111116	68410	3821	98464.0	46368.0	2063.0	2084134.0	intrinsic	central				SAD047	AOTUv3_ventral	DALcl1_ventral	AOTUv3_ventral__2	glutamate	0.6985737909266883			left		fw001852	FBbt_20002256
76211824248418381	720575940609073859	81480	43520	3174	81480.0	43520.0	3174.0	1496692.0	intrinsic	central				SLP231				acetylcholine	0.9186209004694282			left		fw001853	FBbt_20002625
78322680549693770	720575940610208354	111942	39903	4350	122232.0	40576.0	5155.0	3622685.0	intrinsic	central				SMP312	DM3_dorso_lateral	DPMpm2_dorso_lateral	DM3_dorso_lateral__0	acetylcholine	0.8374214719619497			left		fw001854
77548830320900621	720575940621008213	100812	43321	2843	98760.0	45104.0	2246.0	2087677.0	intrinsic	visual_projection				LT52	AOTUv2	DALl1	AOTUv2__1	glutamate	0.6543731540344823			left		fw001855
81277274451831138	720575940622075274	155224	27096	4241	155224.0	27096.0	4241.0	6319675.0	intrinsic	central	Kenyon_Cell		KCapbp-ap1	KCa'b'-ap1	MBp3	MBp3		dopamine	0.5118860129276732	acetylcholine, sparkly	Barnstedt et al. 2016; Aso et al. 2019	right		fw001856	FBbt:00049836
79659686353686362	720575940635950426	131046	40034	1909	146696.0	32448.0	3962.0	5631567.0	intrinsic	central				SMP482	SMPpv1	DPMpl1		acetylcholine	0.8816921435039913			right		fw001857	FBbt_20003344
76704405457945084	720575940627973105	88697	43171	3370	82672.0	41264.0	3289.0	1762656.0	intrinsic	central			CB1337		SIPa1_ventral	BLAd2_ventral	SIPa1_ventral__0	glutamate	0.8118476610419292			left		fw001858
81770405349765155	720575940635765496	162032	34734	3717	171692.0	27844.0	3913.0		intrinsic	central			CB1338		SLPpl1	DPLl1	SLPpl1__2	glutamate	0.9258131332530732			right		fw001859
81138736053715401	720575940620119023	152524	59752	4651	150584.0	65112.0	5228.0	6407628.0	intrinsic	central			CB1339		DM5_ventral	CM1_ventral	DM5_ventral__1	acetylcholine	0.920091605294253			right		fw001860
76705985938803361	720575940623272427	88063	66373	2892	86920.0	65568.0	2464.0	1890541.0	intrinsic	central			CB1340		VLPl1_or_VLPl5	BLVa3_or_4	VLPl1_or_VLPl5__3	acetylcholine	0.8887667400658125			left		fw001861
78536673000570539	720575940628125715	115440	82880	4580	105936.0	76376.0	4707.0	2700316.0	efferent	descending			DNg87		LB7__prim	LB7__prim	LB7__prim__4	acetylcholine	0.8221637960349684			left	CV	fw001862	FBbt_00047516
76704336939590082	720575940632098204	88150	41989	4788	81880.0	46072.0	4006.0	1497125.0	intrinsic	central			CB1341		SLPpl3	BLVa2c	SLPpl3__0	glutamate	0.7845235272014083			left		fw001863
80716798399842735	720575940624324708	147335	63822	4443	147240.0	75808.0	1213.0	5821228.0	intrinsic	central			CB1342		LALv1_ventral	BAmv1_ventral	LALv1_ventral__0	gaba	0.7127915513111176			right		fw001864
82547072741466743	720575940630595575	172984	73384	2590	172984.0	73384.0	2590.0	7437348.0	intrinsic	visual_centrifugal			cM04					glutamate	0.7005460643708111			right		fw001865
79944528920472362	720575940632900503	135872	89912	4594	135872.0	89912.0	4594.0	5343640.0	intrinsic	central			CB1344		LB5	LB5	LB5__0	acetylcholine	0.7281499000094057			right		fw001866
82335210930741573	720575940607401138	170046	62226	5519	177432.0	65848.0	2688.0	7415320.0	intrinsic	visual_projection			LPT31	WED068				acetylcholine	0.8789329107042949			right		fw001867	FBbt_20003618
82404479827551547	720575940628256763	171890	46332	2826	182272.0	40592.0	3299.0	7617826.0	intrinsic	central				LHAV4c2	LHl1	BLD4	LHl1__0	gaba	0.6544052952676933	gaba	Dolan et al., 2019	right		fw001868	FBbt_00049357
81347711915529871	720575940606496011	156024	27800	4253	156024.0	27800.0	4253.0	6321057.0	intrinsic	central	Kenyon_Cell		KCapbp-ap2	KCa'b'-ap2	MBp3	MBp3		dopamine	0.5485701448174523	acetylcholine, sparkly	Barnstedt et al. 2016; Aso et al. 2019	right		fw001869	FBbt:00049837
77267217838060763	720575940618268376	97154	41499	2263	96376.0	40624.0	2242.0	2063823.0	intrinsic	central			AOTU008d	AOTU008	AOTUv3_dorsal	DALcl1_dorsal	AOTUv3_dorsal__0	acetylcholine	0.8560834330423732			left		fw001870
79588630347417677	720575940630354117	130376	30192	1216	130376.0	30192.0	1216.0	4391191.0	intrinsic	central				SMP096	SMPad1	DAMv1_or_2		glutamate	0.7592971215174409			right		fw001871	FBbt_20002958
80716866716375102	720575940632216928	146840	64625	1139	153928.0	65824.0	1960.0	6400825.0	intrinsic	central	ALPN	multiglomerular		M_lvPNm43	ALlv1	BAlp4		acetylcholine	0.9545901626438644	acetylcholine	Tanaka et al., 2012	right		fw001872	FBbt_20003822
[truncated: 137,407 more rows]
