# Supplementary material for: Whole-brain annotation and multi-connectome cell typing of Drosophila
Source: Nature. 2024 Oct 2;634(8032):139–52. doi: 10.1038/s41586-024-07686-5 (PMC11446831; doi:10.1038/s41586-024-07686-5)
Supplement: Supplementary file 6 — Tab-separated value (TSV) file containing annotations for non-neuronal objects (trachea, glia and so on). [file 41586_2024_7686_MOESM6_ESM.tsv]

supervoxel_id	root_id	pos_x	pos_y	pos_z	soma_x	soma_y	soma_z	nucleus_id	flow	super_class	cell_class	cell_sub_class	cell_type	hemibrain_type	ito_lee_hemilineage	hartenstein_hemilineage	morphology_group	top_nt	top_nt_conf	known_nt	known_nt_source	side	nerve	vfb_id	fbbt_id	status
80152954824646675	720575940621522189	138936	50352	2271	140648.0	49064.0	2262.0	5717891.0		not_a_neuron	glia							acetylcholine	0.616367489847678			right
79658999225948462	720575940619612001	131256	29984	2358	131256.0	29984.0	2358.0	4394254.0		not_a_neuron	glia							acetylcholine	0.7112985660011569			center
82615792151541018	720575940623326205	174664	49344	2389	174664.0	49344.0	2389.0	7375405.0		not_a_neuron	glia							acetylcholine	0.47016527603371955			right
79026023924112605	720575940612185842	122352	34512	828	122352.0	34512.0	828.0	3615398.0		not_a_neuron	glia							glutamate	0.40413181772263174			left
82404823558824061	720575940620676852	171632	51504	3601	171632.0	51504.0	3601.0	7091656.0		not_a_neuron	glia							acetylcholine	0.3911684169929092			right
79239467088478714	720575940637135216	125320	69280	4117	125320.0	69280.0	4117.0	4646308.0		not_a_neuron	glia							gaba	0.36022619968836445			center
79661816993228574	720575940604739808	131432	71952	4609	131432.0	71952.0	4609.0	4651451.0		not_a_neuron	glia							acetylcholine	0.66600292022014			center
79662022882749889	720575940630598085	131344	74656	2217	131344.0	74656.0	2217.0	4670664.0		not_a_neuron	glia							acetylcholine	0.3628581481597339			center
79026436442802941	720575940606462310	122616	41248	2509	122616.0	41248.0	2509.0	3619574.0		not_a_neuron	glia							acetylcholine	0.4588020556528225			left
78956617454477097	720575940634869087	120816	48824	2556	120816.0	48824.0	2556.0	3667209.0		not_a_neuron	glia							glutamate	0.40136694903541215			left
79098110856815745	720575940618343152	123248	60352	2312	123248.0	60352.0	2312.0	3723768.0		not_a_neuron	glia							serotonin	0.41814381077734636			left
80575098905672719	720575940621888681	145216	48920	4763	145216.0	48920.0	4763.0	5723989.0		not_a_neuron	glia							acetylcholine	0.6184334938356867			right
80363992338056596	720575940624561160	141976	49096	2525	141976.0	49096.0	2525.0	5718099.0		not_a_neuron	glia							acetylcholine	0.31746209602294717			right
80226003695723553	720575940621837806	139600	90368	2933	139600.0	90368.0	2933.0	5433168.0		not_a_neuron	glia							acetylcholine	0.41975996357280804			right
81277686702039205	720575940619646622	154656	32712	4087	154656.0	32712.0	4087.0	6310419.0		not_a_neuron	glia							glutamate	0.2663687967907654			right
81068229266598248	720575940643262112	151584	57616	170	151584.0	57616.0	170.0	6380684.0		not_a_neuron	glia							acetylcholine	0.366381215329593			right
80999510125934774	720575940643819424	151320	81680	2988	151320.0	81680.0	2988.0	6471835.0		not_a_neuron	glia							glutamate	0.42630002511593684			right
81210616425331121	720575940624072199	153992	82152	3292	153992.0	82152.0	3292.0	6474064.0		not_a_neuron	glia							dopamine	0.47699415038003984			right
80857672789989073	720575940622288937	149336	65272	215	149336.0	65272.0	215.0	6399538.0		not_a_neuron	glia							gaba	0.3731311632684471			right
81350116895921820	720575940614456479	155968	63336	2752	155968.0	63336.0	2752.0	6402330.0		not_a_neuron	glia							acetylcholine	0.25606589237614136			right
82192480443390670	720575940628637903	168624	33144	4500	168624.0	33144.0	4500.0	7066170.0		not_a_neuron	glia											right
79169785136720186	720575940640682448	124280	79520	1313	124280.0	79520.0	1313.0	4667760.0		not_a_neuron	glia							acetylcholine	0.32371507482368406			center
79588767786841489	720575940628534775	130872	32256	1527	130872.0	32256.0	1527.0	4392485.0		not_a_neuron	glia							acetylcholine	0.30089981614012107			center
81842835678624814	720575940613268275	163584	65768	4005	163584.0	65768.0	4005.0	6862814.0		not_a_neuron	glia							acetylcholine	0.48751838691263			right
80152336349305698	720575940647161220	138536	40696	2248	138536.0	40696.0	2248.0	4981252.0		not_a_neuron	glia							gaba	0.40693346282741616			right
81348604866299572	720575940638207165	156536	40688	1345	156536.0	40688.0	1345.0	6743921.0		not_a_neuron	glia							acetylcholine	0.6413833507257881			right
81771367019930965	720575940637758141	161872	49376	969	161872.0	49376.0	969.0	6815832.0		not_a_neuron	glia											right
80644917760200620	720575940627484433	146264	41104	4028	146264.0	41104.0	4028.0	5658351.0		not_a_neuron	glia							acetylcholine	0.33928812693769056			right
81843385232616859	720575940620934721	162760	73352	2075	162760.0	73352.0	2075.0	6889977.0		not_a_neuron	glia							gaba	0.5886648704413554			right
77972279736546299	720575940619478181	106520	61192	2845	106520.0	61192.0	2845.0	2536165.0		not_a_neuron	trachea											left
77972211016734756	720575940612441494	106544	60712	2579	106544.0	60712.0	2579.0	2536062.0		not_a_neuron	glia							acetylcholine	0.694821526226108			left
77972142297860332	720575940638206781	106872	59360	3045	106872.0	59360.0	3045.0	2536239.0		not_a_neuron	glia							acetylcholine	0.5259247418916305			left
77479767447785766	720575940619447216	100056	62320	4123	100056.0	62320.0	4123.0	2536329.0		not_a_neuron	glia							dopamine	0.29002916704242426			left
78535848098330604	720575940627206376	114928	71008	2449	114928.0	71008.0	2449.0	3142728.0		not_a_neuron	glia							acetylcholine	0.3372147401981056			left
77901773486540529	720575940625165389	106160	59352	2513	106160.0	59352.0	2513.0	2535712.0		not_a_neuron	glia							acetylcholine	0.9057365787542189			left
76281849596537124	720575940616765067	81928	38144	4736	81928.0	38144.0	4736.0	1438176.0		not_a_neuron	glia							gaba	0.33128046671202377			left
76776354683155161	720575940620555179	89744	66992	3048	89744.0	66992.0	3048.0	1938081.0		not_a_neuron	glia							acetylcholine	0.46556051731332315			left
78748260268908448	720575940618156059	118560	90040	4315	118560.0	90040.0	4315.0	3825446.0		not_a_neuron	glia							octopamine	0.4350367178296995			left
79309011065240843	720575940654775713	126584	57304	3443	126584.0	57304.0	3443.0	4531155.0		not_a_neuron	glia							acetylcholine	0.6195578601797376			center
79379929296610028	720575940628696853	127080	65816	1300	127080.0	65816.0	1300.0	4593386.0		not_a_neuron	glia							serotonin	0.6101888390311504			left
80223117410344723	720575940615480437	139240	47224	2232	139240.0	47224.0	2232.0	5029738.0		not_a_neuron	glia							acetylcholine	0.3373021105740937			right
77971317596609470	720575940627439900	106655	47658	2219	106792.0	47280.0	2384.0	2449038.0		not_a_neuron	glia							acetylcholine	0.5458896126189551			left
81842286056458914	720575940627680744	162928	57464	4642	162928.0	57464.0	4642.0	6846362.0		not_a_neuron	glia							acetylcholine	0.3533734648065361			right
79098111125488811	720575940630299385	122888	60144	4560	122888.0	60144.0	4560.0	3725639.0		not_a_neuron	glia							acetylcholine	0.4395228515089909			left
78252929878537818	720575940616914886	111488	49288	1530	111488.0	49288.0	1530.0	3046530.0		not_a_neuron	glia							acetylcholine	0.6581686853509328			left
79659480194896831	720575940625457131	131232	37184	1612	131232.0	37184.0	1612.0	4417038.0		not_a_neuron	glia							gaba	0.7931185840282649			center
79027811301463076	720575940622933836	122592	61456	5652	122592.0	61456.0	5652.0	3729934.0		not_a_neuron	trachea							acetylcholine	0.3739164458941026			left
80155635018215756	720575940617876225	138600	90448	3129	138600.0	90448.0	3129.0	5342930.0		not_a_neuron	glia							acetylcholine	0.517327857017517			right		fw001706
82475123584182912	720575940619577223	172560	50104	4089	172560.0	50104.0	4089.0	7091742.0		not_a_neuron	glia							acetylcholine	0.6796786543084544			right
80785655315399125	720575940613377186	147400	40656	4340	147400.0	40656.0	4340.0	5666741.0		not_a_neuron	glia							glutamate	0.6413619433468577			right
81911829697856036	720575940621359496	163853	45068	1498	164528.0	43256.0	1236.0	6820407.0		not_a_neuron	glia											right
79100035069325318	720575940613978730	123304	89376	2954	123304.0	89376.0	2954.0	3823684.0		not_a_neuron	glia							octopamine	0.3110367692933946			left
80785655315502793	720575940633290592	147696	41360	4407	147696.0	41360.0	4407.0	5725156.0		not_a_neuron	glia							glutamate	0.7839814600830655			right
78465341780546839	720575940606057905	114136	68880	1105	114136.0	68880.0	1105.0	3141143.0		not_a_neuron	glia							acetylcholine	0.4667414951998075			left
79026505296431828	720575940612848626	122424	42528	3482	122424.0	42528.0	3482.0	3669954.0		not_a_neuron	glia							serotonin	0.5581412165805036			left
79026505430436457	720575940611217882	122448	41600	4328	122448.0	41600.0	4328.0	3671633.0		not_a_neuron	glia							glutamate	0.35813912759433586			left
81841186545121791	720575940624142228	163576	40728	4813	163576.0	40728.0	4813.0	6749590.0		not_a_neuron	glia							gaba	0.5100027180677597			right
81911211557779379	720575940634242143	164296	35536	3867	164296.0	35536.0	3867.0	6748199.0		not_a_neuron	glia							acetylcholine	0.25093090230076015			right
79592409985552429	720575940612132837	130920	86176	2024	130920.0	86176.0	2024.0	4703787.0		not_a_neuron	glia											center
80507478873783987	720575940608073737	144224	89784	4527	144224.0	89784.0	4527.0	5873738.0		not_a_neuron	glia							acetylcholine	0.46844755531593557			right
77410016977627251	720575940629522554	98608	71416	2641	98608.0	71416.0	2641.0	2121491.0		not_a_neuron	glia							gaba	0.6424426163377409			left
79521766364064013	720575940619981909	129064	82184	2062	129064.0	82184.0	2062.0	4668684.0		not_a_neuron	glia							glutamate	0.31956357503181726			center
78674317642066115	720575940644350593	117544	36648	733	117544.0	36648.0	733.0	3610117.0		not_a_neuron	glia											left
80011255061978512	720575940605995692	136632	35944	641	136632.0	35944.0	641.0	4975006.0		not_a_neuron	glia							acetylcholine	0.6843174341108591			right
77337449545686962	720575940619970676	97808	39048	5161	97808.0	39048.0	5161.0	2069434.0		not_a_neuron	glia											left
80294448629634408	720575940628246153	141040	61704	5161	141040.0	61704.0	5161.0	5774667.0		not_a_neuron	trachea							glutamate	0.6461972693681337			right
79449954443728839	720575940608764996	128440	60128	1549	128440.0	60128.0	1549.0	4593655.0		not_a_neuron	glia							acetylcholine	0.6005638062446981			center
77900949255106092	720575940628412549	106024	46784	5284	106024.0	46784.0	5284.0	2454601.0		not_a_neuron	glia							acetylcholine	0.3864262529068963			left
79663053741957733	720575940628796971	131920	90352	2980	131920.0	90352.0	2980.0	5341553.0		not_a_neuron	glia							acetylcholine	0.27171033911534775			center
82476498241770913	720575940644500247	172720	70888	5843	172720.0	70888.0	5843.0	7144693.0		not_a_neuron	trachea											right
79096530442986403	720575940628415248	123376	36640	3305	123376.0	36640.0	3305.0	3620203.0		not_a_neuron	glia							acetylcholine	0.3051163889008146			left
76423549023802398	720575940629144567	84176	52384	4073	84176.0	52384.0	4073.0	1850747.0		not_a_neuron	glia							dopamine	0.43274899190148575			left
81983573099724854	720575940630426617	165672	65792	3393	165672.0	65792.0	3393.0	7103832.0		not_a_neuron	glia							gaba	0.7102482973913914			right
80786135882253101	720575940634290387	147744	48096	936	147744.0	48096.0	936.0	5716359.0		not_a_neuron	glia							acetylcholine	0.6750663896366419			right
79729711432957530	720575940635028843	132120	34432	1060	132120.0	34432.0	1060.0	4959504.0		not_a_neuron	glia							serotonin	0.2970323749458725			center
81139560688024456	720575940631772487	152848	72040	5094	152848.0	72040.0	5094.0	6431303.0		not_a_neuron	glia							glutamate	0.7910588241114763			right
81843178939970413	720575940616647195	163392	70904	1058	163392.0	70904.0	1058.0	6882654.0		not_a_neuron	glia							gaba	0.6816342295754373			right
81913891416453299	720575940621913676	164160	75720	2549	164160.0	75720.0	2549.0	6917181.0		not_a_neuron	glia							acetylcholine	0.44999516253627025			right
79942123403189284	720575940630729770	135520	54136	1972	135520.0	54136.0	1972.0	5060104.0		not_a_neuron	glia							acetylcholine	0.5808258127733952			right
80788884795017724	720575940572060079	147744	89176	1635	147744.0	89176.0	1635.0	6505252.0		not_a_neuron	glia											right
81842766959242292	720575940613498341	163688	64208	4081	163688.0	64208.0	4081.0	6862806.0		not_a_neuron	glia							acetylcholine	0.5166160386064987			right
81139148371253295	720575940617999572	152816	65728	5124	152816.0	65728.0	5124.0	6403574.0		not_a_neuron	glia							glutamate	0.43220430798510984			right
78603605636364700	720575940631569804	116408	31616	3300	116408.0	31616.0	3300.0	3573546.0		not_a_neuron	glia							acetylcholine	0.4569573149635429			left
82967910817371248	720575940642122144	179992	53736	2878	179992.0	53736.0	2878.0	7396639.0		not_a_neuron	glia							acetylcholine	0.6490277705613505			right
78533580623888608	720575940611602222	114944	37440	4415	114944.0	37440.0	4415.0	3026742.0		not_a_neuron	glia							serotonin	0.36889403161890266			left
81842216800689341	720575940622660963	163192	56600	1003	163192.0	56600.0	1003.0	6840739.0		not_a_neuron	glia							serotonin	0.5144981793860357			right
81841323983900187	720575940613211311	163568	42744	4672	163568.0	42744.0	4672.0	6825847.0		not_a_neuron	glia							acetylcholine	0.3793008941514652			right
76845761219794314	720575940618788591	90480	52792	1963	90480.0	52792.0	1963.0	1843180.0		not_a_neuron	glia											left
80011049239737914	720575940622578601	136944	33008	3561	136944.0	33008.0	3561.0	4943370.0		not_a_neuron	glia							acetylcholine	0.46980254560913354			center
78535160903217387	720575940635484302	115120	60656	2199	115120.0	60656.0	2199.0	3103738.0		not_a_neuron	glia							acetylcholine	0.6152936101270147			left
81279335700727386	720575940622108769	154848	57600	1778	154848.0	57600.0	1778.0	6385154.0		not_a_neuron	glia							acetylcholine	0.3476651277338386			right
82474848571645763	720575940624875152	172424	45912	2768	172424.0	45912.0	2768.0	7083655.0		not_a_neuron	glia							glutamate	0.32342592015063865			right
81279748084529230	720575940609927544	155368	63520	2178	155368.0	63520.0	2178.0	6402256.0		not_a_neuron	glia							gaba	0.5823731907011276			right
79590348468996816	720575940624981706	130736	55584	2521	130736.0	55584.0	2521.0	4529736.0		not_a_neuron	glia							acetylcholine	0.9926801749706962			center
80151511581370444	720575940607411401	138864	28336	1216	138864.0	28336.0	1216.0	4937860.0		not_a_neuron	glia							glutamate	0.7451709141957084			right
79096805454939281	720575940628255055	123096	41400	4179	123096.0	41400.0	4179.0	3671934.0		not_a_neuron	glia							acetylcholine	0.8341966500842616			left
79592135108231117	720575940617994324	130080	81800	2058	130080.0	81800.0	2058.0	4668942.0		not_a_neuron	glia							acetylcholine	0.4567738029082487			center
80151992818736914	720575940659335553	138952	35560	2593	138952.0	35560.0	2593.0	4981355.0		not_a_neuron	glia							acetylcholine	0.4122761690353497			right
78322611427307030	720575940620412543	112336	38608	1062	112336.0	38608.0	1062.0	3011129.0		not_a_neuron	glia							dopamine	0.6281552579895262			left
82476291613847019	720575940610982724	172304	67832	2463	172304.0	67832.0	2463.0	7137333.0		not_a_neuron	glia							gaba	0.3005860039214441			right
77901292852442261	720575940628618513	106176	51976	5246	106176.0	51976.0	5246.0	2490899.0		not_a_neuron	glia							acetylcholine	0.8891502113820834			left
79590348737349914	720575940632894521	130816	55072	4561	130816.0	55072.0	4561.0	4534715.0		not_a_neuron	glia							acetylcholine	0.5341934690987105			center		fw003989
80996211725052224	720575940621761345	150856	33072	3875	150856.0	33072.0	3875.0	6309038.0		not_a_neuron	glia							gaba	0.41621109058178096			right
77899299651852479	720575940622799142	106240	22352	2584	106240.0	22352.0	2584.0	2303675.0		not_a_neuron	glia							glutamate	0.4720440314870718			left
77339167331869373	720575940618254619	97360	64576	4069	97360.0	64576.0	4069.0	2109577.0		not_a_neuron	glia							acetylcholine	0.43438957905298			left
81702510507227265	720575940621230085	161016	71880	4069	161016.0	71880.0	4069.0	6890890.0		not_a_neuron	glia							acetylcholine	0.602056035217393			right
80013247993943841	720575940627625049	136344	66128	1062	136344.0	66128.0	1062.0	5231298.0		not_a_neuron	glia							serotonin	0.4814862447839252			right
79662572705923788	720575940621372020	131392	82656	2899	131392.0	82656.0	2899.0	4706142.0		not_a_neuron	glia							glutamate	0.2922026517291409			center
76494742267308623	720575940622785229	85056	65088	2873	85056.0	65088.0	2873.0	1888899.0		not_a_neuron	glia							gaba	0.7654348611831665			left
76705367396273523	720575940633899053	88184	57048	2281	88184.0	57048.0	2281.0	1847832.0		not_a_neuron	glia							acetylcholine	0.39450225274523965			left
82967979469386370	720575940621563653	179456	54808	2075	179456.0	54808.0	2075.0	7394552.0		not_a_neuron	glia							acetylcholine	0.4743471213115586			right
81351285126813573	720575940639736381	155904	80840	2594	155904.0	80840.0	2594.0	6473623.0		not_a_neuron	glia							gaba	0.5381978995918417			right
77901704632881794	720575940626663738	106208	58208	1496	106208.0	58208.0	1496.0	2534331.0		not_a_neuron	glia							acetylcholine	0.46218401460327974			left
80717828856386140	720575940615674427	147176	78640	1825	147176.0	78640.0	1825.0	5821164.0		not_a_neuron	glia							acetylcholine	0.38072919736918154			right
77900949254851241	720575940637144030	106248	47192	5144	106248.0	47192.0	5144.0	2454898.0		not_a_neuron	glia							glutamate	0.6507138956382956			left
78465754165011925	720575940621663526	114464	75360	1944	114464.0	75360.0	1944.0	3195598.0		not_a_neuron	glia							acetylcholine	0.3441354065063382			left
78958266587643461	720575940624506894	121208	73952	1453	121208.0	73952.0	1453.0	3736729.0		not_a_neuron	glia							serotonin	0.6536627427310865			left
80504111484724979	720575940638635317	144120	40048	3102	144120.0	40048.0	3102.0	5657165.0		not_a_neuron	glia							acetylcholine	0.5211083284978058			right
80857879552881100	720575940621282684	149168	68688	5106	149168.0	68688.0	5106.0	6430926.0		not_a_neuron	glia							acetylcholine	0.678332426191974			right
78537085183029762	720575940625543443	114936	88984	3413	114936.0	88984.0	3413.0	3252197.0		not_a_neuron	glia							acetylcholine	0.6651572938964682			left
77410154417080336	720575940613076776	98784	73944	3022	98784.0	73944.0	3022.0	2571495.0		not_a_neuron	glia							gaba	0.5363105016726034			left
79732254321988657	720575940640347982	132344	72552	3100	132344.0	72552.0	3100.0	5235606.0		not_a_neuron	glia							acetylcholine	0.6488762420208974			center
81351010383136229	720575940616725387	155896	76752	3623	155896.0	76752.0	3623.0	6474225.0		not_a_neuron	glia							acetylcholine	0.5133680579288998			right
81841667112158792	720575940638269918	163552	48432	1512	163552.0	48432.0	1512.0	6820110.0		not_a_neuron	glia							glutamate	0.3167102396212694			right
79733216193365314	720575940643704264	132768	86792	2024	132768.0	86792.0	2024.0	5340264.0		not_a_neuron	glia							gaba	0.4456958472728729			center
80504455015673122	720575940622908329	143792	45264	3081	143792.0	45264.0	3081.0	5718673.0		not_a_neuron	glia							dopamine	0.3716363047009573			right
82195022862776087	720575940634311379	168088	70360	3051	168088.0	70360.0	3051.0	7136620.0		not_a_neuron	glia							gaba	0.7148260658716127			right
77831817461423815	720575940617332347	105328	65336	5227	105328.0	65336.0	5227.0	2542216.0		not_a_neuron	glia							acetylcholine	0.47358353984730234			left
80787716630920250	720575940630499454	148264	72008	2067	148264.0	72008.0	2067.0	6422981.0		not_a_neuron	glia							acetylcholine	0.4797409217270022			right
80012285988941940	720575940612284141	136336	51064	2015	136336.0	51064.0	2015.0	5060528.0		not_a_neuron	glia							acetylcholine	0.9696687459945679			right
79662779065333091	720575940621563519	131280	86408	4163	131280.0	86408.0	4163.0	4708369.0		not_a_neuron	glia							gaba	0.43253671717162623			center
80714805064814018	720575940633050529	147216	34064	810	147216.0	34064.0	810.0	5654112.0		not_a_neuron	glia							gaba	0.26116295002484297			right
79730673908698500	720575940644502126	132976	48896	4442	132976.0	48896.0	4442.0	5033399.0		not_a_neuron	glia							glutamate	0.5339560474662747			center
80505348637221687	720575940626743306	143608	58584	5104	143608.0	58584.0	5104.0	5773689.0		not_a_neuron	glia							acetylcholine	0.4680762166478586			right
80502943187061778	720575940633526367	143960	23040	3048	143960.0	23040.0	3048.0	5582695.0		not_a_neuron	glia											right
77973104638522154	720575940617468417	106808	74216	4740	106808.0	74216.0	4740.0	2700733.0		not_a_neuron	glia							acetylcholine	0.5630470152572324			left
80152611093222465	720575940619334872	139088	45552	1395	139088.0	45552.0	1395.0	5028039.0		not_a_neuron	glia							dopamine	0.7281175349090577			right
79381372539523709	720575940631982381	127544	86656	2069	127544.0	86656.0	2069.0	4703403.0		not_a_neuron	glia							acetylcholine	0.4872888603778643			center
79378898705615234	720575940624518407	127800	50520	2660	127800.0	50520.0	2660.0	4527825.0		not_a_neuron	glia							gaba	0.8772492641757321			left
77973448034537990	720575940630202368	106688	78616	3187	106688.0	78616.0	3187.0	2696414.0		not_a_neuron	glia							glutamate	0.4093493460906002			left
82475192303430734	720575940608860885	172136	51144	3926	172136.0	51144.0	3926.0	7091724.0		not_a_neuron	glia							acetylcholine	0.8950283245770285			right
79521766431192603	720575940637618910	129904	81704	2554	129904.0	81704.0	2554.0	4670370.0		not_a_neuron	glia							dopamine	0.2719175868947163			center
79872854304908034	720575940632127692	134392	70992	3052	134392.0	70992.0	3052.0	5236251.0		not_a_neuron	glia							acetylcholine	0.6471172998919554			center
81349086305479525	720575940620557038	155792	47776	4587	155792.0	47776.0	4587.0	6371526.0		not_a_neuron	glia							acetylcholine	0.43658334427353856			right
76705917286361394	720575940635122680	88712	65360	3344	88712.0	65360.0	3344.0	1894851.0		not_a_neuron	glia							acetylcholine	0.39950143205085514			left
78604223775865638	720575940623513046	116000	40776	729	116000.0	40776.0	729.0	3600239.0		not_a_neuron	glia							acetylcholine	0.6690148592545346			left
79028017392838499	720575940620631857	122112	64720	5146	122112.0	64720.0	5146.0	3725606.0		not_a_neuron	glia							acetylcholine	0.6855482313549146			left
81209379273763804	720575940621542238	153640	63952	2032	153640.0	63952.0	2032.0	6400765.0		not_a_neuron	glia							gaba	0.44034872905624484			right
81351079102710896	720575940636675982	155840	77568	3695	155840.0	77568.0	3695.0	6474233.0		not_a_neuron	glia							acetylcholine	0.5033597605742756			right
79660786133793960	720575940643297933	131208	56288	3964	131208.0	56288.0	3964.0	4533303.0		not_a_neuron	glia							serotonin	0.5620662283088416			center
80434636295669097	720575940615140038	143128	53112	5103	143128.0	53112.0	5103.0	5749298.0		not_a_neuron	glia							acetylcholine	0.4576458990537969			right
81280573053937984	720575940638451263	155480	76336	4853	155480.0	76336.0	4853.0	6475127.0		not_a_neuron	glia							acetylcholine	0.4766050934055705			right
78463486824507517	720575940615312081	113872	41064	4763	113872.0	41064.0	4763.0	3026654.0		not_a_neuron	glia							glutamate	0.41425179717990007			left
76635548408024954	720575940620280447	87832	65352	2423	87832.0	65352.0	2423.0	1891524.0		not_a_neuron	glia							gaba	0.3639748998634485			left
82335553923610648	720575940617023522	170248	67288	1016	170248.0	67288.0	1016.0	7133571.0		not_a_neuron	glia							glutamate	0.3819027752869124			right
82545217316219953	720575940628919555	173968	46072	3082	173968.0	46072.0	3082.0	7375015.0		not_a_neuron	glia							gaba	0.46991589577181747			right
82687260407191587	720575940633144647	175456	65384	2285	175456.0	65384.0	2285.0	7415239.0		not_a_neuron	glia							acetylcholine	0.40322330736262263			right
78464998116008428	720575940616611650	114296	63112	586	114296.0	63112.0	586.0	3100260.0		not_a_neuron	glia							serotonin	0.4646318824621883			left
77973447967994905	720575940612032369	107392	79296	3055	107392.0	79296.0	3055.0	3196369.0		not_a_neuron	glia							acetylcholine	0.33574648832161696			left
79659205451420536	720575940626493442	131568	32696	2806	131568.0	32696.0	2806.0	4938531.0		not_a_neuron	glia							acetylcholine	0.40954722538346416			center
80996623639221600	720575940627676777	150512	38608	958	150512.0	38608.0	958.0	6295291.0		not_a_neuron	glia							acetylcholine	0.30031917126987406			right
79027535752653057	720575940618699678	122064	57536	655	122064.0	57536.0	655.0	3694578.0		not_a_neuron	glia							serotonin	0.4004076461500988			left
77691629528118220	720575940625032445	102824	74096	4110	102824.0	74096.0	4110.0	2694376.0		not_a_neuron	glia							gaba	0.548950870123594			left
78324398670944994	720575940630787319	112528	65624	5420	112528.0	65624.0	5420.0	3115185.0		not_a_neuron	glia							acetylcholine	0.8656571728358337			left
80996692761645882	720575940630276695	150464	39808	4105	150464.0	39808.0	4105.0	6350804.0		not_a_neuron	glia							serotonin	0.32126203029237455			right
82193029796170751	720575940632014476	167888	40848	1413	167888.0	40848.0	1413.0	7071223.0		not_a_neuron	glia							gaba	0.8350311745848276			right
79732391962890658	720575940630874412	133000	74456	5108	133000.0	74456.0	5108.0	5285330.0		not_a_neuron	glia											center
80857742113964162	720575940640000720	148496	67112	5109	148496.0	67112.0	5109.0	6430858.0		not_a_neuron	glia							glutamate	0.41958066438402813			right
78535779378689515	720575940632994897	114984	70240	2322	114984.0	70240.0	2322.0	3142713.0		not_a_neuron	glia							acetylcholine	0.8696231484218556			left
80717554045305288	720575940644665380	147296	74544	2119	147296.0	74544.0	2119.0	5822125.0		not_a_neuron	glia							gaba	0.28698122457058595			right
81351216541670187	720575940621342390	155784	79904	3718	155784.0	79904.0	3718.0	6474223.0		not_a_neuron	glia							octopamine	0.3884453646247024			right
80434360880368658	720575940639463741	142360	49320	606	142360.0	49320.0	606.0	5714487.0		not_a_neuron	glia							serotonin	0.49093947488122			right
77338411551567120	720575940624146992	98192	53176	4898	98192.0	53176.0	4898.0	2098189.0		not_a_neuron	glia							acetylcholine	0.564285498395649			left
78184760291507913	720575940622953385	109824	81824	2353	109824.0	81824.0	2353.0	3197775.0		not_a_neuron	glia							acetylcholine	0.4961905225001751			left
79661885510929153	720575940616236987	131112	73296	2741	131112.0	73296.0	2741.0	4645950.0		not_a_neuron	glia							acetylcholine	0.6375091156617039			center
81841736234063894	720575940628157483	162840	49080	4500	162840.0	49080.0	4500.0	6825707.0		not_a_neuron	glia							acetylcholine	0.2671211567723084			right
78677685030722804	720575940608358367	117184	86688	2036	117184.0	86688.0	2036.0	3819824.0		not_a_neuron	glia							acetylcholine	0.4129446897428969			left
80715217918614613	720575940633745656	147344	40184	4678	147344.0	40184.0	4678.0	5666654.0		not_a_neuron	glia											right
80085266207366369	720575940623172488	137656	90176	2940	137656.0	90176.0	2940.0	5342279.0		not_a_neuron	glia							acetylcholine	0.36042298626504443			right
81559848605172198	720575940617624577	159584	43336	2051	159584.0	43336.0	2051.0	6818584.0		not_a_neuron	glia							acetylcholine	0.68051024952028			right
80644917625661702	720575940623871751	145560	40896	2761	145560.0	40896.0	2761.0	5657300.0		not_a_neuron	glia							acetylcholine	0.45505220387561185			right
79662228973964617	720575940619968961	130992	77656	1630	130992.0	77656.0	1630.0	4669236.0		not_a_neuron	glia							serotonin	0.5719975644665143			center
78956617789967193	720575940607148245	121536	49040	5026	121536.0	49040.0	5026.0	3671420.0		not_a_neuron	glia							acetylcholine	0.28713189324842386			left
80788128881258008	720575940625546780	147576	77680	1915	147576.0	77680.0	1915.0	5821366.0		not_a_neuron	glia							dopamine	0.31677156176120314			right
80788610320066138	720575940625015444	147560	84624	4916	147560.0	84624.0	4916.0	5875225.0		not_a_neuron	glia							glutamate	0.39705759155275283			right
79730398694968528	720575940626148554	133000	44736	1691	133000.0	44736.0	1691.0	5026947.0		not_a_neuron	glia							dopamine	0.9790031313896179			center
81350047908027567	720575940609180885	155768	62928	722	155768.0	62928.0	722.0	6400345.0		not_a_neuron	glia							dopamine	0.29730934174161605			right
76987323610997782	720575940630268836	92592	64512	4096	92592.0	64512.0	4096.0	2109394.0		not_a_neuron	glia							glutamate	0.47910889897483605			left
82897817017929708	720575940626703256	178752	57376	3159	178752.0	57376.0	3159.0	7397877.0		not_a_neuron	glia							dopamine	0.5604707336209658			right
80715561046287115	720575940621426202	147312	45136	1112	147312.0	45136.0	1112.0	5717274.0		not_a_neuron	glia							dopamine	0.5827074439348968			right
80365366660484123	720575940628400394	142016	69680	2037	142016.0	69680.0	2037.0	5789849.0		not_a_neuron	glia							acetylcholine	0.49626110447912464			right
81350116829206292	720575940623821832	155592	63584	2560	155592.0	63584.0	2560.0	6402300.0		not_a_neuron	glia							dopamine	0.29134698894701583			right
82405235540225537	720575940617803328	171472	57408	1067	171472.0	57408.0	1067.0	7090149.0		not_a_neuron	glia							acetylcholine	0.7444128410596631			right
78534886428044665	720575940603678688	114752	56064	5335	114752.0	56064.0	5335.0	3083952.0		not_a_neuron	glia							acetylcholine	0.3534555917116324			left
77972004791360244	720575940636928582	107136	57408	2187	107136.0	57408.0	2187.0	3072062.0		not_a_neuron	glia							acetylcholine	0.4390281992350843			left
80929141314317854	720575940619833803	150424	81832	2251	150424.0	81832.0	2251.0	6471464.0		not_a_neuron	glia							acetylcholine	0.31499617594858764			right
82546522784781192	720575940604905406	173856	65512	1447	173856.0	65512.0	1447.0	7411738.0		not_a_neuron	glia							acetylcholine	0.4853059387031254			right
79449748419538568	720575940638885348	128336	57304	2525	128336.0	57304.0	2525.0	4528304.0		not_a_neuron	glia							acetylcholine	0.3112672163608			center
81209516779451231	720575940629975631	153984	65416	2290	153984.0	65416.0	2290.0	6401811.0		not_a_neuron	glia							acetylcholine	0.5045335207439495			right
81138873359020202	720575940632544298	152784	61624	4092	152784.0	61624.0	4092.0	6402815.0		not_a_neuron	glia							acetylcholine	0.5492454234430282			right
79941299104542279	720575940620521084	135368	42448	4200	135368.0	42448.0	4200.0	5034350.0		not_a_neuron	glia							acetylcholine	0.806109610412802			right
78816017270872287	720575940622432269	118984	50816	1528	118984.0	50816.0	1528.0	3697947.0		not_a_neuron	glia							acetylcholine	0.5450562364294529			left
81348948932957202	720575940609720585	155648	45840	4628	155648.0	45840.0	4628.0	6371476.0		not_a_neuron	glia							glutamate	0.330034780677004			right
77269279489924663	720575940630267333	96832	71680	3078	96832.0	71680.0	3078.0	2120672.0		not_a_neuron	glia							serotonin	0.42610176732760874			left
79240841411323487	720575940611387602	125400	90064	3878	125400.0	90064.0	3878.0	4706348.0		not_a_neuron	glia							dopamine	0.2713471153406515			center
78534405324920467	720575940640309155	115592	49184	5054	115592.0	49184.0	5054.0	3670259.0		not_a_neuron	glia							glutamate	0.35370246089783325			left
82755292756391764	720575940620454576	176056	30872	2939	176056.0	30872.0	2939.0	7316602.0		not_a_neuron	glia							gaba	0.321212551486656			right
78180774628689084	720575940640383907	110280	22760	2637	110280.0	22760.0	2637.0	2957804.0		not_a_neuron	glia							acetylcholine	0.8705057987999391			left
80155085464386598	720575940606836937	138376	82400	5127	138376.0	82400.0	5127.0	5344228.0		not_a_neuron	glia							acetylcholine	0.48422420834562657			right
81280985236324768	720575940651940086	154768	81896	3622	154768.0	81896.0	3622.0	6474130.0		not_a_neuron	glia							acetylcholine	0.688022081937759			right
81910318070104210	720575940626875013	164216	23160	3014	164216.0	23160.0	3014.0	7022181.0		not_a_neuron	glia							acetylcholine	0.40656202738080544			right
81209516779710958	720575940613774545	153576	65512	2478	153576.0	65512.0	2478.0	6401757.0		not_a_neuron	glia							acetylcholine	0.6053540499815636			right
77973241943690830	720575940623482564	106520	75592	4019	106520.0	75592.0	4019.0	2696333.0		not_a_neuron	glia							acetylcholine	0.49226676126331054			left
79306949279222849	720575940631920232	125936	26880	1620	125936.0	26880.0	1620.0	4388865.0		not_a_neuron	glia							acetylcholine	0.907783489295374			center
78393736556127398	720575940627154088	113064	50488	5118	113064.0	50488.0	5118.0	3075597.0		not_a_neuron	glia							gaba	0.3969956401188747			left
77830374151295956	720575940621234712	104424	44040	3858	104424.0	44040.0	3858.0	2449535.0		not_a_neuron	glia							glutamate	0.7132739227001608			left
82686023657708201	720575940610720218	175192	47536	3652	175192.0	47536.0	3652.0	7377772.0		not_a_neuron	glia							glutamate	0.6011852928856326			right
77339648367765635	720575940636154222	97856	71688	3732	97856.0	71688.0	3732.0	2124530.0		not_a_neuron	glia							dopamine	0.43026890912784294			left
76776286097335128	720575940621112661	89408	65952	3619	89408.0	65952.0	3619.0	1941508.0		not_a_neuron	glia							acetylcholine	0.6262418819646909			left
79447549395692670	720575940631082567	128008	24952	2100	128008.0	24952.0	2100.0	4393252.0		not_a_neuron	glia							acetylcholine	0.39953360705933133			center
76986224232970789	720575940620531649	92128	48720	4649	92128.0	48720.0	4649.0	2088358.0		not_a_neuron	glia							acetylcholine	0.48466551037087047			left
79801248542849143	720575940614311062	133216	52008	2362	133216.0	52008.0	2362.0	5062489.0		not_a_neuron	glia											right
76282742815707880	720575940626656314	82616	51024	3866	82616.0	51024.0	3866.0	1849258.0		not_a_neuron	glia							acetylcholine	0.4444096410506615			left
79800767774638302	720575940615016204	133112	45104	4213	133112.0	45104.0	4213.0	5033464.0		not_a_neuron	glia							dopamine	0.5085463589158925			center
77548349553165169	720575940633001901	100368	36168	5008	100368.0	36168.0	5008.0	2400871.0		not_a_neuron	glia							acetylcholine	0.6269697434771216			left
82052911252768534	720575940609597909	166728	49888	4692	166728.0	49888.0	4692.0	7092284.0		not_a_neuron	glia							dopamine	0.30803783411157654			right
79730536402456189	720575940629899536	132184	47664	3815	132184.0	47664.0	3815.0	5030669.0		not_a_neuron	glia							gaba	0.5396493417876107			center
76494467389414943	720575940616568793	85712	61032	2904	85712.0	61032.0	2904.0	1889683.0		not_a_neuron	glia							serotonin	0.6440501015443955			left
79588424390587341	720575940612976278	130216	27256	2970	130216.0	27256.0	2970.0	4393532.0		not_a_neuron	glia							acetylcholine	0.35254521415467616			center
81700655013866404	720575940630648151	161008	43912	3257	161008.0	43912.0	3257.0	6822394.0		not_a_neuron	glia							dopamine	0.639428611885347			right
78674386630536234	720575940639063971	117664	38368	2980	117664.0	38368.0	2980.0	3619058.0		not_a_neuron	glia							acetylcholine	0.4035537070516162			left
81558955251319229	720575940626944408	159416	29984	1680	159416.0	29984.0	1680.0	6671394.0		not_a_neuron	glia							gaba	0.8389834762652485			right
82686023658220309	720575940625258021	175048	46792	4012	175048.0	46792.0	4012.0	7377763.0		not_a_neuron	glia							acetylcholine	0.7511496053029005			right
80503149412484897	720575940633404351	143440	25952	3441	143440.0	25952.0	3441.0	5630237.0		not_a_neuron	glia							acetylcholine	0.4037546404750233			right
77830580108628147	720575940616878642	105064	47560	2513	105064.0	47560.0	2513.0	2448008.0		not_a_neuron	glia							acetylcholine	0.5227022072714236			left
80784486949851373	720575940604572094	148240	23384	3136	148240.0	23384.0	3136.0	6276514.0		not_a_neuron	glia							glutamate	0.492832563473077			right
78181736500447131	720575940618551893	110376	36712	1502	110376.0	36712.0	1502.0	3022654.0		not_a_neuron	glia							glutamate	0.807288196371885			left
80011736501020742	720575940621095350	136832	42656	3632	136832.0	42656.0	3632.0	5031951.0		not_a_neuron	glia							serotonin	0.5241152623730132			center
82826623640383047	720575940643285284	177784	45616	3419	177784.0	45616.0	3419.0	7378199.0		not_a_neuron	glia							dopamine	0.3118439337758439			right
82474986212115837	720575940632646348	172320	48584	4445	172320.0	48584.0	4445.0	7379259.0		not_a_neuron	glia							dopamine	0.537917246790084			right
81208898103207162	720575940626635772	154152	56384	1024	154152.0	56384.0	1024.0	6382696.0		not_a_neuron	glia							gaba	0.2705073453896546			right
79448923718204030	720575940637837887	128816	44984	1647	128816.0	44984.0	1647.0	4493024.0		not_a_neuron	glia							dopamine	0.7952783468745657			center
79518055579375487	720575940625913177	129408	27072	2539	129408.0	27072.0	2539.0	4393464.0		not_a_neuron	glia							acetylcholine	0.6816090710218256			center
79450573321532726	720575940616850269	127960	70096	4456	127960.0	70096.0	4456.0	4649890.0		not_a_neuron	glia							acetylcholine	0.8905059695243835			center
79801523421026592	720575940650024569	133640	56752	2572	133640.0	56752.0	2572.0	5062800.0		not_a_neuron	glia							acetylcholine	0.5563342648771625			center
81629598873531127	720575940623463933	160416	33992	1693	160416.0	33992.0	1693.0	6745031.0		not_a_neuron	glia							acetylcholine	0.4113305557249905			right
78392911855034556	720575940639873744	113432	38064	4420	113432.0	38064.0	4420.0	3026642.0		not_a_neuron	glia							acetylcholine	0.4456450849454828			left
79870174311984675	720575940620922827	134920	30568	3215	134920.0	30568.0	3215.0	4942521.0		not_a_neuron	glia							serotonin	0.35764867125310285			center
79447892925981932	720575940631918392	128720	30024	1602	128720.0	30024.0	1602.0	4390587.0		not_a_neuron	glia							glutamate	0.40795129860818113			center
79588768054882313	720575940632152801	130544	32296	3300	130544.0	32296.0	3300.0	4396806.0		not_a_neuron	glia							acetylcholine	0.4507084105650523			center
82827310834940995	720575940659274369	177520	55568	3288	177520.0	55568.0	3288.0	7397505.0		not_a_neuron	glia							acetylcholine	0.5827369352375871			right
78603811459010151	720575940619227119	116360	34520	973	116360.0	34520.0	973.0	3602939.0		not_a_neuron	glia							acetylcholine	0.5659340646864416			left
81489754872942406	720575940616504389	157992	47008	2994	157992.0	47008.0	2994.0	6820867.0		not_a_neuron	glia							acetylcholine	0.31233228347497655			right
79237405303096950	720575940623738409	125112	39456	2698	125112.0	39456.0	2698.0	4417232.0		not_a_neuron	glia							octopamine	0.41808378666179885			center
79801454701322725	720575940627677190	133480	55552	2408	133480.0	55552.0	2408.0	5062691.0		not_a_neuron	glia							acetylcholine	0.5373049254936232			center
80081005666735321	720575940618102430	138096	26784	3312	138096.0	26784.0	3312.0	4943963.0		not_a_neuron	glia							glutamate	0.42760023895707083			right
81066511682713466	720575940630552569	152256	31600	3410	152256.0	31600.0	3410.0	6309510.0		not_a_neuron	glia							glutamate	0.8745107492465566			right
80291905539733625	720575940628912348	140600	24112	1926	140600.0	24112.0	1926.0	5565083.0		not_a_neuron	glia							dopamine	0.4206534022235087			right
77269348275854160	720575940627693297	97184	72432	3151	97184.0	72432.0	3151.0	2124243.0		not_a_neuron	glia							dopamine	0.27977657199446715			left
82404754772892831	720575940643776622	171048	50744	3570	171048.0	50744.0	3570.0	7091612.0		not_a_neuron	glia							dopamine	0.29226071189927016			right
79940886720503393	720575940617692450	135224	36384	3631	135224.0	36384.0	3631.0	4982333.0		not_a_neuron	glia							acetylcholine	0.4116660665159224			center
80856092510811299	720575940636499177	148824	41632	2436	148824.0	41632.0	2436.0	6364906.0		not_a_neuron	glia							acetylcholine	0.4712182001952796			right
78322336549696694	720575940624240842	112528	34880	1330	112528.0	34880.0	1330.0	3024077.0		not_a_neuron	glia							acetylcholine	0.8389062475367158			left
81068436096102819	720575940618255429	152424	60880	5152	152424.0	60880.0	5152.0	6409151.0		not_a_neuron	glia							acetylcholine	0.6219147510817816			right
80292867813325507	720575940625773314	140744	37912	3183	140744.0	37912.0	3183.0	5657714.0		not_a_neuron	glia							acetylcholine	0.4679956949652145			right
80434292764886032	720575940625517322	142992	47800	5252	142992.0	47800.0	5252.0	5727161.0		not_a_neuron	glia							gaba	0.4382084310054779			right
80010430630035582	720575940615414690	137072	24040	2424	137072.0	24040.0	2424.0	4921738.0		not_a_neuron	glia							glutamate	0.8718649718048647			right
82616960382804355	720575940624063207	174168	66512	2509	174168.0	66512.0	2509.0	7437698.0		not_a_neuron	glia							gaba	0.43401898279523815			right
78041548768039500	720575940627572740	107464	45464	1501	107464.0	45464.0	1501.0	3043455.0		not_a_neuron	glia							dopamine	0.6343339145760446			left
77550823319919003	720575940623484356	100320	73312	3843	100320.0	73312.0	3843.0	2573104.0		not_a_neuron	glia							glutamate	0.6261052903918458			left
81981030344534897	720575940629924367	165528	27528	2229	165528.0	27528.0	2229.0	7047476.0		not_a_neuron	glia							glutamate	0.6836275855829367			right
79379585833267429	720575940632003155	127168	60600	2148	127168.0	60600.0	2148.0	4595431.0		not_a_neuron	glia							acetylcholine	0.41859262482429177			left
77830580309688142	720575940636313268	104584	47208	3822	104584.0	47208.0	3822.0	2449586.0		not_a_neuron	glia							acetylcholine	0.8118150325181583			left
82897404634015127	720575940621771867	178744	51168	2690	178744.0	51168.0	2690.0	7396428.0		not_a_neuron	glia							gaba	0.6619937497732699			right
80080936745668466	720575940638123230	137912	26152	1603	137912.0	26152.0	1603.0	4937432.0		not_a_neuron	glia							glutamate	0.6046586650467276			right
82193992137768485	720575940615090006	168640	55648	3586	168640.0	55648.0	3586.0	7091361.0		not_a_neuron	glia							acetylcholine	0.6707860874799692			right
79450229388171406	720575940625325464	128624	64552	1570	128624.0	64552.0	1570.0	4593714.0		not_a_neuron	glia							gaba	0.4356985322585389			center
81278099018555460	720575940627430929	154672	38744	3830	154672.0	38744.0	3830.0	6351161.0		not_a_neuron	glia							glutamate	0.44854336538264167			right
81913272739199658	720575940622775699	164656	66392	852	164656.0	66392.0	852.0	7111128.0		not_a_neuron	glia							acetylcholine	0.4944659343597253			right
82476497637779052	720575940614471391	172792	70440	1476	172792.0	70440.0	1476.0	7431431.0		not_a_neuron	glia							acetylcholine	0.3342428161285591			right
78183317182199885	720575940629203447	109928	60064	2096	109928.0	60064.0	2096.0	3103131.0		not_a_neuron	glia							acetylcholine	0.7332895707932986			left
82404960997914170	720575940619502983	171064	53464	3683	171064.0	53464.0	3683.0	7091610.0		not_a_neuron	glia							acetylcholine	0.940069317817688			right
81136811438770257	720575940635354780	152696	31344	1313	152696.0	31344.0	1313.0	6304687.0		not_a_neuron	glia							acetylcholine	0.3449032441707654			right
79729917592067549	720575940630046287	132464	38360	1543	132464.0	38360.0	1543.0	4979778.0		not_a_neuron	glia							gaba	0.2723328009538392			center
80011461623516936	720575940614327336	136544	38784	3932	136544.0	38784.0	3932.0	4982560.0		not_a_neuron	glia							glutamate	0.6566119544841019			right
80644024071117936	720575940633082208	145720	27624	1367	145720.0	27624.0	1367.0	5619516.0		not_a_neuron	glia							glutamate	0.791986653344396			right
76142142698998950	720575940631081503	80720	53336	3181	80720.0	53336.0	3181.0	1517156.0		not_a_neuron	glia							acetylcholine	0.7779331723038031			left
80926461187807971	720575940623000837	149864	41696	1864	149864.0	41696.0	1864.0	6364174.0		not_a_neuron	glia							acetylcholine	0.4428429406712053			right
81771436209523393	720575940608048050	162144	50416	4591	162144.0	50416.0	4591.0	6846162.0		not_a_neuron	glia							octopamine	0.5565884076567585			right
79870036605084255	720575940605022642	134752	29176	1488	134752.0	29176.0	1488.0	4935561.0		not_a_neuron	glia							serotonin	0.48727826251603956			right
78815673874154724	720575940615962809	119184	46272	2584	119184.0	46272.0	2584.0	3666853.0		not_a_neuron	glia							serotonin	0.40004841297430127			left
79378074004812610	720575940619571335	127264	38136	2160	127264.0	38136.0	2160.0	4417594.0		not_a_neuron	glia							dopamine	0.6049177850242999			center
78254991664102837	720575940625153319	110968	79608	3012	110968.0	79608.0	3012.0	3198382.0		not_a_neuron	glia							gaba	0.3776599797960345			left
82265185515121826	720575940635330972	169416	67472	3180	169416.0	67472.0	3180.0	7138260.0		not_a_neuron	glia							acetylcholine	0.7369064591263388			right
76564698694218746	720575940629185091	86448	58952	2584	86448.0	58952.0	2584.0	1890300.0		not_a_neuron	glia							glutamate	0.7340793397454596			left
79729230531387043	720575940618454232	132888	27576	2499	132888.0	27576.0	2499.0	4939629.0		not_a_neuron	glia							acetylcholine	0.29074354247867773			center
79942810530616127	720575940632007727	135472	64840	1390	135472.0	64840.0	1390.0	5153371.0		not_a_neuron	glia							glutamate	0.34074359871875226			center
82194885490394871	720575940611296691	168504	68248	3151	168504.0	68248.0	3151.0	7138135.0		not_a_neuron	glia							glutamate	0.23164938544611186			right
77479904887322968	720575940642481096	99456	64432	4571	99456.0	64432.0	4571.0	2537120.0		not_a_neuron	glia							gaba	0.5051587570375642			left
77408230204725201	720575940638115300	98728	44712	2548	98728.0	44712.0	2548.0	2443124.0		not_a_neuron	glia							acetylcholine	0.5560507627249863			left
77971249078501220	720575940616526197	107048	45752	3765	107048.0	45752.0	3765.0	3048849.0		not_a_neuron	glia							acetylcholine	0.3222295798649349			left
78674524270935126	720575940622131421	117184	39712	4578	117184.0	39712.0	4578.0	3620529.0		not_a_neuron	glia							acetylcholine	0.5845290212867917			left
82335554192665119	720575940623198302	170432	67776	3030	170432.0	67776.0	3030.0	7136947.0		not_a_neuron	glia							glutamate	0.30531665260377316			right
80644848906061843	720575940634540139	146056	40536	2699	146056.0	40536.0	2699.0	5657344.0		not_a_neuron	glia							acetylcholine	0.45237288288141136			right
77128473281708681	720575940631885399	94344	70352	2816	94344.0	70352.0	2816.0	2119250.0		not_a_neuron	glia							dopamine	0.4206430578926279			left
80433536649777254	720575940610713523	143136	37160	4052	143136.0	37160.0	4052.0	5657991.0		not_a_neuron	glia							serotonin	0.5162275785884941			right
78674936587785917	720575940613004913	117360	46040	4583	117360.0	46040.0	4583.0	3670726.0		not_a_neuron	glia							acetylcholine	0.4407369624310193			left
79448373895632615	720575940622811928	128528	37176	1399	128528.0	37176.0	1399.0	4415432.0		not_a_neuron	glia							serotonin	0.33736218146025265			center
81559230062416641	720575940642459611	159096	33520	1401	159096.0	33520.0	1401.0	6744288.0		not_a_neuron	glia							acetylcholine	0.7341014877203045			right
78815605221938996	720575940627136186	118800	44752	3177	118800.0	44752.0	3177.0	3669344.0		not_a_neuron	glia							acetylcholine	0.6203430792220911			left
78114322895082176	720575940632500132	109368	81024	2902	109368.0	81024.0	2902.0	3197491.0		not_a_neuron	glia							acetylcholine	0.43301657140254973			left
80859253808168842	720575940627822718	148824	89256	4053	148824.0	89256.0	4053.0	6512953.0		not_a_neuron	glia							acetylcholine	0.5484179470441124			right
83038623092129450	720575940623467340	180640	58656	2566	180640.0	58656.0	2566.0	7678230.0		not_a_neuron	glia							glutamate	0.23574043876914713			right
82053529527269903	720575940635499455	166656	59536	3570	166656.0	59536.0	3570.0	7103887.0		not_a_neuron	glia							acetylcholine	0.4518279253483856			right
81912998331498506	720575940627763243	164304	63024	4527	164304.0	63024.0	4527.0	7104316.0		not_a_neuron	glia							octopamine	0.28330341017100463			right
81419248823454135	720575940633203271	156624	45576	3602	156624.0	45576.0	3602.0	6821630.0		not_a_neuron	glia							dopamine	0.3448660252153561			right
77901842272749749	720575940610896277	105736	60392	2740	105736.0	60392.0	2740.0	2535413.0		not_a_neuron	glia							acetylcholine	0.30584408063053464			left
81983367075527161	720575940626613054	164896	62408	4418	164896.0	62408.0	4418.0	7104432.0		not_a_neuron	glia							acetylcholine	0.33629741932411183			right
78393529927765999	720575940641680848	112856	46784	1364	112856.0	46784.0	1364.0	3047049.0		not_a_neuron	glia							gaba	0.6316217137783816			left
81138667334494474	720575940607941724	153408	58280	4870	153408.0	58280.0	4870.0	6403625.0		not_a_neuron	glia							acetylcholine	0.540581831700939			right
78886179789395891	720575940631755321	120688	48000	954	120688.0	48000.0	954.0	3663062.0		not_a_neuron	glia							glutamate	0.3508585502913984			left
82616960382224165	720575940629747767	174192	66352	2098	174192.0	66352.0	2098.0	7437723.0		not_a_neuron	glia							acetylcholine	0.4155123897769788			right
81983435660837738	720575940619373105	165008	63424	3435	165008.0	63424.0	3435.0	7103761.0		not_a_neuron	glia							acetylcholine	0.6629648333045488			right
81983504380520793	720575940655191713	165440	64784	3599	165440.0	64784.0	3599.0	7103809.0		not_a_neuron	glia							gaba	0.3442823844360458			right
80293005386516226	720575940624295182	140712	40544	4221	140712.0	40544.0	4221.0	5659542.0		not_a_neuron	glia							serotonin	0.5237947812308646			right
78112811133408466	720575940627383870	108616	58456	3206	108616.0	58456.0	3206.0	3104440.0		not_a_neuron	glia							acetylcholine	0.3113974098682899			left
79519086572554134	720575940617310393	129608	41696	3823	129608.0	41696.0	3823.0	4497160.0		not_a_neuron	glia							serotonin	0.3994657180198308			center
79518880414394327	720575940618364116	129304	39288	4010	129304.0	39288.0	4010.0	4419226.0		not_a_neuron	glia							serotonin	0.5507442901118624			center
78252861159088809	720575940637175386	110688	48472	1547	110688.0	48472.0	1547.0	3046229.0		not_a_neuron	glia							glutamate	0.7186219349365544			left
78744824295266251	720575940622130764	118440	39008	4327	118440.0	39008.0	4327.0	3620829.0		not_a_neuron	glia							acetylcholine	0.39738927381371714			left
77267080801575008	720575940615470678	96808	38536	5189	96808.0	38536.0	5189.0	2068596.0		not_a_neuron	glia							gaba	0.7010171413421631			left
79167380424637734	720575940609904395	123944	43992	4692	123944.0	43992.0	4692.0	4498199.0		not_a_neuron	glia							serotonin	0.528272106187373			left
79941917311939469	720575940618553723	135192	51792	2516	135192.0	51792.0	2516.0	5063338.0		not_a_neuron	glia							glutamate	0.5370677871022873			right
77057829793578587	720575940619909229	93440	66984	3654	93440.0	66984.0	3654.0	2122811.0		not_a_neuron	glia							acetylcholine	0.7675934667181621			left
81068091962385212	720575940610396114	152368	55632	1451	152368.0	55632.0	1451.0	6384230.0		not_a_neuron	glia							glutamate	0.38527069870581016			right
81490991622193855	720575940626332559	158584	65928	1446	158584.0	65928.0	1446.0	6888933.0		not_a_neuron	glia							acetylcholine	0.4269446039891552			right
78607247768538842	720575940627161603	116496	86432	3245	116496.0	86432.0	3245.0	3823820.0		not_a_neuron	glia							gaba	0.4796208921569426			left
82334523534250968	720575940629138114	170792	52024	3672	170792.0	52024.0	3672.0	7091573.0		not_a_neuron	glia							gaba	0.49479913403219017			right
82123417368941257	720575940624972069	167184	52304	4273	167184.0	52304.0	4273.0	7092474.0		not_a_neuron	glia							acetylcholine	0.38591137085815247			right
78606629091685802	720575940616552482	115680	76872	1553	115680.0	76872.0	1553.0	3769170.0		not_a_neuron	glia							acetylcholine	0.5693915326394755			left
77268523776821033	720575940611057106	97000	60440	4518	97000.0	60440.0	4518.0	2110416.0		not_a_neuron	glia							acetylcholine	0.7866305978873696			left
80506859995361299	720575940632657356	143728	81384	1066	143728.0	81384.0	1066.0	5819921.0		not_a_neuron	glia							acetylcholine	0.5024672688830217			right
79518880414411477	720575940630513739	129552	38808	4034	129552.0	38808.0	4034.0	4419240.0		not_a_neuron	glia							glutamate	0.7472412099947872			center
80012492146814159	720575940625723068	136744	54408	1569	136744.0	54408.0	1569.0	5060647.0		not_a_neuron	glia							serotonin	0.7355565126177929			right
80012286391073389	720575940632440012	136888	51656	4666	136888.0	51656.0	4666.0	5075711.0		not_a_neuron	glia							serotonin	0.36354166275420086			center
80788541197543456	720575940622208269	147976	84520	1554	147976.0	84520.0	1554.0	6505239.0		not_a_neuron	glia							acetylcholine	0.5942755810731201			right
78466579133962649	720575940621354422	113920	86880	4311	113920.0	86880.0	4311.0	3257179.0		not_a_neuron	glia							acetylcholine	0.6331572617230996			left
81772741812357536	720575940606852956	162256	69272	4019	162256.0	69272.0	4019.0	6890948.0		not_a_neuron	glia							acetylcholine	0.376416507666024			right
80012010976307713	720575940639602493	136248	47288	625	136248.0	47288.0	625.0	5025503.0		not_a_neuron	glia							glutamate	0.3519234244807707			right
77268798587658732	720575940606578720	97000	64152	4026	97000.0	64152.0	4026.0	2109563.0		not_a_neuron	glia							gaba	0.5458098655469241			left
80577022581630248	720575940621445631	145040	78456	1409	145040.0	78456.0	1409.0	5820448.0		not_a_neuron	glia							gaba	0.49193173006971697			right
78114597839975441	720575940630185276	108584	85024	3396	108584.0	85024.0	3396.0	3250999.0		not_a_neuron	glia							serotonin	0.35088596240038084			left
78325841578596589	720575940610608994	111648	87056	3908	111648.0	87056.0	3908.0	3251568.0		not_a_neuron	glia							acetylcholine	0.6311027910275562			left
80433880247084567	720575940605081521	142880	41808	3959	142880.0	41808.0	3959.0	5719974.0		not_a_neuron	glia							acetylcholine	0.31685250119850733			right
79307568090092358	720575940607684274	126176	35488	4199	126176.0	35488.0	4199.0	4421614.0		not_a_neuron	glia											center
80434223710309781	720575940634192595	142768	47216	3017	142768.0	47216.0	3017.0	5718225.0		not_a_neuron	glia							serotonin	0.3351697935721169			right
78184622919411908	720575940620633905	110464	79584	2658	110464.0	79584.0	2658.0	3198188.0		not_a_neuron	glia							dopamine	0.3876977906859477			left
80998822796478989	720575940618969816	150448	72032	1624	150448.0	72032.0	1624.0	6423660.0		not_a_neuron	glia							acetylcholine	0.44043171769378525			right
76564973505346729	720575940622815635	86624	62752	2415	86624.0	62752.0	2415.0	1890482.0		not_a_neuron	glia							acetylcholine	0.6412389970626252			left
82757354206135004	720575940615021608	176296	61936	1619	176296.0	61936.0	1619.0	7413563.0		not_a_neuron	glia							glutamate	0.5571049908461957			right
78395592048589382	720575940628495303	112752	78304	5250	112752.0	78304.0	5250.0	3203816.0		not_a_neuron	glia							acetylcholine	0.6458720690179094			left
82616066895066092	720575940645110307	174136	53024	1420	174136.0	53024.0	1420.0	7389099.0		not_a_neuron	glia							serotonin	0.44414404238258853			right
76775873512199686	720575940618370695	89592	59456	2006	89592.0	59456.0	2006.0	1886794.0		not_a_neuron	glia							acetylcholine	0.47115951077712254			left
78114254309907619	720575940623122812	108912	79856	4014	108912.0	79856.0	4014.0	3199573.0		not_a_neuron	glia							serotonin	0.6112210702398119			left
80926873437422544	720575940654657697	150168	48384	1236	150168.0	48384.0	1236.0	6364190.0		not_a_neuron	glia							acetylcholine	0.5485396009358098			right
79872785719357180	720575940607255986	134616	70120	3870	134616.0	70120.0	3870.0	5240182.0		not_a_neuron	glia							acetylcholine	0.45998999524560985			center
79378211376574364	720575940623691704	127600	39944	1582	127600.0	39944.0	1582.0	4415276.0		not_a_neuron	glia							dopamine	0.5549623119925085			center
78956549070230435	720575940634593250	120800	47880	4859	120800.0	47880.0	4859.0	3671295.0		not_a_neuron	glia							acetylcholine	0.3049797630885124			left
81561429555438480	720575940622713471	159184	66264	4868	159184.0	66264.0	4868.0	6891919.0		not_a_neuron	glia							acetylcholine	0.5565552148005098			right
80293829818901060	720575940624896816	141168	52312	2674	141168.0	52312.0	2674.0	5746464.0		not_a_neuron	glia							serotonin	0.3351734462689875			right
78466647652095016	720575940628518404	114216	87736	2774	114216.0	87736.0	2774.0	3249888.0		not_a_neuron	glia							acetylcholine	0.7729565030250155			left
79732803809407748	720575940616934118	132712	80848	1484	132712.0	80848.0	1484.0	5280777.0		not_a_neuron	glia							dopamine	0.7599731683731079			right
81210959955804294	720575940627364885	153544	87176	2973	153544.0	87176.0	2973.0	6511813.0		not_a_neuron	glia											right
78534129909794908	720575940610349763	115440	44712	863	115440.0	44712.0	863.0	3653848.0		not_a_neuron	glia							dopamine	0.6033030774984318			left
82545560980607295	720575940612837585	173152	51192	3507	173152.0	51192.0	3507.0	7396852.0		not_a_neuron	glia							gaba	0.5575801039161629			right
81070359973126418	720575940627735951	151936	88936	3274	151936.0	88936.0	3274.0	6513283.0		not_a_neuron	glia							serotonin	0.6339190825659434			right
80998960638627292	720575940625014676	151128	74328	5120	151128.0	74328.0	5120.0	6474607.0		not_a_neuron	glia							gaba	0.23984594407834506			right
81208554572812252	720575940623841031	153568	51256	1442	153568.0	51256.0	1442.0	6384470.0		not_a_neuron	glia							dopamine	0.5676357402090008			right
81913479300208926	720575940624206285	164720	69640	3625	164720.0	69640.0	3625.0	7137449.0		not_a_neuron	glia							gaba	0.43346604592243204			right
78888172720987659	720575940631410140	119968	78248	1212	119968.0	78248.0	1212.0	3770403.0		not_a_neuron	glia							gaba	0.2740884903434734			left
79802966395520812	720575940622073624	133776	77648	1430	133776.0	77648.0	1430.0	5281208.0		not_a_neuron	glia							serotonin	0.35045443450569663			center
80999922577012452	720575940624882509	150664	87888	4010	150664.0	87888.0	4010.0	6513077.0		not_a_neuron	glia							serotonin	0.2932453192064219			right
80997654498611541	720575940624264013	151368	54136	1357	151368.0	54136.0	1357.0	6384044.0		not_a_neuron	glia							acetylcholine	0.5700836281876924			right
79802554279779530	720575940631937743	133216	72240	2728	133216.0	72240.0	2728.0	5235755.0		not_a_neuron	glia							acetylcholine	0.8129083293260513			right
77479492570100167	720575940622788586	99544	58688	4311	99544.0	58688.0	4311.0	2537114.0		not_a_neuron	glia							acetylcholine	0.4229075893123701			left
81069878870069823	720575940633636321	151576	82320	2963	151576.0	82320.0	2963.0	6510838.0		not_a_neuron	glia							acetylcholine	0.41666420759234046			right
79520941998340145	720575940635075738	129480	69896	3756	129480.0	69896.0	3756.0	4647222.0		not_a_neuron	glia							gaba	0.25949785401261993			center
81140453973557987	720575940633889690	153512	84624	4172	153512.0	84624.0	4172.0	6517159.0		not_a_neuron	glia							acetylcholine	0.7579274018703146			right
81140316333446110	720575940612266663	152752	83328	2777	152752.0	83328.0	2777.0	6511314.0		not_a_neuron	glia							gaba	0.34060251653497464			right
80504661173649740	720575940628420218	144248	48208	2771	144248.0	48208.0	2771.0	5718734.0		not_a_neuron	glia							acetylcholine	0.35659878581809046			right
79237130626679289	720575940611727894	125592	35056	4347	125592.0	35056.0	4347.0	4421203.0		not_a_neuron	glia							glutamate	0.6148607158559017			center
80292593002749249	720575940613344563	140800	33544	3839	140800.0	33544.0	3839.0	5657694.0		not_a_neuron	glia							acetylcholine	0.46619210996621546			right
79168960906052773	720575940631938903	124064	67976	4575	124064.0	67976.0	4575.0	4648624.0		not_a_neuron	glia							acetylcholine	0.8217260732961407			left
78184554267196704	720575940631924840	110040	79328	3263	110040.0	79328.0	3263.0	3199759.0		not_a_neuron	glia							acetylcholine	0.6014339645669554			left
79307293145152096	720575940632921901	126536	31984	3762	126536.0	31984.0	3762.0	4395156.0		not_a_neuron	glia							acetylcholine	0.46957448628003934			center
80505623112358576	720575940630533058	144048	62208	1922	144048.0	62208.0	1922.0	5770214.0		not_a_neuron	glia							acetylcholine	0.3567815786563346			right
82194472838128121	720575940619454923	168160	62272	962	168160.0	62272.0	962.0	7101832.0		not_a_neuron	glia							gaba	0.2808332310723995			right
78607247969916819	720575940631930532	116120	86312	4803	116120.0	86312.0	4803.0	3824719.0		not_a_neuron	glia							acetylcholine	0.6446276110861981			left
78394423616087041	720575940624136586	113392	60560	3673	113392.0	60560.0	3673.0	3105167.0		not_a_neuron	glia							gaba	0.33035167369142093			left
78395729017788531	720575940620549254	112736	80496	1676	112736.0	80496.0	1676.0	3193893.0		not_a_neuron	glia							acetylcholine	0.7595472176195933			left
79096667546097900	720575940631134508	123784	39096	701	123784.0	39096.0	701.0	4409361.0		not_a_neuron	glia							dopamine	0.47245722716297567			left
80645398863602836	720575940627203945	145616	48184	4537	145616.0	48184.0	4537.0	5724245.0		not_a_neuron	glia							glutamate	0.40383151685035973			right
80575992259207189	720575940623580100	145280	62400	5024	145280.0	62400.0	5024.0	5774013.0		not_a_neuron	glia							acetylcholine	0.4273764287898756			right
78888653958857272	720575940629412972	120296	84872	2840	120296.0	84872.0	2840.0	3823107.0		not_a_neuron	glia							serotonin	0.3565753399359607			left
77972348456118700	720575940627667081	107176	62528	2909	107176.0	62528.0	2909.0	3102197.0		not_a_neuron	glia							acetylcholine	0.6671020472895117			left
78956823679946737	720575940622797508	121176	52600	2984	121176.0	52600.0	2984.0	3699402.0		not_a_neuron	glia							acetylcholine	0.7421507192055233			left
79380960088863490	720575940641890701	127280	80736	1491	127280.0	80736.0	1491.0	4668232.0		not_a_neuron	glia							serotonin	0.48879515317263356			center
77198704720801823	720575940628213756	95448	69056	3608	95448.0	69056.0	3608.0	2123442.0		not_a_neuron	glia							dopamine	0.31542478583001293			left
77409329984325324	720575940633100103	98808	61656	4270	98808.0	61656.0	4270.0	2537042.0		not_a_neuron	glia							glutamate	0.38798188604331046			left
81911623538973360	720575940621708424	164704	41744	1209	164704.0	41744.0	1209.0	7081034.0		not_a_neuron	glia							gaba	0.9870049357414246			right
79026504960452162	720575940622559958	121896	42336	712	121896.0	42336.0	712.0	3664331.0		not_a_neuron	glia							dopamine	0.4622054709492542			left
78182492884492370	720575940625006059	110496	47792	5024	110496.0	47792.0	5024.0	3051132.0		not_a_neuron	glia							glutamate	0.4404384163522657			left
76917229543116254	720575940632745539	91760	68472	2306	91760.0	68472.0	2306.0	2117766.0		not_a_neuron	glia							serotonin	0.3719890560360922			left
80013729030886754	720575940624716889	136480	73312	1510	136480.0	73312.0	1510.0	5234270.0		not_a_neuron	glia							glutamate	0.46327415603325967			right
78184829212522165	720575940629849026	109672	83000	4047	109672.0	83000.0	4047.0	3251193.0		not_a_neuron	glia							acetylcholine	0.5527761987643891			left
78184073499311264	720575940623115358	110312	71536	5344	110312.0	71536.0	5344.0	3149775.0		not_a_neuron	glia							acetylcholine	0.6605409601513167			left
79733079157175028	720575940628726088	132520	85464	4723	132520.0	85464.0	4723.0	5343091.0		not_a_neuron	glia							acetylcholine	0.36600634655646636			center
77479698393057925	720575940627248719	100160	61440	1790	100160.0	61440.0	1790.0	2529370.0		not_a_neuron	glia							acetylcholine	0.40457831149364515			left
79238298522423554	720575940611761322	125392	52752	1964	125392.0	52752.0	1964.0	4522653.0		not_a_neuron	glia							gaba	0.49485821057468965			center
79451122674759282	720575940630869063	128272	77968	1516	128272.0	77968.0	1516.0	4668488.0		not_a_neuron	glia							serotonin	0.45577786269500214			center
81140591345281914	720575940612348881	152968	87144	3604	152968.0	87144.0	3604.0	6513395.0		not_a_neuron	glia							acetylcholine	0.3571877583208692			right
79170403880374981	720575940620846064	124688	89696	3231	124688.0	89696.0	3231.0	4706282.0		not_a_neuron	glia							acetylcholine	0.48506331251271617			center
81771092276345050	720575940618781745	161896	44784	1835	161896.0	44784.0	1835.0	6819339.0		not_a_neuron	glia							gaba	0.8006345490184732			right
79380204241506538	720575940627716170	126944	70056	1652	126944.0	70056.0	1652.0	4641735.0		not_a_neuron	glia							acetylcholine	0.35742167185348606			center
82686160828822400	720575940614514322	175040	49664	1997	175040.0	49664.0	1997.0	7390230.0		not_a_neuron	glia							dopamine	0.3204828232903844			right
80928522839280290	720575940623560230	149896	72576	2410	149896.0	72576.0	2410.0	6426067.0		not_a_neuron	glia							acetylcholine	0.5924069802709718			right
80647460112002125	720575940616327965	146128	78760	1665	146128.0	78760.0	1665.0	5820815.0		not_a_neuron	glia							acetylcholine	0.8258162408311761			right
77058035818242482	720575940630637932	93144	69976	2981	93144.0	69976.0	2981.0	2118465.0		not_a_neuron	glia							acetylcholine	0.7393125693329283			left
78184554267055897	720575940639721533	110176	79160	3165	110176.0	79160.0	3165.0	3199765.0		not_a_neuron	glia							glutamate	0.4105306833336384			left
81491747938591995	720575940614856755	157736	76704	4135	157736.0	76704.0	4135.0	6920277.0		not_a_neuron	glia							acetylcholine	0.5988896644871391			right
79800354987930464	720575940628645519	133920	39088	695	133920.0	39088.0	695.0	4963447.0		not_a_neuron	glia							dopamine	0.5101418687556878			right
82124722636216864	720575940605329865	167752	71992	1225	167752.0	71992.0	1225.0	7135660.0		not_a_neuron	glia							acetylcholine	0.4040510711649014			right
81419729994458981	720575940616266068	157160	52552	4909	157160.0	52552.0	4909.0	6845127.0		not_a_neuron	glia							acetylcholine	0.46990667339331255			right
79871892366097561	720575940614478482	135032	56744	3781	135032.0	56744.0	3781.0	5068085.0		not_a_neuron	glia							acetylcholine	0.6105930074489196			center
79518673920424046	720575940638232910	129352	35952	1444	129352.0	35952.0	1444.0	4415916.0		not_a_neuron	glia							acetylcholine	0.30081337869221836			center
77339167063026428	720575940619855599	97240	65120	1721	97240.0	65120.0	1721.0	2108007.0		not_a_neuron	glia							glutamate	0.5438680946826935			left
78466647853200484	720575940629711738	113976	87736	4214	113976.0	87736.0	4214.0	3257294.0		not_a_neuron	glia							acetylcholine	0.4944776885649737			left
78885973966566566	720575940609087957	120568	44928	3528	120568.0	44928.0	3528.0	3669650.0		not_a_neuron	glia							acetylcholine	0.6523399607209492			left
79168342162262638	720575940618275033	124720	58008	2466	124720.0	58008.0	2466.0	4594682.0		not_a_neuron	glia							acetylcholine	0.7832640771414154			center
80855886218137538	720575940617210809	149352	39360	1385	149352.0	39360.0	1385.0	6349117.0		not_a_neuron	glia							acetylcholine	0.5714303217354949			right
81281054023206288	720575940630061303	155112	82616	4347	155112.0	82616.0	4347.0	6517690.0		not_a_neuron	glia							acetylcholine	0.2454983927309513			right
77621123411731805	720575940632172853	102304	71616	4349	102304.0	71616.0	4349.0	2574722.0		not_a_neuron	glia							octopamine	0.25685848216935353			left
78888653824265559	720575940628397834	119824	84656	1701	119824.0	84656.0	1701.0	3821111.0		not_a_neuron	glia							acetylcholine	0.35670964256369114			left
79941985964037019	720575940629224903	135640	52696	1855	135640.0	52696.0	1855.0	5060113.0		not_a_neuron	glia							gaba	0.35830025268753746			right
78888928836647678	720575940625786672	119896	88800	2803	119896.0	88800.0	2803.0	3823020.0		not_a_neuron	glia							acetylcholine	0.4176012206624485			left
78325085463299856	720575940628631963	112016	76056	2536	112016.0	76056.0	2536.0	3198687.0		not_a_neuron	glia							serotonin	0.4086372816215676			left
77548005955967814	720575940628679724	100664	30584	5134	100664.0	30584.0	5134.0	2352555.0		not_a_neuron	glia							octopamine	0.6378236413002014			left
79310729253440042	720575940640853080	126240	83152	4939	126240.0	83152.0	4939.0	4707336.0		not_a_neuron	glia							gaba	0.5215417052962996			center
80999441406330821	720575940624802284	150816	81408	2902	150816.0	81408.0	2902.0	6471573.0		not_a_neuron	glia							acetylcholine	0.36816348685979816			right
78112879853073852	720575940626963460	109096	59192	3339	109096.0	59192.0	3339.0	3104511.0		not_a_neuron	glia							dopamine	0.34227512270342886			left
79732735090147328	720575940624978981	132632	80024	1544	132632.0	80024.0	1544.0	5280733.0		not_a_neuron	glia							acetylcholine	0.4285659846017074			center
79236924065332490	720575940629331255	125560	31656	1105	125560.0	31656.0	1105.0	4388676.0		not_a_neuron	glia							glutamate	0.4218719661501901			center
78114254309484295	720575940629978103	109368	80000	3688	109368.0	80000.0	3688.0	3199678.0		not_a_neuron	glia							acetylcholine	0.6529221710903955			left
78606285964418074	720575940626423885	116232	72072	5372	116232.0	72072.0	5372.0	3741485.0		not_a_neuron	glia							acetylcholine	0.44018852088676425			left
79379929632387432	720575940636232932	127456	66096	3978	127456.0	66096.0	3978.0	4646626.0		not_a_neuron	glia							acetylcholine	0.7509340422519495			center
78396347761394214	720575940628456603	113496	88968	3762	113496.0	88968.0	3762.0	3251859.0		not_a_neuron	glia							acetylcholine	0.6262290472481048			left
79519704981067518	720575940605899488	129504	51336	3547	129504.0	51336.0	3547.0	4532176.0		not_a_neuron	glia							serotonin	0.313389325914693			center
81702304415413900	720575940628690843	161136	68440	4219	161136.0	68440.0	4219.0	6892733.0		not_a_neuron	glia							acetylcholine	0.8957020890913432			right
80858016454933827	720575940624622522	148664	71288	991	148664.0	71288.0	991.0	6416641.0		not_a_neuron	glia							glutamate	0.7802636166276101			right
81281122608755159	720575940630588022	154576	84440	3536	154576.0	84440.0	3536.0	6513802.0		not_a_neuron	glia							glutamate	0.39578925668327725			right
80294792093473639	720575940634705259	140632	66784	4607	140632.0	66784.0	4607.0	5794465.0		not_a_neuron	glia							acetylcholine	0.3670388022391467			right
77549724009498048	720575940625985618	101216	56184	5307	101216.0	56184.0	5307.0	2483291.0		not_a_neuron	glia							acetylcholine	0.49363819422357297			left
81771711153970157	720575940612662130	162536	54040	4670	162536.0	54040.0	4670.0	6846226.0		not_a_neuron	glia							acetylcholine	0.5852697052405167			right
79802554212645976	720575940619552391	133624	71680	2198	133624.0	71680.0	2198.0	5235929.0		not_a_neuron	glia							gaba	0.6061627730035938			center
77971661127102852	720575940627427736	106960	52144	1879	106960.0	52144.0	1879.0	3068559.0		not_a_neuron	glia							acetylcholine	0.4853960771488584			left
78182836079018360	720575940614896031	110139	53672	1791	108600.0	54280.0	1830.0	3070750.0		not_a_neuron	glia							gaba	0.7759931683540344			left
79522247534047260	720575940637105008	129056	88928	2695	129056.0	88928.0	2695.0	4705811.0		not_a_neuron	glia							acetylcholine	0.9301691792018164			center
78114391681584994	720575940625030275	108872	82320	3366	108872.0	82320.0	3366.0	3251028.0		not_a_neuron	glia							acetylcholine	0.3830562299345153			left
81068848077565601	720575940622324164	151848	66520	2703	151848.0	66520.0	2703.0	6427775.0		not_a_neuron	glia							gaba	0.5255089730340196			right
79662985022399577	720575940629162758	131720	89488	2706	131720.0	89488.0	2706.0	5341485.0		not_a_neuron	glia							gaba	0.6823658402135689			center
77409261332089493	720575940604710828	99072	60720	4883	99072.0	60720.0	4883.0	2537085.0		not_a_neuron	glia							acetylcholine	0.38454686625813456			left
80927767327235242	720575940645451287	149536	61904	5150	149536.0	61904.0	5150.0	6406104.0		not_a_neuron	glia							acetylcholine	0.31884371508843495			right
79238298589436749	720575940620597375	124888	52304	2411	124888.0	52304.0	2411.0	4526178.0		not_a_neuron	glia							acetylcholine	0.6645887917266703			center
79380204376079574	720575940628926875	127352	69304	2966	127352.0	69304.0	2966.0	4644550.0		not_a_neuron	glia							glutamate	0.29267116268964877			center
78607316487892918	720575940627360901	116280	86896	3122	116280.0	86896.0	3122.0	3823799.0		not_a_neuron	glia							acetylcholine	0.9225456816166024			left
80504454679581204	720575940627970503	143304	45496	467	143304.0	45496.0	467.0	5714797.0		not_a_neuron	glia							acetylcholine	0.3885853624406545			right
79170129204087392	720575940617713494	123904	85176	4990	123904.0	85176.0	4990.0	4706660.0		not_a_neuron	glia							acetylcholine	0.5986668828800757			left
80505485471743898	720575940626653962	144168	60208	186	144168.0	60208.0	186.0	5768952.0		not_a_neuron	glia							gaba	0.4326795017976555			right
79802554548069861	720575940620365076	133224	72304	4669	133224.0	72304.0	4669.0	5244614.0		not_a_neuron	glia							acetylcholine	0.9047815427561398			center
80575716978280085	720575940613856479	145248	58856	1660	145248.0	58856.0	1660.0	5770320.0		not_a_neuron	glia							acetylcholine	0.622056835729095			right
79451191394269078	720575940636636814	128824	78608	1548	128824.0	78608.0	1548.0	4668609.0		not_a_neuron	glia							acetylcholine	0.48956228396684714			center
81210822583476513	720575940621742320	154064	84800	3115	154064.0	84800.0	3115.0	6513605.0		not_a_neuron	glia							acetylcholine	0.8290092844979616			right
82898160481156620	720575940619460272	178872	62560	2185	178872.0	62560.0	2185.0	7415449.0		not_a_neuron	glia							acetylcholine	0.38730903891936047			right
77621398088428216	720575940624221877	102152	76120	2905	102152.0	76120.0	2905.0	2680837.0		not_a_neuron	glia							glutamate	0.4820315832830193			left
80365435245449937	720575940632130129	141256	70424	794	141256.0	70424.0	794.0	5780876.0		not_a_neuron	glia							serotonin	0.9873082717965702			right
79029597672605898	720575940613311911	122416	88136	3274	122416.0	88136.0	3274.0	3824042.0		not_a_neuron	glia							gaba	0.38240372666871314			left
77550479789856248	720575940631498660	101048	68072	4523	101048.0	68072.0	4523.0	2574286.0		not_a_neuron	glia							acetylcholine	0.6326132982458387			left
80645536100755408	720575940625452184	145528	50784	2614	145528.0	50784.0	2614.0	5747418.0		not_a_neuron	glia							acetylcholine	0.4317321893225087			right
79449267718275904	720575940629416522	128888	50144	4736	128888.0	50144.0	4736.0	4534270.0		not_a_neuron	glia							acetylcholine	0.7562279665442171			center
79872029670697979	720575940614402410	134496	58288	2676	134496.0	58288.0	2676.0	5156568.0		not_a_neuron	glia							acetylcholine	0.4489769786618015			center
78183592194458091	720575940606031049	109672	65144	3219	109672.0	65144.0	3219.0	3104696.0		not_a_neuron	glia							gaba	0.7011111986366221			left
78465341780809373	720575940646641284	113936	68424	1296	113936.0	68424.0	1296.0	3141100.0		not_a_neuron	glia							serotonin	0.795753336762875			left
81067611059867849	720575940630140111	151896	48712	2172	151896.0	48712.0	2172.0	6365665.0		not_a_neuron	glia							acetylcholine	0.6337640954154349			right
78395935578801623	720575940622580212	112936	83320	4686	112936.0	83320.0	4686.0	3255637.0		not_a_neuron	glia							acetylcholine	0.4489944789598576			left
81209654285759327	720575940621890081	154024	67320	2964	154024.0	67320.0	2964.0	6429846.0		not_a_neuron	glia							acetylcholine	0.8908087096208819			right
80295341446447533	720575940630009295	140760	75184	1392	140760.0	75184.0	1392.0	5819270.0		not_a_neuron	glia											right
79449885925219257	720575940631840579	128792	59728	2759	128792.0	59728.0	2759.0	4596443.0		not_a_neuron	glia							acetylcholine	0.5454151039622183			center
81561566994243943	720575940633393121	158968	68384	4777	158968.0	68384.0	4777.0	6891846.0		not_a_neuron	glia							acetylcholine	0.6367453509178749			right
80858635265327073	720575940612341746	148832	80016	3206	148832.0	80016.0	3206.0	6473736.0		not_a_neuron	glia							acetylcholine	0.6536637022658497			right
80507272312312659	720575940608662795	143512	86728	1446	143512.0	86728.0	1446.0	5869990.0		not_a_neuron	glia											right
78676379830594900	720575940617084929	117096	67776	5288	117096.0	67776.0	5288.0	3742018.0		not_a_neuron	glia							acetylcholine	0.421301298883726			left
79942535787168959	720575940629118714	135744	60936	2485	135744.0	60936.0	2485.0	5157212.0		not_a_neuron	glia							acetylcholine	0.4609642042575971			center
77762066991527171	720575940623372220	103856	75312	3929	103856.0	75312.0	3929.0	2695141.0		not_a_neuron	glia							gaba	0.4166966915488678			left
78184691638985869	720575940624604344	110160	80568	2719	110160.0	80568.0	2719.0	3198054.0		not_a_neuron	glia							acetylcholine	0.8317376653714457			left
77128335909989497	720575940618285273	94600	69160	3464	94600.0	69160.0	3464.0	2123182.0		not_a_neuron	glia							acetylcholine	0.2357467895307535			left
80296166549619577	720575940624386539	140888	87168	4784	140888.0	87168.0	4784.0	5872958.0		not_a_neuron	glia							serotonin	0.3915458358239903			right
79592479040575472	720575940658551937	130136	87064	4142	130136.0	87064.0	4142.0	4708096.0		not_a_neuron	glia							gaba	0.5295318561808913			center
81421585285644893	720575940618328148	156840	79688	3620	156840.0	79688.0	3620.0	6917382.0		not_a_neuron	glia							acetylcholine	0.5475147176810505			right
78324604829374821	720575940609340228	111656	68312	5422	111656.0	68312.0	5422.0	3153385.0		not_a_neuron	glia				putative_primary	putative_primary		gaba	0.5722465376940465			left
77339442007975192	720575940630691980	97232	68408	2157	97232.0	68408.0	2157.0	2120933.0		not_a_neuron	glia							acetylcholine	0.3591944424792974			left
79662023016814244	720575940632468525	131664	74504	3124	131664.0	74504.0	3124.0	5283855.0		not_a_neuron	glia							serotonin	0.6033886204607691			center
79026780375187255	720575940612320866	121776	46184	4654	121776.0	46184.0	4654.0	3671489.0		not_a_neuron	glia							dopamine	0.3859551701727168			left
79662778931256870	720575940624960444	131560	85672	3270	131560.0	85672.0	3270.0	5342606.0		not_a_neuron	glia							acetylcholine	0.4789959010716002			center
81773085342457261	720575940624103241	162112	75376	3357	162112.0	75376.0	3357.0	6918822.0		not_a_neuron	glia							acetylcholine	0.6623227243072672			right
79521904205560725	720575940632811576	129712	84256	5033	129712.0	84256.0	5033.0	4708032.0		not_a_neuron	glia							gaba	0.3809298636853551			center
79872854304610493	720575940626194253	134728	70520	2820	134728.0	70520.0	2820.0	5236358.0		not_a_neuron	glia							acetylcholine	0.5776715969809343			right
80718447331845306	720575940626789787	146648	88368	1948	146648.0	88368.0	1948.0	5871212.0		not_a_neuron	glia							acetylcholine	0.40539405990710486			right
80294585397497312	720575940630262010	140360	63800	231	140360.0	63800.0	231.0	5767874.0		not_a_neuron	glia							serotonin	0.5520920188435795			right
79449405157326633	720575940628554343	128176	52296	4818	128176.0	52296.0	4818.0	4534065.0		not_a_neuron	glia							glutamate	0.4484082449716038			center
82897748097436777	720575940625184514	178928	56280	1831	178928.0	56280.0	1831.0	7394154.0		not_a_neuron	glia							acetylcholine	0.5025302983373298			right
78254304804575466	720575940616494661	110664	69872	5359	110664.0	69872.0	5359.0	3150884.0		not_a_neuron	glia							acetylcholine	0.7187842214071497			left
78817185568586882	720575940631922145	119592	69240	1646	119592.0	69240.0	1646.0	3736237.0		not_a_neuron	glia							acetylcholine	0.41177189466433994			left
80997448809701520	720575940629993987	151360	51048	4761	151360.0	51048.0	4761.0	6388869.0		not_a_neuron	glia							acetylcholine	0.6750826554218335			right
81773291500649163	720575940620269505	162040	77784	3170	162040.0	77784.0	3170.0	6918804.0		not_a_neuron	glia							acetylcholine	0.6168425840532136			right
79378073870629543	720575940624902670	127856	37824	1160	127856.0	37824.0	1160.0	4415305.0		not_a_neuron	glia							dopamine	0.5086452500230483			center
82897473286496410	720575940607850763	179000	52480	2272	179000.0	52480.0	2272.0	7396477.0		not_a_neuron	glia							acetylcholine	0.5882124162649675			right
81421585286308250	720575940634825464	156824	79648	4045	156824.0	79648.0	4045.0	6917390.0		not_a_neuron	glia							serotonin	0.6325085652827085			right
81632073110168196	720575940619773787	160192	70560	4188	160192.0	70560.0	4188.0	6892155.0		not_a_neuron	glia							glutamate	0.32514667277534565			right
78043748193845758	720575940624310089	108240	77880	4489	108240.0	77880.0	4489.0	3200722.0		not_a_neuron	glia							acetylcholine	0.346753027008256			left
79451810271933054	720575940610204378	128688	87736	4321	128688.0	87736.0	4321.0	4707887.0		not_a_neuron	glia							gaba	0.3346822167784196			center
79168960972821266	720575940632719443	124608	67320	4865	124608.0	67320.0	4865.0	4648710.0		not_a_neuron	glia							glutamate	0.44258337216847593			center
79801454969625291	720575940636930672	133104	55424	4361	133104.0	55424.0	4361.0	5069638.0		not_a_neuron	glia							gaba	0.322968496782552			center
81560879329688838	720575940643187144	159648	58104	1188	159648.0	58104.0	1188.0	6861061.0		not_a_neuron	glia							serotonin	0.31003738728868846			right
81840773825744269	720575940621666089	162832	35224	1827	162832.0	35224.0	1827.0	6746506.0		not_a_neuron	glia							gaba	0.9716843366622925			right
77691766832256685	720575940631230415	102896	76136	2648	102896.0	76136.0	2648.0	2683812.0		not_a_neuron	glia							gaba	0.297837898631399			left
80574961399792513	720575940620552497	144688	47488	4377	144688.0	47488.0	4377.0	5723786.0		not_a_neuron	glia							acetylcholine	0.458855893649039			right
80998067083821877	720575940631004101	150648	60832	3363	150648.0	60832.0	3363.0	6402571.0		not_a_neuron	glia							acetylcholine	0.26257438490522955			right
81700723531829454	720575940624667175	161136	44816	1592	161136.0	44816.0	1592.0	6819115.0		not_a_neuron	glia							dopamine	0.40240827064790835			right
79730055366037381	720575940622655472	132136	39776	3771	132136.0	39776.0	3771.0	4981585.0		not_a_neuron	glia							serotonin	0.3295766014668617			center
79309904619544100	720575940623675491	125928	70632	4802	125928.0	70632.0	4802.0	4649242.0		not_a_neuron	glia							acetylcholine	0.48334110923777046			center
82265666350643548	720575940629071360	169072	74376	2005	169072.0	74376.0	2005.0	7157213.0		not_a_neuron	glia							acetylcholine	0.3800124777517375			right
81138323401539590	720575940628050234	153264	53504	2264	153264.0	53504.0	2264.0	6386314.0		not_a_neuron	glia							gaba	0.6496274478345254			right
81208555042279905	720575940628591719	153888	51472	4801	153888.0	51472.0	4801.0	6389279.0		not_a_neuron	glia							serotonin	0.2637032666263513			right
78114322962212285	720575940620420518	109160	80632	3437	109160.0	80632.0	3437.0	3199637.0		not_a_neuron	glia							acetylcholine	0.46494634124984013			left
79803722645460463	720575940643470496	133824	88736	4028	133824.0	88736.0	4028.0	5342700.0		not_a_neuron	glia							acetylcholine	0.31418655259047085			center
78324879304942834	720575940629978363	112552	73320	2574	112552.0	73320.0	2574.0	3142264.0		not_a_neuron	glia							acetylcholine	0.41118015080979775			left
81632347920984051	720575940612021270	160304	75320	3698	160304.0	75320.0	3698.0	6918140.0		not_a_neuron	glia							acetylcholine	0.318920188605977			right
80928935156213152	720575940628382290	149736	79464	2500	149736.0	79464.0	2500.0	6471136.0		not_a_neuron	glia							acetylcholine	0.30348471962468226			right
80999303900092842	720575940630634860	151144	79448	2272	151144.0	79448.0	2272.0	6471720.0		not_a_neuron	glia											right
81560535732694788	720575940628400906	159000	53256	1412	159000.0	53256.0	1412.0	6843003.0		not_a_neuron	glia							serotonin	0.3021336852916561			right
78396072615561031	720575940636805695	113192	84720	1982	113192.0	84720.0	1982.0	3243720.0		not_a_neuron	glia							octopamine	0.38586505979288654			left
80856161498601429	720575940631925791	149408	42944	4397	149408.0	42944.0	4397.0	6369582.0		not_a_neuron	glia							glutamate	0.46819588188345257			right
81490648494463001	720575940620742872	158392	60232	4934	158392.0	60232.0	4934.0	6863142.0		not_a_neuron	glia							dopamine	0.40511912704822467			right
80648147374364351	720575940611515890	146040	89496	2554	146040.0	89496.0	2554.0	5872387.0		not_a_neuron	glia							glutamate	0.3504833610631415			right
79944391212757417	720575940624032007	136104	88480	2319	136104.0	88480.0	2319.0	5342093.0		not_a_neuron	glia							acetylcholine	0.41561843842839374			right
81491404408497832	720575940630222587	157912	71408	4769	157912.0	71408.0	4769.0	6891595.0		not_a_neuron	glia							glutamate	0.43704975492800435			right
77268179843623678	720575940629991680	96328	55672	1762	96328.0	55672.0	1762.0	2095744.0		not_a_neuron	glia							glutamate	0.3388365197514652			left
80999922576782288	720575940628965123	150760	88544	3847	150760.0	88544.0	3847.0	6513084.0		not_a_neuron	glia							acetylcholine	0.35716766908436437			right
77832641826626030	720575940605758654	105032	77848	3125	105032.0	77848.0	3125.0	2695690.0		not_a_neuron	glia							gaba	0.5007875279129504			left
81067885938050116	720575940630199035	152424	51936	2385	152424.0	51936.0	2385.0	6386248.0		not_a_neuron	glia							glutamate	0.38359063150705347			right
82335760284039023	720575940615218739	170104	71000	2546	170104.0	71000.0	2546.0	7136880.0		not_a_neuron	glia							gaba	0.581371964627329			right
81207798658102641	720575940616007797	154520	39808	1078	154520.0	39808.0	1078.0	6349453.0		not_a_neuron	glia							dopamine	0.5959653200042624			right
80786410826798625	720575940628331369	148064	51944	1129	148064.0	51944.0	1129.0	6383678.0		not_a_neuron	glia							acetylcholine	0.4058544369197742			right
78464174086334057	720575940631905363	114064	51688	5199	114064.0	51688.0	5199.0	3083460.0		not_a_neuron	glia							acetylcholine	0.585499491816894			left
78816635880106110	720575940604271806	118880	60928	2323	118880.0	60928.0	2323.0	3722841.0		not_a_neuron	glia							gaba	0.5403670307868215			left
81420691664600078	720575940616974081	156888	66376	1942	156888.0	66376.0	1942.0	6888210.0		not_a_neuron	glia							acetylcholine	0.41177426423025204			right
81629942538079673	720575940621204607	159816	39080	2239	159816.0	39080.0	2239.0	6747446.0		not_a_neuron	glia							acetylcholine	0.4244728086002785			right
78887073343761488	720575940622379155	120536	61240	2325	120536.0	61240.0	2325.0	3723137.0		not_a_neuron	glia							acetylcholine	0.5327375211930043			left
79098385935996238	720575940609327708	123296	64480	3844	123296.0	64480.0	3844.0	4598619.0		not_a_neuron	glia							acetylcholine	0.5698003183323509			left
80715079942918149	720575940628423671	146719	38155	773	146248.0	39536.0	667.0	5650127.0		not_a_neuron	glia							serotonin	0.3396176595456958			right
80997380090336820	720575940635459959	150896	50808	4842	150896.0	50808.0	4842.0	6388850.0		not_a_neuron	glia							glutamate	0.4467064531920287			right
77762204363451173	720575940627435819	103592	77192	3468	103592.0	77192.0	3468.0	2695059.0		not_a_neuron	glia							serotonin	0.4055696361370989			left
78323780195349706	720575940607873481	112016	56576	5218	112016.0	56576.0	5218.0	3081785.0		not_a_neuron	glia							acetylcholine	0.37663022001862506			left
80999510058830525	720575940612300595	150592	81560	2457	150592.0	81560.0	2457.0	6471515.0		not_a_neuron	glia							gaba	0.355331777450143			right		fw014886
79943154329138795	720575940627669764	135376	69576	2686	135376.0	69576.0	2686.0	5236576.0		not_a_neuron	glia							acetylcholine	0.5415220606354884			center
81279473139786505	720575940624826416	154736	59720	1854	154736.0	59720.0	1854.0	6400959.0		not_a_neuron	glia							acetylcholine	0.7407269115668834			right
82195160234551824	720575940610366938	168312	72856	2484	168312.0	72856.0	2484.0	7136650.0		not_a_neuron	glia							acetylcholine	0.67574928760009			right
80859047381097673	720575940630658255	149176	85688	1862	149176.0	85688.0	1862.0	6505961.0		not_a_neuron	glia							acetylcholine	0.6014764931188663			right
82193716990830177	720575940628841216	168168	51104	1087	168168.0	51104.0	1087.0	7089864.0		not_a_neuron	glia							acetylcholine	0.47779600785641824			right
81068848077626339	720575940605670758	151584	67176	2755	151584.0	67176.0	2755.0	6427361.0		not_a_neuron	glia							gaba	0.2773400852497716			right
82616822876522285	720575940625895769	174616	64880	1845	174616.0	64880.0	1845.0	7412002.0		not_a_neuron	glia							acetylcholine	0.5757308249358418			right
77972073511070702	720575940616756198	107040	58984	2366	107040.0	58984.0	2366.0	3102135.0		not_a_neuron	glia							acetylcholine	0.7902844977975911			left
77479698795486001	720575940636335216	99384	61680	4701	99384.0	61680.0	4701.0	2537112.0		not_a_neuron	glia							glutamate	0.49307689478174554			left
81631179824387628	720575940633745122	160440	57824	4930	160440.0	57824.0	4930.0	6863476.0		not_a_neuron	glia							acetylcholine	0.44892810226228497			right
78255198023751063	720575940641273333	111072	82704	4510	111072.0	82704.0	4510.0	3254228.0		not_a_neuron	glia							acetylcholine	0.31779688963703623			left
78254923011163791	720575940612213210	111024	79184	3122	111024.0	79184.0	3122.0	3199813.0		not_a_neuron	glia							acetylcholine	0.2893255272546313			left
81279404420262731	720575940626225896	154864	58736	1813	154864.0	58736.0	1813.0	6400993.0		not_a_neuron	glia							gaba	0.5103602598768068			right
79803585273107429	720575940620607579	133968	87056	4144	133968.0	87056.0	4144.0	5343311.0		not_a_neuron	glia							acetylcholine	0.7093382286528592			center
81349567408741689	720575940622333191	156480	55376	4941	156480.0	55376.0	4941.0	6844985.0		not_a_neuron	glia							serotonin	0.39308845763670663			right
78534267885756727	720575940625818897	115400	47272	4886	115400.0	47272.0	4886.0	3670218.0		not_a_neuron	glia							acetylcholine	0.592866174776804			left
81491747871497034	720575940640254773	158528	77312	3629	158528.0	77312.0	3629.0	6917600.0		not_a_neuron	glia							acetylcholine	0.38436866365078687			right
78746954733242359	720575940606494398	117752	71152	5325	117752.0	71152.0	5325.0	3742683.0		not_a_neuron	glia							acetylcholine	0.46604883015026405			left
78464173482498281	720575940632106413	113664	50920	792	113664.0	50920.0	792.0	3065959.0		not_a_neuron	glia							serotonin	0.5579618728076421			left
78325016743697208	720575940609262542	112408	75168	2423	112408.0	75168.0	2423.0	3198758.0		not_a_neuron	glia							dopamine	0.421050261756621			left
81070084961302069	720575940627719701	151792	85048	2364	151792.0	85048.0	2364.0	6510966.0		not_a_neuron	glia							acetylcholine	0.44803267610496555			right
81210547907014745	720575940635539636	153984	81000	4747	153984.0	81000.0	4747.0	6474864.0		not_a_neuron	glia							acetylcholine	0.8504890873508999			right
80223873056167498	720575940621650881	140168	58560	455	140168.0	58560.0	455.0	5767850.0		not_a_neuron	glia							glutamate	0.3405986618599718			right
81138529895677912	720575940635330734	152800	56408	4957	152800.0	56408.0	4957.0	6389030.0		not_a_neuron	glia							acetylcholine	0.44065378550432016			right
77901979711706693	720575940628429189	105912	63016	2730	105912.0	63016.0	2730.0	2535441.0		not_a_neuron	glia							acetylcholine	0.4255355457588622			left
80786273522424698	720575940632605388	148288	50256	2402	148288.0	50256.0	2402.0	6385929.0		not_a_neuron	glia							acetylcholine	0.7109359885898687			right
81209241834791417	720575940620834774	154080	61264	2003	154080.0	61264.0	2003.0	6400832.0		not_a_neuron	glia							glutamate	0.5085311523665751			right
80858566411968106	720575940622158761	148904	78616	2437	148904.0	78616.0	2437.0	6470851.0		not_a_neuron	glia							glutamate	0.6636300161380133			right
81561910524476603	720575940623803784	158864	74192	4230	158864.0	74192.0	4230.0	6920679.0		not_a_neuron	glia							glutamate	0.4283027982657459			right
80083135836211561	720575940656161953	137520	58856	2224	137520.0	58856.0	2224.0	5157575.0		not_a_neuron	glia							acetylcholine	0.510601982628318			right
81069122754608214	720575940638476928	151579	70813	1519	151096.0	70576.0	1482.0	6423864.0		not_a_neuron	glia							acetylcholine	0.36722242602328276			right
80434704477824156	720575940618141789	142432	53896	664	142432.0	53896.0	664.0	5740166.0		not_a_neuron	glia							acetylcholine	0.3319755783193052			right
78888860385376597	720575940627108233	120680	88640	4656	120680.0	88640.0	4656.0	3825857.0		not_a_neuron	glia							acetylcholine	0.5261957646773444			left
78042305218790631	720575940632333793	107504	56784	5310	107504.0	56784.0	5310.0	3076571.0		not_a_neuron	glia							acetylcholine	0.8220016452870186			left
80083136104579067	720575940636620280	137296	58552	4232	137296.0	58552.0	4232.0	5166876.0		not_a_neuron	glia							glutamate	0.737806143426778			center
79589592487241909	720575940619233483	130352	44632	1765	130352.0	44632.0	1765.0	4493788.0		not_a_neuron	glia							acetylcholine	0.44131999494373614			center
81070085229885052	720575940608551945	151504	84928	4535	151504.0	84928.0	4535.0	6516672.0		not_a_neuron	glia							serotonin	0.4351061411255684			right
81350391505580709	720575940660251521	156560	67616	876	156560.0	67616.0	876.0	6866263.0		not_a_neuron	glia							serotonin	0.4893405104615371			right
80082723519192755	720575940628290052	137976	52560	2120	137976.0	52560.0	2120.0	5064976.0		not_a_neuron	glia							glutamate	0.2639873776415657			right
80859116436211084	720575940612090794	148416	87504	4482	148416.0	87504.0	4482.0	6515417.0		not_a_neuron	glia							gaba	0.42188629892528956			right
80153710672021545	720575940613130646	138616	61168	1925	138616.0	61168.0	1925.0	5154272.0		not_a_neuron	glia							serotonin	0.5341303897127472			right
82616204400898374	720575940633842879	175008	55904	1586	175008.0	55904.0	1586.0	7390165.0		not_a_neuron	glia							gaba	0.49145038693713594			right
78605391939841381	720575940638451007	115680	58504	446	115680.0	58504.0	446.0	3720258.0		not_a_neuron	glia											left
79732254456565700	720575940638129215	132304	72656	4364	132304.0	72656.0	4364.0	5243247.0		not_a_neuron	glia							acetylcholine	0.43222801472496336			center
80858016991832996	720575940628587113	148536	70880	5081	148536.0	70880.0	5081.0	6430857.0		not_a_neuron	glia							acetylcholine	0.923229726508239			right
80786892131538979	720575940637210345	148216	59640	3145	148216.0	59640.0	3145.0	6402360.0		not_a_neuron	glia							glutamate	0.35652622879131296			right
80296234866529454	720575940637658458	141072	88328	1865	141072.0	88328.0	1865.0	5869067.0		not_a_neuron	glia							acetylcholine	0.4325659334875295			right
79381510247091097	720575940627073897	127016	89120	4210	127016.0	89120.0	4210.0	4707502.0		not_a_neuron	glia							gaba	0.24531326813868898			center
81140178894487780	720575940630225708	153392	81472	2748	153392.0	81472.0	2748.0	6472680.0		not_a_neuron	glia							acetylcholine	0.3324051040332306			right
78465891603702333	720575940615843084	113760	77184	1797	113760.0	77184.0	1797.0	3195012.0		not_a_neuron	glia							acetylcholine	0.25802274031131317			left
80927973016276472	720575940631935457	149608	64400	1869	149608.0	64400.0	1869.0	6400486.0		not_a_neuron	glia							acetylcholine	0.6947135113887329			right
79870723866529111	720575940636525998	134080	39360	1723	134080.0	39360.0	1723.0	4979937.0		not_a_neuron	glia							dopamine	0.46614715123234446			center
79662572907221011	720575940612950386	131944	83512	4427	131944.0	83512.0	4427.0	5343019.0		not_a_neuron	glia							acetylcholine	0.6819569393742946			center
78816292685299247	720575940613193779	118808	55600	5339	118808.0	55600.0	5339.0	3704138.0		not_a_neuron	glia							acetylcholine	0.49244541064494074			left
78394973103455819	720575940620870382	112560	68352	1608	112560.0	68352.0	1608.0	3140286.0		not_a_neuron	glia							serotonin	0.3547862902527797			left
80224148537833137	720575940623106172	140112	62840	4644	140112.0	62840.0	4644.0	5772784.0		not_a_neuron	glia							glutamate	0.6357326264603892			right
80082792574172573	720575940607696651	137304	53176	4636	137304.0	53176.0	4636.0	5076035.0		not_a_neuron	glia							acetylcholine	0.462211566455553			center
79519636462400941	720575940621393829	129744	50176	4676	129744.0	50176.0	4676.0	4534387.0		not_a_neuron	glia							acetylcholine	0.7154495467122391			center
81562391359954746	720575940615608743	159616	80768	3020	159616.0	80768.0	3020.0	6915420.0		not_a_neuron	glia							acetylcholine	0.6000883688568137			right
81139010529096666	720575940606692798	153112	63592	1688	153112.0	63592.0	1688.0	6400689.0		not_a_neuron	glia							gaba	0.44040958256420654			right
82475398126395651	720575940610495586	172720	54856	1388	172720.0	54856.0	1388.0	7388504.0		not_a_neuron	glia							dopamine	0.2878921710365731			right
79944391212845218	720575940625327818	135248	88696	2380	135248.0	88696.0	2380.0	5342005.0		not_a_neuron	glia							serotonin	0.8598990008147837			right
78254922877189723	720575940621146317	110656	78656	2291	110656.0	78656.0	2291.0	3198288.0		not_a_neuron	glia							acetylcholine	0.3595002778958992			left
78816705002055235	720575940623945203	119176	61512	5272	119176.0	61512.0	5272.0	3728193.0		not_a_neuron	glia							acetylcholine	0.7359425779488037			left
80012973384782982	720575940632522527	136312	61416	3338	136312.0	61416.0	3338.0	5163371.0		not_a_neuron	glia							serotonin	0.3829147655395439			center
79592410187171236	720575940612356594	130616	86544	3333	130616.0	86544.0	3333.0	4706503.0		not_a_neuron	glia							acetylcholine	0.6102239901915001			center
78535230025506880	720575940627688281	115552	61808	5387	115552.0	61808.0	5387.0	3726194.0		not_a_neuron	glia							acetylcholine	0.4449346512028134			left
80997723687992492	720575940619556973	150872	55608	5074	150872.0	55608.0	5074.0	6388833.0		not_a_neuron	glia							glutamate	0.5329775431032296			right
79239123558381152	720575940637777897	125400	64240	4718	125400.0	64240.0	4718.0	4601233.0		not_a_neuron	glia							acetylcholine	0.3075694538752343			center
80647460313409124	720575940629113423	145872	79448	3282	145872.0	79448.0	3282.0	5823434.0		not_a_neuron	glia							acetylcholine	0.5999184901999568			right
78113223316541572	720575940624105191	108968	64288	2554	108968.0	64288.0	2554.0	3102900.0		not_a_neuron	glia							acetylcholine	0.841735677431059			left
78465410634578875	720575940605233324	113720	70232	2375	113720.0	70232.0	2375.0	3142519.0		not_a_neuron	glia							glutamate	0.47436733042983853			left
78815536704116432	720575940628267163	119256	44280	4969	119256.0	44280.0	4969.0	3671117.0		not_a_neuron	glia							acetylcholine	0.8523789016278261			left
77902392297260409	720575940621175834	105576	68952	4968	105576.0	68952.0	4968.0	2576063.0		not_a_neuron	glia							glutamate	0.35258541169258495			left
80155154183446086	720575940613541613	138857	82716	4845	136224.0	84656.0	4987.0	5343712.0		not_a_neuron	glia							acetylcholine	0.3526126535654795			right
78887142465660095	720575940638354660	120408	62392	5238	120408.0	62392.0	5238.0	3728831.0		not_a_neuron	glia							acetylcholine	0.45439283737381947			left
79450641839623536	720575940629582833	128384	70368	2869	128384.0	70368.0	2869.0	4644845.0		not_a_neuron	glia							glutamate	0.37062030143384156			center
78042510974581903	720575940619822319	108040	59968	2260	108040.0	59968.0	2260.0	3102548.0		not_a_neuron	glia							glutamate	0.3121065775772676			left
80083548354693950	720575940615310545	137592	64664	3990	137592.0	64664.0	3990.0	5163614.0		not_a_neuron	glia							acetylcholine	0.6791386045414471			right
80997242181710087	720575940609805892	151128	47816	1312	151128.0	47816.0	1312.0	6364296.0		not_a_neuron	glia							dopamine	0.6227628695190102			right
80365435446601883	720575940642040520	141848	70568	2192	141848.0	70568.0	2192.0	5790723.0		not_a_neuron	glia							acetylcholine	0.795031196080665			right
80364885624075641	720575940630905851	141680	62416	1975	141680.0	62416.0	1975.0	5770048.0		not_a_neuron	glia							gaba	0.4024636813286387			right
81420554628356899	720575940627325785	157312	64352	5053	157312.0	64352.0	5053.0	6862970.0		not_a_neuron	glia							serotonin	0.49027474226663637			right
78817185501637584	720575940634949368	119424	68872	1255	119424.0	68872.0	1255.0	3736200.0		not_a_neuron	glia							acetylcholine	0.31259806926827877			left
79239329649823928	720575940639078377	125288	67848	4287	125288.0	67848.0	4287.0	4648949.0		not_a_neuron	glia							acetylcholine	0.7696192383806478			center
78746886013662385	720575940619110683	117912	69624	5246	117912.0	69624.0	5246.0	3742899.0		not_a_neuron	glia							acetylcholine	0.40106256025024023			left
80012836013123422	720575940625064336	136736	59800	3991	136736.0	59800.0	3991.0	5163473.0		not_a_neuron	glia							glutamate	0.3108745299626357			center
79450367028846999	720575940627467609	128016	66280	3401	128016.0	66280.0	3401.0	4646687.0		not_a_neuron	glia							serotonin	0.379796850627551			center
78605255172241947	720575940626614409	115664	56336	5336	115664.0	56336.0	5336.0	3701828.0		not_a_neuron	glia							acetylcholine	0.7268320940011321			left
81207111463441391	720575940625933949	153864	30000	1474	153864.0	30000.0	1474.0	6305301.0		not_a_neuron	glia							octopamine	0.4593433602164537			right
77761654808541972	720575940621592491	103976	69232	4701	103976.0	69232.0	4701.0	2575453.0		not_a_neuron	glia							acetylcholine	0.22700544412455276			left
79732391895389382	720575940616185138	132320	74400	4279	132320.0	74400.0	4279.0	5285221.0		not_a_neuron	glia							serotonin	0.38738056064390436			center
77973242010754784	720575940626123466	106872	75728	4525	106872.0	75728.0	4525.0	3199993.0		not_a_neuron	glia							acetylcholine	0.6704288249202132			left
81209173182251571	720575940628628730	154512	60656	2437	154512.0	60656.0	2437.0	6401879.0		not_a_neuron	glia							serotonin	0.2669093353596639			right
79872991609312970	720575940618567559	134064	72736	1783	134064.0	72736.0	1783.0	5233760.0		not_a_neuron	glia							serotonin	0.8558178244167637			center
79520186151255503	720575940628353947	129016	58320	4289	129016.0	58320.0	4289.0	4602534.0		not_a_neuron	glia							serotonin	0.5347252022410665			center
80014348042530332	720575940605992294	136848	81544	5215	136848.0	81544.0	5215.0	5289081.0		not_a_neuron	glia							glutamate	0.5467455544233379			center
81701822976366282	720575940639077353	161592	61624	1106	161592.0	61624.0	1106.0	6861240.0		not_a_neuron	glia							glutamate	0.4235649788166496			right
77972485693554290	720575940628202472	107216	65080	1238	107216.0	65080.0	1238.0	3101352.0		not_a_neuron	glia							gaba	0.6140059128953522			left
81068573065543152	720575940633884823	151912	62760	1752	151912.0	62760.0	1752.0	6400588.0		not_a_neuron	glia							acetylcholine	0.6646040506190328			right
80366810104663995	720575940629891522	141760	90752	4349	141760.0	90752.0	4349.0	6190406.0		not_a_neuron	glia							acetylcholine	0.4942577094702864			right
80082792238867948	720575940634456671	137600	52992	2252	137600.0	52992.0	2252.0	5064788.0		not_a_neuron	glia							acetylcholine	0.2931818471562316			right
80012011446681540	720575940624155028	136816	47488	4601	136816.0	47488.0	4601.0	5035272.0		not_a_neuron	glia							acetylcholine	0.4411995006551622			center
79238917400136417	720575940610928504	125456	61320	4867	125456.0	61320.0	4867.0	4601244.0		not_a_neuron	glia							acetylcholine	0.42326740082942055			center
79379585631967379	720575940623055996	127296	60192	962	127296.0	60192.0	962.0	4590045.0		not_a_neuron	glia							acetylcholine	0.5862689639788494			center
81208623358934093	720575940621044812	154328	52280	1607	154328.0	52280.0	1607.0	6384677.0		not_a_neuron	glia							gaba	0.813227176259032			right
82405510418204839	720575940609392988	170976	61096	1136	170976.0	61096.0	1136.0	7102946.0		not_a_neuron	glia							gaba	0.5414599265660733			right
78888791330728949	720575940650937590	119912	87368	2376	119912.0	87368.0	2376.0	3823040.0		not_a_neuron	glia							gaba	0.6505565220965106			left
80012629921847234	720575940622685704	136536	56680	4529	136536.0	56680.0	4529.0	5074537.0		not_a_neuron	glia											center
77831748675269082	720575940611634611	104712	64584	5044	104712.0	64584.0	5044.0	2537702.0		not_a_neuron	glia							acetylcholine	0.4813529389811668			left
78394011500660798	720575940631280524	112616	54000	5274	112616.0	54000.0	5274.0	3082484.0		not_a_neuron	glia							gaba	0.3746892931147464			left
79662091669289662	720575940637599710	131792	75944	2679	131792.0	75944.0	2679.0	5282824.0		not_a_neuron	glia							glutamate	0.3150447975932957			center
78182836012144664	720575940611531122	109824	53320	1476	109824.0	53320.0	1476.0	3071381.0		not_a_neuron	glia							glutamate	0.25027498121384983			left
82404410974026839	720575940617365877	171288	45584	1904	171288.0	45584.0	1904.0	7082838.0		not_a_neuron	glia							acetylcholine	0.7909470266262388			right
79450642107646571	720575940622029153	128376	71208	4631	128376.0	71208.0	4631.0	4649971.0		not_a_neuron	glia							gaba	0.32576364197717134			center
77902804546962350	720575940631089208	105480	74688	4421	105480.0	74688.0	4421.0	2700137.0		not_a_neuron	glia							glutamate	0.48624074286749575			left
81209722736664441	720575940642453389	154152	68952	835	154152.0	68952.0	835.0	6421977.0		not_a_neuron	glia							glutamate	0.4636302142253913			right
80083410646856727	720575940616524347	137160	62240	1595	137160.0	62240.0	1595.0	5153741.0		not_a_neuron	glia							acetylcholine	0.35355423475996345			right
79591722790970828	720575940619629428	130040	76328	1733	130040.0	76328.0	1733.0	4668919.0		not_a_neuron	glia							serotonin	0.40334665026372696			center
80434498856486886	720575940629977859	142960	51264	4923	142960.0	51264.0	4923.0	5749270.0		not_a_neuron	glia							glutamate	0.5777887676124271			right
81771504525955187	720575940636317620	162504	51680	1242	162504.0	51680.0	1242.0	6843558.0		not_a_neuron	glia							acetylcholine	0.3536304361482059			right
80013041768486844	720575940611882616	136400	62688	639	136400.0	62688.0	639.0	5152176.0		not_a_neuron	glia							acetylcholine	0.6640918761708398			right
79943085609455164	720575940636130702	135664	68368	2579	135664.0	68368.0	2579.0	5236811.0		not_a_neuron	glia							acetylcholine	0.4265127334825966			center
77832092272193790	720575940629174844	104928	69888	4710	104928.0	69888.0	4710.0	2575734.0		not_a_neuron	glia							glutamate	0.5455868855141375			left
81279610578725346	720575940606704988	154992	61600	1845	154992.0	61600.0	1845.0	6401007.0		not_a_neuron	glia							acetylcholine	0.6908988186382291			right
81421310475450058	720575940632009157	157208	75576	4525	157208.0	75576.0	4525.0	6919987.0		not_a_neuron	glia							acetylcholine	0.5649744352067636			right
79309079650295254	720575940618778678	126832	58424	2260	126832.0	58424.0	2260.0	4595347.0		not_a_neuron	glia							acetylcholine	0.5058958677405802			center
78253892085107023	720575940624191980	111024	63848	2322	111024.0	63848.0	2322.0	3103436.0		not_a_neuron	glia							acetylcholine	0.8136551685988533			left
79167998967052951	720575940629612816	124384	53256	5201	124384.0	53256.0	5201.0	4535971.0		not_a_neuron	glia							acetylcholine	0.4128280945703008			left
81209173115018370	720575940629886199	153848	60384	1809	153848.0	60384.0	1809.0	6400772.0		not_a_neuron	glia							dopamine	0.509278858858063			right
79167860991651385	720575940628375720	124392	51232	1472	124392.0	51232.0	1472.0	4522553.0		not_a_neuron	glia							acetylcholine	0.6728773121126048			center
80084372652409999	720575940631302444	137408	77432	1098	137408.0	77432.0	1098.0	5282051.0		not_a_neuron	glia							acetylcholine	0.5585249092267908			right
79449885992522938	720575940627001381	128496	59968	3428	128496.0	59968.0	3428.0	4599293.0		not_a_neuron	glia							acetylcholine	0.5511879443509768			center
80155429061270867	720575940643211812	138784	87464	4776	138784.0	87464.0	4776.0	5344272.0		not_a_neuron	glia							serotonin	0.7268516576074128			right
78394973170673804	720575940612236269	113376	69216	2186	113376.0	69216.0	2186.0	3142412.0		not_a_neuron	glia							acetylcholine	0.3192717409283032			left
78113086279888324	720575940623227561	108504	62952	5369	108504.0	62952.0	5369.0	3106946.0		not_a_neuron	glia							glutamate	0.4377378351915175			left
81562322573264411	720575940638284095	158736	79856	2442	158736.0	79856.0	2442.0	6915212.0		not_a_neuron	glia							gaba	0.4502942337739197			right
79238985784108330	720575940622812423	125704	62112	2314	125704.0	62112.0	2314.0	4594976.0		not_a_neuron	glia							octopamine	0.47007823061720744			center
79450779144240151	720575940634166264	128672	72632	1775	128672.0	72632.0	1775.0	4642354.0		not_a_neuron	glia							serotonin	0.2925800112066953			center
78323917097757624	720575940637535918	112376	58200	1358	112376.0	58200.0	1358.0	3101676.0		not_a_neuron	glia							serotonin	0.31537683908463965			left
78114116870953387	720575940632315154	109104	77504	4005	109104.0	77504.0	4005.0	3199602.0		not_a_neuron	glia							acetylcholine	0.42739638169866967			left
80153848110983599	720575940643217864	138200	64008	1961	138200.0	64008.0	1961.0	5154213.0		not_a_neuron	glia							acetylcholine	0.3453597428173497			right
82404617132291544	720575940638675152	171048	47840	1758	171048.0	47840.0	1758.0	7082828.0		not_a_neuron	glia							acetylcholine	0.3278673032827413			right
79239054503507391	720575940617243037	125288	63608	2266	125288.0	63608.0	2266.0	4594837.0		not_a_neuron	glia							gaba	0.3187801488439704			center
78324879304734358	720575940622937332	112312	72400	2422	112312.0	72400.0	2422.0	3142178.0		not_a_neuron	glia							acetylcholine	0.35314622245478766			left
80506241520412959	720575940620061189	143336	71608	1297	143336.0	71608.0	1297.0	5790141.0		not_a_neuron	glia							acetylcholine	0.3870798937025693			right
76846585853639008	720575940611429618	90688	64176	1974	90688.0	64176.0	1974.0	2104793.0		not_a_neuron	glia							gaba	0.40646187723200605			left		fw021107
80364817307121980	720575940613493362	142032	61256	4978	142032.0	61256.0	4978.0	5773480.0		not_a_neuron	glia							serotonin	0.9198935627937317			right
78605392141684384	720575940617623894	116288	58224	1948	116288.0	58224.0	1948.0	3721756.0		not_a_neuron	glia							gaba	0.8874576091766357			left
81561635311165542	720575940645140680	159336	69456	1772	159336.0	69456.0	1772.0	6889177.0		not_a_neuron	glia							acetylcholine	0.3596496883247672			right
78324673146191686	720575940632222604	111936	70176	2370	111936.0	70176.0	2370.0	3142115.0		not_a_neuron	glia							serotonin	0.4371296659817268			left
78113773071960458	720575940635134362	109192	73296	2254	109192.0	73296.0	2254.0	3141643.0		not_a_neuron	glia							gaba	0.41177216042706277			left
81209654218264682	720575940612417558	153888	67928	2175	153888.0	67928.0	2175.0	6429762.0		not_a_neuron	glia							gaba	0.42132521149347796			right
81773291366457985	720575940623577095	162184	77832	2185	162184.0	77832.0	2185.0	6916259.0		not_a_neuron	glia							acetylcholine	0.3526216038156136			right
80365366727135556	720575940642240928	141568	69536	2204	141568.0	69536.0	2204.0	5790684.0		not_a_neuron	glia							acetylcholine	0.3673238078728647			right
80648009800853964	720575940616974365	145912	86832	1537	145912.0	86832.0	1537.0	5870951.0		not_a_neuron	glia											right
77832435534266639	720575940626268222	105360	74376	2294	105360.0	74376.0	2294.0	2685599.0		not_a_neuron	glia							serotonin	0.48212235111828994			left
80856779504207301	720575940629493035	148872	52608	857	148872.0	52608.0	857.0	6377667.0		not_a_neuron	glia							acetylcholine	0.4154938678446549			right
81208554639550318	720575940630794106	154040	50824	1679	154040.0	50824.0	1679.0	6384582.0		not_a_neuron	glia							dopamine	0.3269493087888699			right
81841804953629543	720575940612344985	163533	50571	4559	162672.0	51992.0	4439.0	6846233.0		not_a_neuron	glia							gaba	0.31109201644360374			right
78886592105776769	720575940640809461	120120	54384	583	120120.0	54384.0	583.0	3691376.0		not_a_neuron	glia							acetylcholine	0.874652624130249			left
79447961913791963	720575940624921744	128528	30552	3601	128528.0	30552.0	3601.0	4395700.0		not_a_neuron	glia							dopamine	0.7127825617790222			center
78464792159046476	720575940624212494	114096	60712	2214	114096.0	60712.0	2214.0	3103659.0		not_a_neuron	glia							acetylcholine	0.7471207609222791			left
80715079942930995	720575940627955279	146836	37824	779						not_a_neuron	glia											right
79309629674494283	720575940633274268	126376	67024	4256	126376.0	67024.0	4256.0	4649329.0		not_a_neuron	glia							gaba	0.8867775797843933			center
80081349331030095	720575940623369315	137408	31808	3680	137408.0	31808.0	3680.0	4943408.0		not_a_neuron	glia											right
80224492068529269	720575940617939323	139960	68200	4452	139960.0	68200.0	4452.0	5793606.0		not_a_neuron	glia							glutamate	0.6306395578147821			right
78111780676687255	720575940609565394	109024	42688	5685	109024.0	42688.0	5685.0	3052934.0		not_a_neuron	glia											left
78395041890283226	720575940621039649	113400	69456	2265	113400.0	69456.0	2265.0	3142413.0		not_a_neuron	glia							acetylcholine	0.3661012901924551			left
80083892018973400	720575940613496104	137664	69992	4339	137664.0	69992.0	4339.0	5247243.0		not_a_neuron	glia							glutamate	0.37260237954334213			center
82335897588142312	720575940627467879	170064	72656	1334	170064.0	72656.0	1334.0	7135962.0		not_a_neuron	glia											right
77618168474459104	720575940621937193	101312	27408	4545	101312.0	27408.0	4545.0	2353052.0		not_a_neuron	glia											left
77759112188163879	720575940634888311	104063	30417	4906						not_a_neuron	glia											left
76704130580237592	720575940583912207	88550	39215	3510						not_a_neuron	glia											left
79659068012384888	720575940604780210	131441	30399	2749						not_a_neuron	glia							dopamine	0.5069669339923408			right
81278305177310955	720575940626275844	155126	42563	4103						not_a_neuron	glia											right
79026367991686073	720575940589559303	122321	40163	4487						not_a_neuron	glia											left
80014966249671751	720575940616862732	136472	91376	3348	136472.0	91376.0	3348.0	5441573.0		not_a_neuron	glia							gaba	0.30212716695589886			right
81139835095961938	720575940618708529	153094	76003	1334						not_a_neuron	trachea							acetylcholine	0.5576802973337325			right
78955655179894808	720575940613789346	121362	35328	770						not_a_neuron	trachea											left
80999922577085876	720575940632671699	151378	88576	4059						not_a_neuron	trachea											right
81069603790318764	720575940628212891	151725	77572	1050						not_a_neuron	trachea											right
79165936913619506	720575940607694603	124570	22985	2035						not_a_neuron	trachea											left
76987873231957551	720575940629055170	92715	72843	2702						not_a_neuron	trachea											left
77621260582398497	720575940627836009	101602	74017	2408						not_a_neuron	trachea											left
80929347338436373	720575940626779706	149879	85263	1347						not_a_neuron	trachea											right
81984260025896462	720575940623258807	165285	76085	1550						not_a_neuron	trachea											right
77551166782801669	720575940629522391	100628	77717	2745						not_a_neuron	trachea											left
77267011679298074	720575940624567629	96377	37783	2067						not_a_neuron	trachea							acetylcholine	0.8017705082893372			left
81067610791238337	720575940616715869	151756	48751	366						not_a_neuron	trachea											right
79448511267323503	720575940626241917	128284	38669	982						not_a_neuron	trachea											left
77971248742831206	720575940616868537	106667	45725	1121						not_a_neuron	trachea											left
80433604898872285	720575940619514247	142682	38185	499						not_a_neuron	trachea											right
80857673461160414	720575940640580085	148674	65250	5318						not_a_neuron	trachea											right
81069466418507037	720575940635240383	152265	76037	1593						not_a_neuron	glia											right		fw048528
83670980119368807	720575940621138608	189882	44605	5376						not_a_neuron	trachea											right
74807748168480031	720575940617779089	61050	92634	5459						not_a_neuron	trachea							octopamine	0.525661051273346			left
76353936059301950	720575940613768098	83726	64040	2754						not_a_neuron	trachea							dopamine	0.24858459513210374			left
74804174688136946	720575940626721405	61016	39257	5004						not_a_neuron	trachea							glutamate	0.441873133016496			left
76496391802800822	720575940632071884	85806	88865	4696						not_a_neuron	trachea											left
75859568479163975	720575940634090396	76070	37055	5308						not_a_neuron	trachea											left
81842835879820086	720575940629580076	163064	65357	5422						not_a_neuron	trachea							acetylcholine	0.3876054584980011			right
84869379140968742	720575940619123505	206857	76169	5680	186544.0	81384.0	4447.0	7708821.0		not_a_neuron	trachea							acetylcholine	0.28095409931201076			right
76072942118718475	720575940624672845	79242	70832	2723						not_a_neuron	trachea							acetylcholine	0.5907758193774314			left
77128198269237297	720575940624235981	94637	66455	1873						not_a_neuron	trachea											left
81702166506607372	720575940625739651	161507	67139	671						not_a_neuron	trachea							glutamate	0.8162587285041809			right
81773772603918329	720575940609373508	162660	84728	3602						not_a_neuron	trachea											right
81562735023865054	720575940630107385	159515	85773	3248						not_a_neuron	trachea											right
85361822844339954	720575940633022690	214005	74088	5302						not_a_neuron	trachea							acetylcholine	0.3942558169364929			right
82125066770863429	720575940627731974	167094	77312	5489						not_a_neuron	trachea											right
77198911215087201	720575940610805458	95585	71659	6427						not_a_neuron	trachea							acetylcholine	0.39303194906069727			left
81139285876814415	720575940637257700	153235	67296	5302						not_a_neuron	trachea											right
84589347072206520	720575940626314270	203480	97795	4361						not_a_neuron	trachea							glutamate	0.4543853243403682			right
77478667600643033	720575940629707369	99907	45863	1588						not_a_neuron	trachea											left
84940847195960954	720575940613517521	208394	92460	4530						not_a_neuron	trachea							glutamate	0.6506430506706238			right
84233998590629640	720575940621190388	198423	45372	3648	201488.0	56168.0	3466.0	8115579.0		not_a_neuron	trachea							glutamate	0.7066771050622641			right
77832848052694230	720575940636520816	105165	81513	4047						not_a_neuron	trachea											left
74102480312968086	720575940626867749	50186	69096	6514						not_a_neuron	trachea							gaba	0.4677520741676462			left
82195641271054303	720575940620138991	168194	80062	2575						not_a_neuron	trachea							glutamate	0.5369524193384154			right
84304092524331534	720575940619158577	199144	41368	4415						not_a_neuron	trachea											right
73821623677398052	720575940629045242	46174	77652	5505						not_a_neuron	trachea							glutamate	0.44941529756659393			left
76070399766646771	720575940644240676	79188	33150	4773						not_a_neuron	trachea											left
76987873231944838	720575940613779921	92365	72848	2684						not_a_neuron	trachea											left
74452537260176811	720575940616422412	56194	41828	5970						not_a_neuron	trachea							glutamate	0.3277862725473261			left
82970728382722568	720575940619156273	179843	95731	3231						not_a_neuron	trachea							glutamate	0.4086003303527832			right
82829990961464605	720575940627590376	177355	95374	3719						not_a_neuron	trachea							acetylcholine	0.7443604374299625			right
82825867658717844	720575940616227701	177443	33624	2719						not_a_neuron	trachea											right
82826623438919616	720575940628781611	177736	44912	1889						not_a_neuron	trachea											right
79871754860304880	720575940629804482	134978	54738	3487						not_a_neuron	trachea											left
82900016242476306	720575940635947375	179016	90472	4668	179016.0	90472.0	4668.0	7540053.0		not_a_neuron	glia							acetylcholine	0.5423966883385629			right
84657448274644818	720575940615953932	204221	63811	5648	204176.0	63912.0	5667.0	8146852.0		not_a_neuron	glia							glutamate	0.38708372080890874			right
84657654366637595	720575940636977263	204636	66839	5636	204536.0	66856.0	5650.0	8165754.0		not_a_neuron	glia							acetylcholine	0.7092035388081935			right
85080072788831299	720575940612298850	210140	69754	4059	210000.0	69616.0	4045.0	8516384.0		not_a_neuron	glia							glutamate	0.40759921992852566			right
85009772764054452	720575940625708436	209268	71154	3996	209416.0	71112.0	3989.0	8516036.0		not_a_neuron	glia							glutamate	0.3849879292142377			right
84939679099173656	720575940633154956	207813	74708	5616	207392.0	74776.0	5644.0	8544554.0		not_a_neuron	glia							acetylcholine	0.4349779945957807			right
85221428886574874	720575940650806137	212089	78544	5031	212184.0	78456.0	5048.0	8542787.0		not_a_neuron	glia							gaba	0.3470349376923937			right
84658135469509489	720575940626795530	204175	74253	5678	204152.0	74296.0	5654.0	8199924.0		not_a_neuron	glia							glutamate	0.3621828667951136			right
85009635324969370	720575940616568386	209166	68335	3933	209208.0	68384.0	3941.0	8515885.0		not_a_neuron	glia							acetylcholine	0.6620128295777747			right
84939060690429445	720575940630342394	208122	65462	5707	208112.0	65368.0	5708.0	8497128.0		not_a_neuron	glia							acetylcholine	0.8034116208988061			right
84024541760128908	720575940645930862	194755	69381	4932	194808.0	69352.0	4949.0	7919079.0		not_a_neuron	glia							acetylcholine	0.5056622165237878			right
84728366708184393	720575940627440003	204790	72138	5627	204720.0	72072.0	5639.0	8165884.0		not_a_neuron	glia							acetylcholine	0.4624643478347015			right
85220810478209167	720575940613421465	212254	69646	5412	212104.0	69696.0	5418.0	8526291.0		not_a_neuron	glia							gaba	0.744766472541547			right
85221291447231373	720575940644699040	212334	76688	4725	212328.0	76760.0	4719.0	8542832.0		not_a_neuron	glia							acetylcholine	0.6482166255900675			right
82195298142757518	720575940617167078	168851	74588	5695	188256.0	77560.0	5557.0	7715106.0		not_a_neuron	trachea											right
83180322585594978	720575940612676757	182331	72467	1807	191672.0	74440.0	2762.0	7929189.0		not_a_neuron	trachea							gaba	0.48508221115316114			right
82476704400313605	720575940623792893	172408	74327	5914						not_a_neuron	trachea							gaba	0.9906202554702759			right
84096422399951808	720575940608048220	195871	92747	5459						not_a_neuron	trachea											right
75859980594591767	720575940620387206	76370	43425	3657						not_a_neuron	trachea											left
84586804652574455	720575940632292111	203196	59169	5663	203112.0	57792.0	5651.0	8145552.0		not_a_neuron	glia							acetylcholine	0.4988774103751236			right
74385054734354421	720575940621608316	55119	84754	6078						not_a_neuron	trachea											left
75158492578874629	720575940620193195	65598	76394	6848						not_a_neuron	trachea											left
75863279196664638	720575940612595058	76429	91984	4253						not_a_neuron	trachea							glutamate	0.4671107232570648			left
83251722524968290	720575940622964257	184113	87691	5074	184016.0	87704.0	5062.0	7738000.0		not_a_neuron	glia							acetylcholine	0.6879458436777869			right
75016105822843877	720575940622226949	63701	51033	6687						not_a_neuron	trachea											left
85361066930453741	720575940616076594	214804	62640	5566						not_a_neuron	trachea											right
74312143436049791	720575940635169375	53849	46981	6193						not_a_neuron	trachea							gaba	0.6248016832796343			left
84937823606072401	720575940622296396	208126	47383	5008						not_a_neuron	trachea							glutamate	0.6151623596341057			right
82758797382451834	720575940624246310	176566	83019	2295						not_a_neuron	trachea											right
73960918123982500	720575940623486611	48628	56124	6084						not_a_neuron	trachea							acetylcholine	0.7581334114074707			left
85010803757187573	720575940627586325	209235	86316	5327						not_a_neuron	trachea							gaba	0.5603849845082236			right
85431504393851429	720575940611491886	215628	63592	5385	206752.0	61304.0	3868.0	8485594.0		not_a_neuron	trachea							gaba	0.6716840873076313			right
76565798273172097	720575940635911023	86347	74837	3239						not_a_neuron	trachea							glutamate	0.44019429053705517			left
76073148277390753	720575940627929576	79509	74091	3034	72000.0	74112.0	3211.0	1348717.0		not_a_neuron	trachea											left
77621260984854122	720575940635369151	101852	73477	5348	101824.0	73392.0	5329.0	2576993.0		not_a_neuron	glia							dopamine	0.30554750973117606			left
82405098504307213	720575940620456139	171539	55555	4448	171512.0	55672.0	4428.0	7093183.0		not_a_neuron	glia							glutamate	0.4257159560854057			right
84516229750064660	720575940624738301	202284	56615	5686	202064.0	56712.0	5673.0	8121339.0		not_a_neuron	glia							gaba	0.318586527170066			right
82688909943157782	720575940640777379	175084	90508	4395	174632.0	90416.0	4432.0	7483009.0		not_a_neuron	glia							acetylcholine	0.5804647109311092			right
