# Supplementary material for: Whole-brain annotation and multi-connectome cell typing of Drosophila
Source: Nature. 2024 Oct 2;634(8032):139–52. doi: 10.1038/s41586-024-07686-5 (PMC11446831; doi:10.1038/s41586-024-07686-5)
Supplement: Supplementary file 7 — Comma-separated value (CSV) file containing a summary of all hemilineages including neuroglancer links for viewing. [file 41586_2024_7686_MOESM7_ESM.csv]

	ito_lee_hemilineage	hartenstein_hemilineage	notes	ito_lee_lineage	hartenstein_lineage	hemibrain_map	is_hemilineage	ngl_link	left_ngl_link	right_ngl_link	hemibrain_ngl_link	ids_left	ids_right	ids_center	id_count_left	id_count_right	id_count_center	ids_hb	id_count_hb	n_clusters_left	n_clusters_right	n_clusters_hemibrain	shape_truncated	number_truncated
1	ALad1	BAmv3	NA	ALad1	BAmv3	AVM01	H	https://neuroglancer-demo.appspot.com/#!gs://flyem-user-links/short/2023-12-07.154543.json	https://neuroglancer-demo.appspot.com/#!gs://flyem-user-links/short/2023-12-07.154543.json	https://neuroglancer-demo.appspot.com/#!gs://flyem-user-links/short/2023-12-07.154544.json		720575940628181520, 720575940619895125, 720575940640804853, 720575940628316047, 720575940644961588, 720575940625413395, 720575940619928429, 720575940609454603, 720575940620465904, 720575940619902598, 720575940629733626, 720575940604431584, 720575940629097922, 720575940642046453, 720575940628283560, 720575940635082871, 720575940622811430, 720575940620551259, 720575940605421442, 720575940617179451,…	720575940622287142, 720575940630003472, 720575940631633401, 720575940629279544, 720575940616020795, 720575940613058802, 720575940606649865, 720575940620266406, 720575940609447179, 720575940603453286, 720575940629587671, 720575940642962286, 720575940613050577, 720575940639262441, 720575940633884333, 720575940624620952, 720575940631193052, 720575940608293129, 720575940608628419, 720575940630989354,…	NA	64	67	0	574037266, 693125078, 693479072, 697132371, 727472481, 754854077, 762982753, 788306624, 788306724, 788648194, 788940872, 788945049, 850375847, 1006258344, 1536947502, 1693827279, 1734420152, 1756579280, 1762674761, 1764091241, 1788300760, 1793014716, 1793351401, 1828206773, 1851061177, 1851393805, 1857825571, 1858171399, 1858901026, 1886132855, 1887872301, 1888213190, 1888572074, 1889253763, 1889…	63	4	4	0	TRUE	FALSE
2	ALad1__prim	BAmv3__prim	NA	ALad1	BAmv3	AVM01	part_of_lineage	https://neuroglancer-demo.appspot.com/#!gs://flyem-user-links/short/2023-12-07.154545.json	https://neuroglancer-demo.appspot.com/#!gs://flyem-user-links/short/2023-12-07.154545.json	https://neuroglancer-demo.appspot.com/#!gs://flyem-user-links/short/2023-12-07.154546.json		720575940659400577, 720575940625157557, 720575940625784153, 720575940608970197, 720575940640971995, 720575940611079236, 720575940618308825, 720575940616079035, 720575940613509106, 720575940610048981, 720575940625924618, 720575940614727903, 720575940648650884, 720575940627480586, 720575940624057853, 720575940628467611, 720575940637056887, 720575940627708688, 720575940618295454, 720575940617207185,…	720575940621529435, 720575940623612028, 720575940617917760, 720575940627042064, 720575940625259957, 720575940630549370, 720575940617343316, 720575940616566133, 720575940649133945, 720575940608898005, 720575940630155083, 720575940635983770, 720575940618277184, 720575940632167085, 720575940632698797, 720575940637594334, 720575940639080765, 720575940621845953, 720575940615366055, 720575940649045369,…	NA	21	21	0	544021095, 573333835, 635062078, 636789080, 666135689, 693483018, 694834412, 724816115, 755518957, 1640594274, 1670934213, 1692817033, 1700937093, 1700946301, 1703683361, 1851389175, 1881751117, 1944507292, 1977579449, 1977916288, 5813069089	21	0	0	0	TRUE	FALSE
3	ALl1_dorsal	BAlc_dorsal	NA	ALl1	BAlc	AVM02	H	https://neuroglancer-demo.appspot.com/#!gs://flyem-user-links/short/2023-12-07.154546.json	https://neuroglancer-demo.appspot.com/#!gs://flyem-user-links/short/2023-12-07.154547.json	https://neuroglancer-demo.appspot.com/#!gs://flyem-user-links/short/2023-12-07.154548.json		720575940634034839, 720575940622920074, 720575940627690246, 720575940636241550, 720575940612907121, 720575940644255255, 720575940623248883, 720575940606751922, 720575940630945335, 720575940637923502, 720575940617586757, 720575940625776876, 720575940628343634, 720575940630183286, 720575940632197930, 720575940625177836, 720575940626624275, 720575940617938752, 720575940632000993, 720575940638775118,…	720575940628866581, 720575940605883569, 720575940617824086, 720575940615513086, 720575940623650823, 720575940624832743, 720575940618076214, 720575940615242415, 720575940634962936, 720575940618304670, 720575940617953931, 720575940632505359, 720575940660217985, 720575940624356792, 720575940632835688, 720575940616486230, 720575940648633988, 720575940623792648, 720575940628061726, 720575940634949311,…	NA	129	126	0	1547454812, 1578826464, 1610530558, 1639886198, 1640555311, 1640572741, 1640887603, 1640909284, 1640922516, 1640922754, 1642623277, 1667251683, 1669924220, 1670278227, 1670287030, 1670597533, 1670627928, 1670916819, 1671257931, 1671270875, 1671292719, 1672320134, 1699974843, 1701947337, 1701965055, 1702305987, 1702306037, 1702318692, 1702323388, 1702336197, 1702651358, 1704347707, 1730327790, 173…	110	1	1	0	TRUE	TRUE
4	ALl1_ventral	BAlc_ventral	NA	ALl1	BAlc	AVM03, AVM12	H	https://neuroglancer-demo.appspot.com/#!gs://flyem-user-links/short/2023-12-07.154549.json	https://neuroglancer-demo.appspot.com/#!gs://flyem-user-links/short/2023-12-07.154549.json	https://neuroglancer-demo.appspot.com/#!gs://flyem-user-links/short/2023-12-07.154550.json		720575940611588835, 720575940630778428, 720575940621827055, 720575940609268491, 720575940618210614, 720575940619838912, 720575940604414636, 720575940635282910, 720575940630223052, 720575940613613619, 720575940612551594, 720575940623287228, 720575940612146174, 720575940629133071, 720575940639680957, 720575940644238871, 720575940612523571, 720575940622254375, 720575940616345686, 720575940619942859,…	720575940629464305, 720575940637197710, 720575940624879911, 720575940603636913, 720575940631278140, 720575940625683176, 720575940654117025, 720575940620758221, 720575940629301248, 720575940631631564, 720575940606835558, 720575940622331882, 720575940642412941, 720575940621776161, 720575940604407468, 720575940619772525, 720575940623543881, 720575940618089851, 720575940632868563, 720575940635054072,…	NA	166	169	0	420274150, 424379864, 451982486, 483025785, 542634818, 574032862, 574037281, 574374051, 579169195, 606090268, 630714299, 635416407, 666818300, 697485362, 699553429, 722817260, 754534424, 754538881, 818983130, 819993149, 821686394, 823058829, 850703925, 850708902, 914778159, 947193705, 1010667275, 1037293275, 1225100939, 1609542060, 1609883245, 1630051981, 1630734360, 1640568102, 1661769627, 16640…	141	11	11	0	TRUE	TRUE
5	ALlv1	BAlp4	NA	ALlv1	BAlp4	AVM06	H(NT)	https://neuroglancer-demo.appspot.com/#!gs://flyem-user-links/short/2023-12-07.154550.json	https://neuroglancer-demo.appspot.com/#!gs://flyem-user-links/short/2023-12-07.154551.json	https://neuroglancer-demo.appspot.com/#!gs://flyem-user-links/short/2023-12-07.154552.json		720575940627469394, 720575940607001986, 720575940626247823, 720575940633552028, 720575940636592270, 720575940627507740, 720575940632627757, 720575940628303607, 720575940608376622, 720575940606757041, 720575940636027839, 720575940613751186, 720575940623307447, 720575940641369808, 720575940636627380, 720575940625331843, 720575940618461121, 720575940625544069, 720575940639384947, 720575940645680407,…	720575940630832766, 720575940621414676, 720575940632216928, 720575940624083484, 720575940623815486, 720575940632890681, 720575940635729815, 720575940625521899, 720575940624188952, 720575940637282167, 720575940612516962, 720575940619559838, 720575940611520721, 720575940625237891, 720575940636096948, 720575940646416419, 720575940623673802, 720575940618901533, 720575940648206468, 720575940622547421,…	NA	80	76	0	329599710, 417199910, 509626405, 577542489, 609924156, 632751823, 639276164, 662776660, 663787020, 664814903, 697844568, 698565676, 698569832, 726207450, 729608317, 730252777, 757258507, 757569579, 757591093, 792023887, 792024028, 850708783, 851684181, 1069965440, 1411784734, 1442819296, 1504889437, 1670597454, 1670969304, 1670973150, 1671952694, 1672293837, 1730656082, 1732313117, 1759999022, 17…	76	4	4	0	TRUE	TRUE
6	ALv1	BAla1	NA	ALv1	BAla1	AVM04	H	https://neuroglancer-demo.appspot.com/#!gs://flyem-user-links/short/2023-12-07.154552.json	https://neuroglancer-demo.appspot.com/#!gs://flyem-user-links/short/2023-12-07.154553.json	https://neuroglancer-demo.appspot.com/#!gs://flyem-user-links/short/2023-12-07.154554.json		720575940610773782, 720575940649743225, 720575940622541005, 720575940605028017, 720575940613706866, 720575940634715743, 720575940625181111, 720575940626023001, 720575940620710822, 720575940640007296, 720575940616682875, 720575940624332287, 720575940615322674, 720575940613864891, 720575940612062426, 720575940633166151, 720575940622904069, 720575940634834544, 720575940627080079, 720575940661376129,…	720575940627731206, 720575940629367863, 720575940640094592, 720575940627239946, 720575940629724380, 720575940635465396, 720575940636401776, 720575940624106701, 720575940613824914, 720575940621141542, 720575940621017540, 720575940618142813, 720575940614610925, 720575940615104927, 720575940625402501, 720575940643152164, 720575940613961522, 720575940612355507, 720575940623264906, 720575940624650988,…	NA	100	99	0	294792184, 480927537, 481268653, 541632990, 542311358, 542652506, 542665377, 543010474, 572663539, 573669915, 603349484, 604031203, 604726283, 605050789, 610274029, 610274046, 634379734, 634707780, 634759240, 635048729, 635407942, 636418270, 637462647, 663432544, 667823920, 697145036, 697848868, 698526273, 727855437, 729219639, 729544359, 730213826, 733316908, 757556799, 759922408, 760250272, 760…	99	2	2	0	TRUE	FALSE
7	ALv2	BAla2	The v local neurons (cell types vLN24-29) recorded in Schlegel et al. 2021 (https://doi.org/10.7554/eLife.66018) and the current paper (Supplemental file 1) are included in the ALv2 lineage. This is because, though the cell body fibres of the vLNs do not clearly co-fasciculate with ALv1 or ALv2, Lee et al. 2020 (https://doi.org/10.7554/eLife.53518) demonstrated that the ALv1 lineage only has proj…	ALv2	BAla2	AVM05	H/L	https://neuroglancer-demo.appspot.com/#!gs://flyem-user-links/short/2023-12-07.154554.json	https://neuroglancer-demo.appspot.com/#!gs://flyem-user-links/short/2023-12-07.154555.json	https://neuroglancer-demo.appspot.com/#!gs://flyem-user-links/short/2023-12-07.154555.json		720575940641773472, 720575940622491632, 720575940606045314, 720575940634771552, 720575940633372185, 720575940630902978, 720575940639293668, 720575940623901695, 720575940639892413, 720575940627066757, 720575940621171847, 720575940621251818, 720575940635664046, 720575940623280311, 720575940625630212, 720575940638245488, 720575940622637575, 720575940626681146, 720575940624977466, 720575940625990277,…	720575940633831264, 720575940626030776, 720575940629589292, 720575940620917707, 720575940631526215, 720575940614757974, 720575940621086996, 720575940629617879, 720575940631618920, 720575940618428830, 720575940631558113, 720575940616953467, 720575940612472162, 720575940609890315, 720575940622592099, 720575940616959778, 720575940617629270, 720575940616855225, 720575940624323342, 720575940615071795,…	NA	84	86	0	1668275074, 1668944259, 1670636531, 1671620613, 1700644008, 1728294045, 1728294318, 1728315957, 1730651751, 1730979793, 1730996778, 1733056086, 1758323593, 1759674685, 1761345315, 1763037543, 1764388538, 1790364325, 1794037618, 1794080892, 1820721562, 1826458709, 1852754119, 1854419820, 1856129403, 1856466057, 1857830017, 1883102183, 1883106059, 1883442994, 1883443069, 1883788812, 1885109710, 188…	89	4	4	0	TRUE	FALSE
8	AOTUv1_medial	DALcm2_medial	NA	AOTUv1	DALcm2	ADM10	H	https://neuroglancer-demo.appspot.com/#!gs://flyem-user-links/short/2023-12-07.154556.json	https://neuroglancer-demo.appspot.com/#!gs://flyem-user-links/short/2023-12-07.154557.json	https://neuroglancer-demo.appspot.com/#!gs://flyem-user-links/short/2023-12-07.154557.json	https://neuroglancer-demo.appspot.com/#!gs://flyem-user-links/short/2023-12-07.154558.json	720575940639434611, 720575940611287978, 720575940614386942, 720575940607461899, 720575940619382577, 720575940623256004, 720575940628108547, 720575940629185039, 720575940639974363, 720575940623717639, 720575940606160672, 720575940631257228, 720575940628903980, 720575940615377361, 720575940619986261, 720575940619118849, 720575940621252869, 720575940613162714, 720575940610451569, 720575940619846241,…	720575940640352334, 720575940624392328, 720575940608339209, 720575940628886549, 720575940628982991, 720575940624122723, 720575940632221209, 720575940628292967, 720575940638588230, 720575940631064623, 720575940625225397, 720575940632740397, 720575940630850617, 720575940632096453, 720575940629351161, 720575940634041756, 720575940624799490, 720575940621854702, 720575940624607940, 720575940620761560,…	NA	31	30	0	578254032, 582027783, 582709537, 610321522, 613386220, 675127699, 707509964, 769191110, 769605178, 799263200, 800212579, 800212976, 829636950, 832357089, 859960201, 892385258, 926454306, 926813501, 957131025, 1050581215, 1050922195, 1051631142, 1076173414, 1268179590, 1817712927, 5813027737, 5813133463, 5901218930	28	1	1	1	FALSE	FALSE
9	AOTUv1_ventral	DALcm2_ventral	NA	AOTUv1	DALcm2	ADM03	H	https://neuroglancer-demo.appspot.com/#!gs://flyem-user-links/short/2023-12-07.154558.json	https://neuroglancer-demo.appspot.com/#!gs://flyem-user-links/short/2023-12-07.154559.json	https://neuroglancer-demo.appspot.com/#!gs://flyem-user-links/short/2023-12-07.154559.json	https://neuroglancer-demo.appspot.com/#!gs://flyem-user-links/short/2023-12-07.154600.json	720575940640205501, 720575940639599323, 720575940627581484, 720575940613967778, 720575940627580460, 720575940636016831, 720575940629283114, 720575940643324196, 720575940611881970, 720575940621054404, 720575940630966210, 720575940627514562, 720575940629607174, 720575940615868010, 720575940632414615, 720575940627065877, 720575940626828955, 720575940630219428, 720575940622413971, 720575940620842111,…	720575940632687770, 720575940621846363, 720575940616982336, 720575940613770154, 720575940612071731, 720575940620062518, 720575940622156040, 720575940610439363, 720575940622968397, 720575940647413369, 720575940647423353, 720575940627777018, 720575940630132498, 720575940604196064, 720575940625417353, 720575940627999292, 720575940623606064, 720575940614178198, 720575940629901368, 720575940609124814,…	NA	58	56	0	832974054, 976575766, 987117151, 1038636222, 1048846074, 1071044860, 1078517402, 1140249852, 1200286383, 1231320932, 1323407050, 1375245983, 1508273771, 1508274007, 1508274054, 1508274264, 1510998750, 1562202372, 1627277351, 1656282488, 1663768979, 1695848572, 1718671665, 1720070867, 1751100936, 1755859880, 1756212801, 1780767303, 1787576370, 1810395386, 1812488920, 1816573829, 1819284693, 184794…	56	1	1	1	FALSE	FALSE
10	AOTUv2	DALl1	NA	AOTUv2	DALl1	ADL19	H(NT)	https://neuroglancer-demo.appspot.com/#!gs://flyem-user-links/short/2023-12-07.154601.json	https://neuroglancer-demo.appspot.com/#!gs://flyem-user-links/short/2023-12-07.154601.json	https://neuroglancer-demo.appspot.com/#!gs://flyem-user-links/short/2023-12-07.154602.json	https://neuroglancer-demo.appspot.com/#!gs://flyem-user-links/short/2023-12-07.154602.json	720575940652477942, 720575940619202589, 720575940620982192, 720575940621008213, 720575940608442802, 720575940622081818, 720575940636523877, 720575940647490851, 720575940632805421, 720575940616104123, 720575940623693667, 720575940619121344, 720575940619149083, 720575940610509102, 720575940613051285, 720575940643956168, 720575940639195189, 720575940620967846, 720575940630689787, 720575940613487597,…	720575940628868907, 720575940630083840, 720575940627713813, 720575940639751843, 720575940605031084, 720575940613574865, 720575940624730602, 720575940630936407, 720575940628080369, 720575940661437569, 720575940631777956, 720575940622922008, 720575940617392733, 720575940643689928, 720575940612498073, 720575940647073315, 720575940611923576, 720575940628094104, 720575940622480372, 720575940632745320,…	NA	45	46	0	329216050, 420723066, 452673242, 453031248, 456432557, 488231898, 515096130, 541970375, 542652400, 545444996, 580231908, 602990602, 604722017, 608188506, 608534083, 609233083, 666200256, 670547617, 732686529, 761636549, 791307174, 821625208, 853376855, 861242399, 862265490, 862615150, 892259847, 892277790, 892600621, 892609630, 893628094, 918529614, 1129302146, 1189727041, 1282788953, 1284394253,…	45	3	3	3	FALSE	FALSE
11	AOTUv3_dorsal	DALcl1_dorsal	NA	AOTUv3	DALcl1	ADL08	H	https://neuroglancer-demo.appspot.com/#!gs://flyem-user-links/short/2023-12-07.154603.json	https://neuroglancer-demo.appspot.com/#!gs://flyem-user-links/short/2023-12-07.154604.json	https://neuroglancer-demo.appspot.com/#!gs://flyem-user-links/short/2023-12-07.154604.json	https://neuroglancer-demo.appspot.com/#!gs://flyem-user-links/short/2023-12-07.154605.json	720575940606933003, 720575940618628443, 720575940639182424, 720575940650893177, 720575940649638009, 720575940618994603, 720575940620254079, 720575940616900130, 720575940618268376, 720575940654643873, 720575940606670859, 720575940619118427, 720575940630664185, 720575940619738863, 720575940620418684, 720575940618882475, 720575940622073235, 720575940625829892, 720575940630021675, 720575940622987912,…	720575940610637786, 720575940631218060, 720575940622494699, 720575940629038462, 720575940616085945, 720575940622365991, 720575940621380190, 720575940633686520, 720575940626715377, 720575940630165463, 720575940640173646, 720575940615072943, 720575940610599603, 720575940626927635, 720575940618434260, 720575940636609370, 720575940631993555, 720575940622409991, 720575940618128433, 720575940629704252,…	NA	103	103	0	453087379, 579963818, 608948356, 609975449, 612034653, 642715563, 642715875, 643060819, 644433538, 669666822, 669978138, 673746538, 674760695, 675447609, 699998408, 700356592, 702069970, 703101952, 703438567, 704111734, 705454177, 706473389, 728995438, 730005624, 734473582, 759681018, 760021137, 760358472, 761044410, 769195048, 799521639, 830915321, 861237679, 861241941, 861583277, 861928967, 861…	102	2	2	2	FALSE	FALSE
12	AOTUv3_ventral	DALcl1_ventral	NA	AOTUv3	DALcl1	AVM09	H	https://neuroglancer-demo.appspot.com/#!gs://flyem-user-links/short/2023-12-07.154605.json	https://neuroglancer-demo.appspot.com/#!gs://flyem-user-links/short/2023-12-07.154606.json	https://neuroglancer-demo.appspot.com/#!gs://flyem-user-links/short/2023-12-07.154607.json		720575940637150371, 720575940615624994, 720575940612804209, 720575940643062728, 720575940625181365, 720575940626625301, 720575940616837972, 720575940638924533, 720575940622451859, 720575940625181982, 720575940627170715, 720575940604456108, 720575940615001686, 720575940609370232, 720575940623044622, 720575940607904969, 720575940615866854, 720575940625973135, 720575940621936008, 720575940634076779,…	720575940629801219, 720575940642173384, 720575940626671637, 720575940618584047, 720575940612884433, 720575940637943630, 720575940604831264, 720575940626487814, 720575940629030647, 720575940629908072, 720575940634003135, 720575940618833698, 720575940629000791, 720575940634734817, 720575940635906160, 720575940640512590, 720575940646194308, 720575940607480073, 720575940615834598, 720575940626130825,…	NA	87	86	0	675805841, 883790186, 949930583, 952987284, 953319814, 981306568, 981306774, 1012341321, 1013019093, 1108136270, 1169907679, 1170891789, 1200942398, 1265037070, 1298476253, 1325799453, 1407130999, 1420906080, 1420910648, 1437492192, 1467344362, 1467344475, 1467685454, 1467689768, 1467689770, 1468026501, 1468030788, 1468030790, 1468863702, 1479623035, 1483679759, 1498379059, 1510302921, 1510308047…	85	4	4	0	TRUE	FALSE
13	AOTUv4_dorsal	DALcl2_dorsal	NA	AOTUv4	DALcl2	ADL06	H	https://neuroglancer-demo.appspot.com/#!gs://flyem-user-links/short/2023-12-07.154607.json	https://neuroglancer-demo.appspot.com/#!gs://flyem-user-links/short/2023-12-07.154608.json	https://neuroglancer-demo.appspot.com/#!gs://flyem-user-links/short/2023-12-07.154609.json		720575940614672652, 720575940616985318, 720575940618284190, 720575940613676202, 720575940627640475, 720575940621952439, 720575940631124397, 720575940623855945, 720575940603587500, 720575940627937323, 720575940621656966, 720575940613116778, 720575940629133820, 720575940633305951, 720575940621172941, 720575940628078908, 720575940609579470, 720575940620105498, 720575940631619353, 720575940623000564,…	720575940618578150, 720575940630826660, 720575940629805071, 720575940626370941, 720575940646407476, 720575940613844374, 720575940631123308, 720575940623109612, 720575940611143118, 720575940613545634, 720575940620290992, 720575940609808905, 720575940606697858, 720575940631822663, 720575940639031642, 720575940620444788, 720575940611299481, 720575940624592934, 720575940611160755, 720575940615957393,…	NA	102	106	0	392389970, 423096449, 483797945, 546196205, 546507208, 576519520, 576566223, 576566287, 576898212, 577205270, 579946370, 607221569, 607894716, 610299911, 610981584, 639655157, 642509080, 673413730, 675127915, 675809900, 699976619, 704785058, 729007988, 729997357, 730687491, 731357364, 731688775, 732082028, 737486877, 737832306, 760703506, 761040902, 792800570, 794462286, 860892243, 860905704, 861…	99	5	5	0	TRUE	FALSE
14	AOTUv4_ventral	DALcl2_ventral	NA	AOTUv4	DALcl2	AVM10	H	https://neuroglancer-demo.appspot.com/#!gs://flyem-user-links/short/2023-12-07.154609.json	https://neuroglancer-demo.appspot.com/#!gs://flyem-user-links/short/2023-12-07.154610.json	https://neuroglancer-demo.appspot.com/#!gs://flyem-user-links/short/2023-12-07.154610.json	https://neuroglancer-demo.appspot.com/#!gs://flyem-user-links/short/2023-12-07.154611.json	720575940643177495, 720575940604481760, 720575940610919778, 720575940621216169, 720575940631119827, 720575940611606830, 720575940629112060, 720575940632849512, 720575940625680784, 720575940632862177, 720575940611912362, 720575940624341436, 720575940619768191, 720575940630329820, 720575940615102127, 720575940632601103, 720575940628805327, 720575940626397127, 720575940630111628, 720575940629907052,…	720575940627082500, 720575940630859202, 720575940626012072, 720575940628940994, 720575940626561448, 720575940623436531, 720575940651565558, 720575940629909199, 720575940644614947, 720575940613711614, 720575940621613508, 720575940619615936, 720575940621616518, 720575940635621984, 720575940627194267, 720575940659184257, 720575940613200559, 720575940613275311, 720575940623902307, 720575940613151911,…	NA	77	80	0	266536576, 295815897, 295820085, 296160764, 296838079, 296851261, 296855409, 296880800, 297908595, 298944444, 299626157, 326849964, 326870795, 329638509, 329983926, 358259842, 361364000, 361700223, 421357275, 422742649, 486842208, 514807275, 578936675, 607933758, 640665331, 642365841, 705118017, 705463539, 768224139, 768932330, 828934059, 859977121, 862036858, 864073833, 885262087, 885944105, 886…	72	2	2	2	FALSE	FALSE
15	CLp1	DPLc4	NA	CLp1	DPLc4	821728921,790417660,418611695,295828029,852422685,389325067,5813011320,821729349,543135607,389976940,1100088382,5812980326,325839288,480335848,822070896,5812980021,790741674,386877197,418261858,450285679,514068564,480328501,1193828120,418607477,914850280,642409381,449285328,5813096638,821444004,420666689,326508583,852763931,852422640,5813010391,852763122,480672667,828955389,698646654,5812979995,1…	H_2NT	https://neuroglancer-demo.appspot.com/#!gs://flyem-user-links/short/2023-12-07.154612.json	https://neuroglancer-demo.appspot.com/#!gs://flyem-user-links/short/2023-12-07.154612.json	https://neuroglancer-demo.appspot.com/#!gs://flyem-user-links/short/2023-12-07.154613.json	https://neuroglancer-demo.appspot.com/#!gs://flyem-user-links/short/2023-12-07.154613.json	720575940627823961, 720575940622730445, 720575940624103742, 720575940620814145, 720575940619758256, 720575940623219113, 720575940621947357, 720575940636053658, 720575940616738171, 720575940606693152, 720575940609676642, 720575940643918103, 720575940630962536, 720575940636411534, 720575940622205380, 720575940618732481, 720575940636524777, 720575940619485424, 720575940637328247, 720575940643161623,…	720575940634058579, 720575940630286136, 720575940610681011, 720575940616603997, 720575940622125644, 720575940631878820, 720575940611561238, 720575940608135637, 720575940637699773, 720575940628712335, 720575940605639810, 720575940628635180, 720575940636049050, 720575940623015688, 720575940633071021, 720575940630321605, 720575940618770671, 720575940623110804, 720575940618483928, 720575940629725302,…	NA	69	68	0	325839288, 325839302, 356878521, 386877197, 387227028, 390590450, 391610069, 417558532, 448942604, 449244969, 449288517, 449296405, 449634539, 450285679, 454481372, 480331310, 480664837, 481359062, 510676580, 511025402, 511353266, 513344531, 513668146, 541723731, 543092817, 543135607, 547258283, 605166418, 605554875, 640596169, 640691030, 642409381, 667271225, 670703141, 701672499, 758955666, 790…	70	2	2	2	FALSE	FALSE
16	CLp1_or_SLPpm2	DPLc4_or_DPLc2	NA	NA	DPLc4_or_DPLc2	PDM10	NA	https://neuroglancer-demo.appspot.com/#!gs://flyem-user-links/short/2023-12-07.154614.json	https://neuroglancer-demo.appspot.com/#!gs://flyem-user-links/short/2023-12-07.154615.json	https://neuroglancer-demo.appspot.com/#!gs://flyem-user-links/short/2023-12-07.154615.json	https://neuroglancer-demo.appspot.com/#!gs://flyem-user-links/short/2023-12-07.154616.json	720575940615055144, 720575940612725466, 720575940628076440, 720575940618735552, 720575940615973388, 720575940621171233, 720575940615842278, 720575940646821252, 720575940614780653, 720575940607557315, 720575940640052621, 720575940628138395, 720575940614467053, 720575940617022036, 720575940616325405, 720575940620496990, 720575940624576196, 720575940631436615, 720575940619284545, 720575940637806662,…	720575940631337516, 720575940637696627, 720575940614923626, 720575940605535666, 720575940635325551, 720575940618680000, 720575940632595937, 720575940621701815, 720575940629424983, 720575940615430283, 720575940645693220, 720575940621771402, 720575940634820321, 720575940628299419, 720575940626211480, 720575940618544469, 720575940627391806, 720575940631290082, 720575940630831524, 720575940617143454,…	NA	41	42	0	295482340, 295828029, 296843037, 297196636, 298266716, 298267207, 326508583, 327544990, 328283406, 389325067, 389972823, 389976940, 418261858, 418607328, 418607477, 418611695, 420666689, 449285328, 449296930, 480328501, 480335848, 480672667, 480681197, 515152792, 541723677, 541723810, 542068823, 607273339, 698646654, 1007640554, 5812979953, 5812979995, 5812980021, 5812980022, 5812981009, 58130098…	40	2	2	2	FALSE	FALSE
17	CLp2	CP4	NA	CLp2	CP4	5813087991,673090000,854451303,884123412,761083880,669675454,760323253,763116783,728667734,702079135,671234167,791099453,639327084,950591319,914466864,947898091,731071789,795187525,852733214,760069033,670353384,733796382,760729207,5813015408,5813096913,1069036955,701051650,853428443,730730860,697886966,5812980334,1003094304,764153172,670370808,732086360,791371842,760397191,702079023,698224251,670…	H(NT)	https://neuroglancer-demo.appspot.com/#!gs://flyem-user-links/short/2023-12-07.154617.json	https://neuroglancer-demo.appspot.com/#!gs://flyem-user-links/short/2023-12-07.154617.json	https://neuroglancer-demo.appspot.com/#!gs://flyem-user-links/short/2023-12-07.154618.json	https://neuroglancer-demo.appspot.com/#!gs://flyem-user-links/short/2023-12-07.154618.json	720575940633744632, 720575940617508838, 720575940615281467, 720575940631491887, 720575940628687719, 720575940605355966, 720575940627795194, 720575940638882256, 720575940637950781, 720575940626403914, 720575940638845392, 720575940635855534, 720575940625920584, 720575940661366657, 720575940637481694, 720575940617387195, 720575940626863108, 720575940617092025, 720575940630008121, 720575940630000184,…	720575940641782432, 720575940620104361, 720575940612815766, 720575940614719574, 720575940612816022, 720575940630787781, 720575940619989086, 720575940629566705, 720575940620747373, 720575940625129037, 720575940619607243, 720575940623705095, 720575940610284530, 720575940646075415, 720575940630892535, 720575940618417067, 720575940632282524, 720575940621905847, 720575940615551974, 720575940610100466,…	NA	43	42	0	639327084, 669675454, 670353384, 670370149, 670370808, 671234167, 673090000, 697886966, 698224251, 701051650, 702079023, 702079135, 728667734, 730730860, 731071789, 732086360, 733796382, 760069033, 760323253, 760397191, 760729207, 760733959, 761083880, 763116783, 764153172, 791099453, 791371842, 795187525, 852733214, 853428443, 854451303, 884123412, 914466864, 947898091, 950591319, 1003094304, 10…	41	1	1	1	FALSE	FALSE
18	CREa1_dorsal	BAmd1_dorsal	NA	CREa1	BAmd1	ADM08	H	https://neuroglancer-demo.appspot.com/#!gs://flyem-user-links/short/2023-12-07.154619.json	https://neuroglancer-demo.appspot.com/#!gs://flyem-user-links/short/2023-12-07.154619.json	https://neuroglancer-demo.appspot.com/#!gs://flyem-user-links/short/2023-12-07.154620.json		720575940620681837, 720575940609414468, 720575940613529770, 720575940630998287, 720575940629235047, 720575940630465398, 720575940627680516, 720575940612802479, 720575940608168028, 720575940633291311, 720575940625568186, 720575940627542415, 720575940623792055, 720575940619785492, 720575940627565820, 720575940630816207, 720575940636251231, 720575940627532104, 720575940631095087, 720575940611129698,…	720575940624661031, 720575940618910075, 720575940604861356, 720575940610430254, 720575940622944403, 720575940620497217, 720575940619301185, 720575940631222841, 720575940628836412, 720575940630536441, 720575940624442564, 720575940633832628, 720575940617903643, 720575940634652523, 720575940620938150, 720575940611918578, 720575940641509595, 720575940633515490, 720575940637109214, 720575940613846038,…	NA	75	78	0	NA	0	4	4	0	NA	NA
19	CREa1_ventral	BAmd1_ventral	NA	CREa1	BAmd1	AVM15	H	https://neuroglancer-demo.appspot.com/#!gs://flyem-user-links/short/2023-12-07.154621.json	https://neuroglancer-demo.appspot.com/#!gs://flyem-user-links/short/2023-12-07.154621.json	https://neuroglancer-demo.appspot.com/#!gs://flyem-user-links/short/2023-12-07.154622.json		720575940623079095, 720575940614799007, 720575940624427466, 720575940623675367, 720575940612987134, 720575940616404820, 720575940631965357, 720575940626670869, 720575940629728811, 720575940661309057, 720575940631365260, 720575940644308503, 720575940611780648, 720575940633612258, 720575940628943619, 720575940620818029, 720575940622302727, 720575940604308401, 720575940626829840, 720575940642526756,…	720575940626154023, 720575940638792611, 720575940621548108, 720575940619637056, 720575940639542691, 720575940625977870, 720575940646250804, 720575940630247418, 720575940627080872, 720575940627020487, 720575940637756760, 720575940641590491, 720575940620506049, 720575940645173960, 720575940616747830, 720575940633644183, 720575940614686003, 720575940619684928, 720575940632894690, 720575940628384778,…	NA	48	49	0	360958913, 390616496, 452694446, 486073415, 544038123, 545453209, 577473231, 578189223, 578530106, 580209760, 607131089, 609867847, 610571450, 611323175, 637850749, 638882263, 642723975, 666818214, 667840305, 668876945, 670914976, 670915068, 671255587, 671600919, 671604934, 672653737, 700002191, 700235813, 701923413, 703033179, 703351975, 732984478, 734724111, 735073668, 735415046, 763686208, 764…	48	1	1	0	TRUE	FALSE
20	CREa2_medial	DALcm1_medial	NA	CREa2	DALcm1	ADM02	H	https://neuroglancer-demo.appspot.com/#!gs://flyem-user-links/short/2023-12-07.154622.json	https://neuroglancer-demo.appspot.com/#!gs://flyem-user-links/short/2023-12-07.154623.json	https://neuroglancer-demo.appspot.com/#!gs://flyem-user-links/short/2023-12-07.154624.json		720575940608166748, 720575940619528773, 720575940621136519, 720575940633688476, 720575940625683716, 720575940607066123, 720575940621811803, 720575940621808577, 720575940621165488, 720575940617063878, 720575940625525265, 720575940619244248, 720575940629774891, 720575940607794443, 720575940615607975, 720575940620585710, 720575940645932579, 720575940637114334, 720575940634551959, 720575940617553809,…	720575940630166267, 720575940636659886, 720575940630868271, 720575940630076887, 720575940620341931, 720575940649675897, 720575940619506993, 720575940619917248, 720575940620423533, 720575940606909826, 720575940628996455, 720575940643542688, 720575940629564286, 720575940624742414, 720575940635789431, 720575940640274109, 720575940612643954, 720575940639684696, 720575940630318951, 720575940633142498,…	NA	84	83	0	NA	0	4	4	0	NA	NA
21	CREa2_ventral	DALcm1_ventral	NA	CREa2	DALcm1	ADM05	H	https://neuroglancer-demo.appspot.com/#!gs://flyem-user-links/short/2023-12-07.154624.json	https://neuroglancer-demo.appspot.com/#!gs://flyem-user-links/short/2023-12-07.154625.json	https://neuroglancer-demo.appspot.com/#!gs://flyem-user-links/short/2023-12-07.154625.json	https://neuroglancer-demo.appspot.com/#!gs://flyem-user-links/short/2023-12-07.154626.json	720575940614684822, 720575940620823000, 720575940630655786, 720575940631189295, 720575940623911753, 720575940618439569, 720575940625797306, 720575940628876292, 720575940642193549, 720575940619908590, 720575940633646516, 720575940622234689, 720575940639649094, 720575940626063961, 720575940627282106, 720575940621694401, 720575940611182554, 720575940624391816, 720575940617841437, 720575940628247299,…	720575940624579100, 720575940604732350, 720575940630617386, 720575940639007395, 720575940627144138, 720575940633062335, 720575940608891075, 720575940629225724, 720575940630624530, 720575940627357713, 720575940623141658, 720575940607472649, 720575940613213736, 720575940627339876, 720575940617297947, 720575940616709593, 720575940618107527, 720575940641423245, 720575940625118096, 720575940636553902,…	NA	87	85	0	550621853, 612307129, 613066879, 641709938, 642387775, 669649730, 673763861, 674108802, 674446014, 676133767, 703050435, 703059097, 704116248, 705462899, 705471952, 706508078, 708187441, 730006122, 734088804, 734089294, 735488299, 762058745, 763086729, 764817903, 765504308, 765810666, 795135527, 795814655, 795826923, 796193592, 797194962, 797216807, 800937779, 801283077, 824128501, 825489724, 825…	84	3	3	3	FALSE	FALSE
22	CREl1	DALv3	NA	CREl1	DALv3	AVM13	H(NT)	https://neuroglancer-demo.appspot.com/#!gs://flyem-user-links/short/2023-12-07.154627.json	https://neuroglancer-demo.appspot.com/#!gs://flyem-user-links/short/2023-12-07.154627.json	https://neuroglancer-demo.appspot.com/#!gs://flyem-user-links/short/2023-12-07.154628.json	https://neuroglancer-demo.appspot.com/#!gs://flyem-user-links/short/2023-12-07.154628.json	720575940631425700, 720575940615066591, 720575940634807450, 720575940645432867, 720575940617532992, 720575940631885880, 720575940642652104, 720575940636711928, 720575940621503220, 720575940621101191, 720575940633411155, 720575940628218844, 720575940624577427, 720575940622071517, 720575940625998629, 720575940640846451, 720575940626650890, 720575940615126703, 720575940632434194, 720575940617262370,…	720575940617368347, 720575940625981626, 720575940615188655, 720575940621104161, 720575940631954251, 720575940626579075, 720575940611811794, 720575940610383043, 720575940628384019, 720575940625289545, 720575940620439905, 720575940631449667, 720575940631483729, 720575940616318779, 720575940639725987, 720575940626676869, 720575940649203577, 720575940620018964, 720575940632777441, 720575940630354169,…	NA	67	67	0	297917474, 298595196, 328179112, 329897241, 330661529, 359897288, 360246848, 360914546, 361260110, 362395402, 390594712, 391604389, 391949576, 423671124, 546765551, 546765753, 579235017, 607195856, 612988814, 613040803, 637540087, 640617445, 642024743, 642660081, 643717679, 671307834, 672002621, 675136878, 706862579, 737512824, 760690116, 767541763, 793728667, 794406234, 799583417, 800238269, 831…	66	4	4	4	FALSE	FALSE
23	DILP__prim	DILP__prim	NA	DILP	DILP	ADM09	primary_lineage	https://neuroglancer-demo.appspot.com/#!gs://flyem-user-links/short/2023-12-07.154629.json	https://neuroglancer-demo.appspot.com/#!gs://flyem-user-links/short/2023-12-07.154629.json	https://neuroglancer-demo.appspot.com/#!gs://flyem-user-links/short/2023-12-07.154630.json		720575940614623455, 720575940603765280, 720575940630010411, 720575940614107298, 720575940628363820, 720575940604934502, 720575940628756951, 720575940624606502, 720575940623081400, 720575940623401703, 720575940610467682, 720575940629938895, 720575940610733797, 720575940620628957, 720575940626619398, 720575940650527222, 720575940626375164, 720575940622897639, 720575940618385718, 720575940632436307	720575940611254681, 720575940646155031, 720575940624064295, 720575940635861146, 720575940631884883, 720575940643539566, 720575940615043112, 720575940644562286, 720575940631570380, 720575940638274688, 720575940618694827, 720575940608157397, 720575940612923390, 720575940613520351, 720575940625379859, 720575940622872870, 720575940629974531, 720575940647963513, 720575940615911380, 720575940628199802	NA	20	20	0	203836007, 206555682, 266276935, 267304783, 270322941, 296617104, 301037686, 327635327, 330388864, 331411807, 359027729, 392445880, 451118413, 514530654, 576613618, 638342057, 762819263, 793171281, 859339195, 1481737138, 5813014245, 5813019496, 5813019567, 5813020965, 5813021088, 5813025545, 5813026371, 5813026385, 5813026416, 5813026428, 5813047717, 5813047907, 5813057164, 5813061389	34	1	1	0	TRUE	FALSE
24	DL1_dorsal	CP2_dorsal	NA	DL1	CP2	PDL05,PDL22	T2	https://neuroglancer-demo.appspot.com/#!gs://flyem-user-links/short/2023-12-07.154631.json	https://neuroglancer-demo.appspot.com/#!gs://flyem-user-links/short/2023-12-07.154631.json	https://neuroglancer-demo.appspot.com/#!gs://flyem-user-links/short/2023-12-07.154632.json		720575940632732985, 720575940617433627, 720575940612713937, 720575940622017645, 720575940619673222, 720575940613982514, 720575940621782125, 720575940628523819, 720575940620130032, 720575940616596822, 720575940620925899, 720575940627777527, 720575940632413604, 720575940624956348, 720575940606836169, 720575940633516002, 720575940617567206, 720575940612689645, 720575940606698016, 720575940617467860,…	720575940625230773, 720575940630980409, 720575940626612254, 720575940634822751, 720575940638278333, 720575940655589025, 720575940625164377, 720575940613070485, 720575940634813552, 720575940614589243, 720575940642272456, 720575940634066424, 720575940641755789, 720575940613682087, 720575940623217577, 720575940626843153, 720575940618970209, 720575940625056765, 720575940611722961, 720575940620759668,…	NA	177	178	0	265120597, 265120677, 294787849, 294791509, 294800293, 295136778, 295136965, 295820069, 297183251, 327203386, 328956505, 329289084, 329901950, 329978745, 359240396, 360254994, 360349882, 360587642, 360660371, 361269751, 361964245, 362020664, 391273276, 419980081, 422307542, 422640861, 422738252, 423343583, 423382015, 423770604, 423774471, 424025668, 452029745, 452401052, 452401246, 453765256, 455…	160	6	6	0	TRUE	FALSE
25	DL1_ventral	CP2_ventral	NA	DL1	CP2	PVL06,PVL08	T2	https://neuroglancer-demo.appspot.com/#!gs://flyem-user-links/short/2023-12-07.154633.json	https://neuroglancer-demo.appspot.com/#!gs://flyem-user-links/short/2023-12-07.154633.json	https://neuroglancer-demo.appspot.com/#!gs://flyem-user-links/short/2023-12-07.154634.json		720575940632473106, 720575940627921351, 720575940642533156, 720575940618702676, 720575940618770210, 720575940630765260, 720575940623445685, 720575940629372985, 720575940633949613, 720575940620079600, 720575940604877484, 720575940630571515, 720575940622175114, 720575940618534977, 720575940613627954, 720575940608425227, 720575940637469347, 720575940611881135, 720575940613419762, 720575940616207978,…	720575940616568699, 720575940615941062, 720575940620072157, 720575940625410888, 720575940623243495, 720575940631407427, 720575940637715301, 720575940611240419, 720575940639257077, 720575940633906588, 720575940604753254, 720575940644216855, 720575940652452769, 720575940612208274, 720575940635539263, 720575940627570600, 720575940618785473, 720575940615185595, 720575940624750729, 720575940634660833,…	NA	144	142	0	388280381, 480258208, 512308235, 575405846, 575534632, 607117287, 607787538, 607799924, 642720190, 643061275, 643307064, 670542802, 674781866, 694126781, 694818168, 702985703, 704674025, 726836665, 728205616, 737831894, 758938220, 759991385, 764334721, 767093324, 799872343, 828497517, 853437567, 854110312, 854128583, 858117444, 858117772, 858453703, 860910011, 860910051, 861228990, 861924584, 862…	127	9	9	0	TRUE	FALSE
26	DL2_dorsal	CP3_dorsal	NA	DL2	CP3	PDL19	T2	https://neuroglancer-demo.appspot.com/#!gs://flyem-user-links/short/2023-12-07.154634.json	https://neuroglancer-demo.appspot.com/#!gs://flyem-user-links/short/2023-12-07.154635.json	https://neuroglancer-demo.appspot.com/#!gs://flyem-user-links/short/2023-12-07.154636.json		720575940605383526, 720575940621436325, 720575940614182398, 720575940627061050, 720575940616643906, 720575940623465963, 720575940635176334, 720575940607598859, 720575940637947994, 720575940630611705, 720575940649494137, 720575940622953727, 720575940628329222, 720575940604174438, 720575940611631333, 720575940613772194, 720575940635029439, 720575940615429791, 720575940622131625, 720575940621157511,…	720575940633485207, 720575940627603733, 720575940617650203, 720575940620775551, 720575940631755628, 720575940622539411, 720575940635688169, 720575940619564854, 720575940623926247, 720575940614485671, 720575940624167165, 720575940631271251, 720575940628137577, 720575940632275025, 720575940626199177, 720575940631978287, 720575940615348198, 720575940642931492, 720575940619788156, 720575940650525430,…	NA	56	55	0	264779403, 264783939, 265120223, 265120324, 266200011, 298603730, 328611004, 329220439, 329970706, 331338959, 389311717, 422751191, 451355706, 454706029, 481268762, 486501502, 519616809, 544158940, 546511447, 572651463, 573333284, 573333575, 573333903, 573670049, 573683455, 577546843, 579576294, 602999843, 604368022, 608240515, 609941228, 633684017, 639958133, 669649736, 696082279, 696432315, 700…	51	2	2	0	TRUE	FALSE
27	DL2_ventral	CP3_ventral	NA	DL2	CP3	PVL18	T2	https://neuroglancer-demo.appspot.com/#!gs://flyem-user-links/short/2023-12-07.154636.json	https://neuroglancer-demo.appspot.com/#!gs://flyem-user-links/short/2023-12-07.154637.json	https://neuroglancer-demo.appspot.com/#!gs://flyem-user-links/short/2023-12-07.154637.json	https://neuroglancer-demo.appspot.com/#!gs://flyem-user-links/short/2023-12-07.154638.json	720575940619675712, 720575940621635404, 720575940634362835, 720575940624676071, 720575940625336556, 720575940617778006, 720575940629133052, 720575940617333976, 720575940620931348, 720575940640992731, 720575940630143116, 720575940630057979, 720575940610359758, 720575940611401709, 720575940632522848, 720575940628719375, 720575940640176848, 720575940629407020, 720575940619984731, 720575940633300148,…	720575940619689920, 720575940631179807, 720575940643700640, 720575940630903338, 720575940634545294, 720575940638095293, 720575940629243904, 720575940623855397, 720575940624996359, 720575940609779465, 720575940621431492, 720575940627670032, 720575940610373326, 720575940612364697, 720575940610455781, 720575940659392129, 720575940640204477, 720575940636910825, 720575940630344396, 720575940629211847,…	NA	24	23	0	328601956, 642629807, 642629827, 645111897, 645449236, 707837502, 739567785, 800579638, 917553030, 981333558, 1011685011, 1044071833, 1075443614, 1135160387, 1167882816, 1260655256, 1292022825, 1351674644, 1351679002, 5813058048, 5813067886	21	1	1	1	FALSE	FALSE
28	DM1_CX_d2	DPMm1_CX_d2	NA	DM1	DPMm1	PDM01	T2	https://neuroglancer-demo.appspot.com/#!gs://flyem-user-links/short/2023-12-07.154640.json	https://neuroglancer-demo.appspot.com/#!gs://flyem-user-links/short/2023-12-07.154641.json	https://neuroglancer-demo.appspot.com/#!gs://flyem-user-links/short/2023-12-07.154642.json		720575940633791571, 720575940610634725, 720575940627104259, 720575940623004711, 720575940628587202, 720575940616856645, 720575940630444625, 720575940638285696, 720575940611229298, 720575940620719273, 720575940609598418, 720575940637344613, 720575940623392949, 720575940631319656, 720575940609604875, 720575940633442468, 720575940620202266, 720575940617296155, 720575940615673949, 720575940650870774,…	720575940630822175, 720575940626471957, 720575940638901875, 720575940613829900, 720575940615764061, 720575940631125036, 720575940620024534, 720575940631848791, 720575940613826450, 720575940625382174, 720575940635481262, 720575940609181486, 720575940635467150, 720575940626371347, 720575940611467417, 720575940616299606, 720575940628710014, 720575940624986908, 720575940639978704, 720575940640584077,…	NA	68	67	0	NA	0	2	2	0	NA	NA
29	DM1_CX_p	DPMm1_CX_p	NA	DM1	DPMm1	PDM01	T2	https://neuroglancer-demo.appspot.com/#!gs://flyem-user-links/short/2023-12-07.154642.json	https://neuroglancer-demo.appspot.com/#!gs://flyem-user-links/short/2023-12-07.154643.json	https://neuroglancer-demo.appspot.com/#!gs://flyem-user-links/short/2023-12-07.154643.json		720575940630692143, 720575940617073876, 720575940624879678, 720575940609774434, 720575940620391337, 720575940630979748, 720575940623023287, 720575940627067654, 720575940609116740, 720575940643558692, 720575940620818721, 720575940653654433, 720575940645002019, 720575940622514695, 720575940615988710, 720575940629117566, 720575940624888010, 720575940621485552, 720575940621434150, 720575940610694067,…	720575940643567652, 720575940639935963, 720575940621750285, 720575940624836810, 720575940626493461, 720575940612831486, 720575940637729370, 720575940623242168, 720575940638250112, 720575940638490531, 720575940636702174, 720575940643535982, 720575940630596921, 720575940616571938, 720575940630602444, 720575940615442315, 720575940616896581, 720575940638847104, 720575940622200042, 720575940628083712,…	NA	58	52	0	NA	0	3	3	0	NA	NA
30	DM1_CX_v	DPMm1_CX_v	NA	DM1	DPMm1	PDM01	T2	https://neuroglancer-demo.appspot.com/#!gs://flyem-user-links/short/2023-12-07.154644.json	https://neuroglancer-demo.appspot.com/#!gs://flyem-user-links/short/2023-12-07.154644.json	https://neuroglancer-demo.appspot.com/#!gs://flyem-user-links/short/2023-12-07.154645.json		720575940637303415, 720575940607330825, 720575940624175653, 720575940629786103, 720575940604868286, 720575940612310824, 720575940608064707, 720575940621289571, 720575940620358012, 720575940648938617, 720575940619428272, 720575940635462318, 720575940627119089, 720575940658852481, 720575940618317726, 720575940627048976, 720575940618236752, 720575940613440479, 720575940616221401, 720575940605591730,…	720575940628695660, 720575940613214098, 720575940623581005, 720575940638662232, 720575940645009699, 720575940619832188, 720575940654008993, 720575940632216289, 720575940619503445, 720575940630735378, 720575940614923963, 720575940638070862, 720575940620899964, 720575940634355960, 720575940629516793, 720575940617417270, 720575940619274416, 720575940645927812, 720575940630844447, 720575940634248184,…	NA	42	47	0	NA	0	2	2	0	NA	NA
31	DM1_antero_dorsal	DPMm1_antero_dorsal	NA	DM1	DPMm1	PDM13	T2	https://neuroglancer-demo.appspot.com/#!gs://flyem-user-links/short/2023-12-07.154639.json	https://neuroglancer-demo.appspot.com/#!gs://flyem-user-links/short/2023-12-07.154639.json	https://neuroglancer-demo.appspot.com/#!gs://flyem-user-links/short/2023-12-07.154640.json		720575940637451497, 720575940623780583, 720575940613847719, 720575940646062103, 720575940626964136, 720575940606010242, 720575940622095228, 720575940643998487, 720575940624421768, 720575940610499779, 720575940613824278, 720575940632091300, 720575940631116815, 720575940641293301, 720575940639504768, 720575940632868675, 720575940616434617, 720575940621398292, 720575940626087320, 720575940630530575,…	720575940630731595, 720575940631466783, 720575940637258842, 720575940631248172, 720575940625886666, 720575940626813010, 720575940632757459, 720575940640864675, 720575940651229430, 720575940622241160, 720575940628697538, 720575940627072168, 720575940607249365, 720575940617071302, 720575940611024281, 720575940628285634, 720575940618822178, 720575940629439994, 720575940627748885, 720575940624920604,…	NA	57	55	0	330319983, 361341837, 423749262, 454787848, 487882254, 548575149, 550988122, 639974538, 642323384, 642694410, 671657343, 673047760, 674760884, 675784199, 697316795, 702708540, 704777224, 705463175, 705795727, 706499298, 731180030, 733399215, 734408687, 736140238, 736507123, 764412104, 766846796, 769924974, 793797279, 797558130, 797562316, 799249679, 800286386, 800588608, 800618162, 827323331, 827…	56	2	2	0	TRUE	FALSE
32	DM1_antero_ventral	DPMm1_antero_ventral	NA	DM1	DPMm1	PDM14	T2	https://neuroglancer-demo.appspot.com/#!gs://flyem-user-links/short/2023-12-07.154645.json	https://neuroglancer-demo.appspot.com/#!gs://flyem-user-links/short/2023-12-07.154646.json	https://neuroglancer-demo.appspot.com/#!gs://flyem-user-links/short/2023-12-07.154647.json		720575940632190412, 720575940632692124, 720575940643852567, 720575940631517814, 720575940631017783, 720575940633093786, 720575940615503249, 720575940620249478, 720575940627008345, 720575940604504748, 720575940613667698, 720575940618149336, 720575940639714118, 720575940633193543, 720575940603549152, 720575940645989399, 720575940631940559, 720575940624342783, 720575940620088414, 720575940627293483,…	720575940627942010, 720575940617155997, 720575940626799120, 720575940610252501, 720575940610906538, 720575940609146563, 720575940625466387, 720575940622760688, 720575940609750482, 720575940625336464, 720575940626922032, 720575940612549171, 720575940613257267, 720575940628020779, 720575940617489236, 720575940630743166, 720575940623198222, 720575940633119127, 720575940630344007, 720575940625230366,…	NA	72	73	0	790434264, 882487140, 943890871, 944249308, 975289165, 1005624122, 1099073905, 1130458829, 1192187204, 1192529139, 1222876887, 1222876929, 1254261370, 1254261493, 1254261625, 1316331810, 1344616893, 1417889456, 1560803212, 1573037636, 1573042706, 1605790917, 1633075014, 1636822043, 1664108939, 1664110256, 1686000717, 1726184390, 1841460416, 1905852755, 1913403687, 1969757097, 1995658740, 19986256…	69	4	4	0	TRUE	FALSE
33	DM1_dorsal	DPMm1_dorsal	NA	DM1	DPMm1	PDM16	T2	https://neuroglancer-demo.appspot.com/#!gs://flyem-user-links/short/2023-12-07.154647.json	https://neuroglancer-demo.appspot.com/#!gs://flyem-user-links/short/2023-12-07.154648.json	https://neuroglancer-demo.appspot.com/#!gs://flyem-user-links/short/2023-12-07.154648.json		720575940629262380, 720575940618771371, 720575940621887841, 720575940631059730, 720575940621862634, 720575940604974368, 720575940609739733, 720575940635280495, 720575940625629159, 720575940627480648, 720575940608780227, 720575940621670441, 720575940618576286, 720575940620512801, 720575940637783017, 720575940617928768, 720575940616632249, 720575940620000054, 720575940633398609, 720575940627217351,…	720575940611810453, 720575940622403510, 720575940635417957, 720575940607625225, 720575940605464766, 720575940639414144, 720575940631168339, 720575940622590558, 720575940623809533, 720575940620295777, 720575940633830752, 720575940628393734, 720575940623721195, 720575940618978609, 720575940630242063, 720575940629383618, 720575940637643406, 720575940637502909, 720575940636252511, 720575940645923107,…	NA	64	63	0	666230992, 668617936, 671342033, 697939194, 700335140, 760004504, 789645810, 790335135, 790668991, 817044778, 827267214, 882421743, 882827132, 883781857, 887930118, 916862506, 945532137, 945532473, 945868812, 946209663, 946214186, 946533908, 946567625, 947608249, 976351031, 976571317, 976890849, 979122317, 1004450322, 1006716334, 1007053092, 1007402766, 1007402796, 1009130464, 1037609552, 1038290…	62	4	4	0	TRUE	FALSE
34	DM1_posterior	DPMm1_posterior	NA	DM1	DPMm1	PDM17	T2	https://neuroglancer-demo.appspot.com/#!gs://flyem-user-links/short/2023-12-07.154649.json	https://neuroglancer-demo.appspot.com/#!gs://flyem-user-links/short/2023-12-07.154650.json	https://neuroglancer-demo.appspot.com/#!gs://flyem-user-links/short/2023-12-07.154650.json		720575940621619627, 720575940627344740, 720575940622275199, 720575940627278340, 720575940629263888, 720575940622584069, 720575940616362562, 720575940635847775, 720575940632096965, 720575940632078533, 720575940608098261, 720575940605238206, 720575940628440197, 720575940615795106, 720575940632018263, 720575940629502538, 720575940622216614	720575940624340407, 720575940621482917, 720575940623234518, 720575940608388274, 720575940613018786, 720575940622057057, 720575940612943539, 720575940627194174, 720575940620869717, 720575940617225589, 720575940622132545, 720575940625654164, 720575940628346634, 720575940648646532, 720575940630845562, 720575940617064716	NA	17	16	0	511120297, 694605944, 728666990, 883924268, 914203527, 1194652343, 1498418998, 1653295260, 5813016716, 5813058224, 849439412, 940165295, 941853250, 1467762928, 1622255399, 1961826228, 1994532093, 5813023271, 5813048181, 5813048730, 5901201029	21	0	0	0	TRUE	TRUE
35	DM2_CX_d1	DPMpm1_CX_d1	NA	DM2	DPMpm1	PDM02	T2	https://neuroglancer-demo.appspot.com/#!gs://flyem-user-links/short/2023-12-07.154652.json	https://neuroglancer-demo.appspot.com/#!gs://flyem-user-links/short/2023-12-07.154653.json	https://neuroglancer-demo.appspot.com/#!gs://flyem-user-links/short/2023-12-07.154654.json		720575940634647732, 720575940626646790, 720575940630764359, 720575940625986035, 720575940638101732, 720575940625932275, 720575940638850512, 720575940632384156, 720575940643638807, 720575940623215710, 720575940622374783, 720575940617497211, 720575940618831296, 720575940634623386, 720575940613211955, 720575940644620579, 720575940606175148, 720575940629576960, 720575940604125886, 720575940639455477,…	720575940631708836, 720575940626824015, 720575940612394803, 720575940625938856, 720575940622424649, 720575940611210866, 720575940608436354, 720575940610567577, 720575940629923883, 720575940622436045, 720575940612099986, 720575940631639778, 720575940638561213, 720575940616967508, 720575940634886836, 720575940628352000, 720575940625816212, 720575940629654091, 720575940604847392, 720575940630903623,…	NA	39	40	0	NA	0	1	1	0	NA	NA
36	DM2_CX_d2	DPMpm1_CX_d2	NA	DM2	DPMpm1	PDM02	T2	https://neuroglancer-demo.appspot.com/#!gs://flyem-user-links/short/2023-12-07.154654.json	https://neuroglancer-demo.appspot.com/#!gs://flyem-user-links/short/2023-12-07.154655.json	https://neuroglancer-demo.appspot.com/#!gs://flyem-user-links/short/2023-12-07.154655.json		720575940622156148, 720575940623807932, 720575940636994111, 720575940618781861, 720575940615518523, 720575940630124623, 720575940617787550, 720575940631349804, 720575940637477565, 720575940632516781, 720575940623470412, 720575940631347596, 720575940626351256, 720575940619237985, 720575940621381236, 720575940622121827, 720575940617323803, 720575940613490995, 720575940632230425, 720575940604240230,…	720575940614297640, 720575940626449082, 720575940633013412, 720575940628810071, 720575940619006272, 720575940634221920, 720575940627782014, 720575940627786270, 720575940616617245, 720575940625067294, 720575940626893616, 720575940612594855, 720575940629757994, 720575940617801675, 720575940604019424, 720575940610219715, 720575940615133755, 720575940634173176, 720575940621963783, 720575940612218349,…	NA	54	50	0	NA	0	2	2	0	NA	NA
37	DM2_CX_p	DPMpm1_CX_p	NA	DM2	DPMpm1	PDM02	T2	https://neuroglancer-demo.appspot.com/#!gs://flyem-user-links/short/2023-12-07.154656.json	https://neuroglancer-demo.appspot.com/#!gs://flyem-user-links/short/2023-12-07.154657.json	https://neuroglancer-demo.appspot.com/#!gs://flyem-user-links/short/2023-12-07.154657.json		720575940629282503, 720575940623280457, 720575940612327446, 720575940620356822, 720575940638006128, 720575940612453522, 720575940630411311, 720575940620058537, 720575940607721685, 720575940632372380, 720575940610355186, 720575940624337338, 720575940624759652, 720575940610860250, 720575940630021115, 720575940610776900, 720575940620007412, 720575940622781624, 720575940615694009, 720575940630411823,…	720575940619141254, 720575940619068352, 720575940628766780, 720575940615957853, 720575940613434786, 720575940611475097, 720575940649126009, 720575940619160769, 720575940612807830, 720575940610813682, 720575940628211340, 720575940625537301, 720575940620365812, 720575940604110513, 720575940615283771, 720575940603942846, 720575940610686938, 720575940615677780, 720575940637238505, 720575940608939362,…	NA	93	97	0	NA	0	3	3	0	NA	NA
38	DM2_CX_v	DPMpm1_CX_v	NA	DM2	DPMpm1	PDM02	T2	https://neuroglancer-demo.appspot.com/#!gs://flyem-user-links/short/2023-12-07.154658.json	https://neuroglancer-demo.appspot.com/#!gs://flyem-user-links/short/2023-12-07.154658.json	https://neuroglancer-demo.appspot.com/#!gs://flyem-user-links/short/2023-12-07.154659.json		720575940616287377, 720575940634348024, 720575940633021084, 720575940613754527, 720575940624135205, 720575940624403044, 720575940619586676, 720575940623344460, 720575940621585446, 720575940622846099, 720575940628585922, 720575940628088823, 720575940619972446, 720575940638843776, 720575940622856781, 720575940629388027, 720575940628623616, 720575940627137009, 720575940615711745, 720575940644038180,…	720575940610268366, 720575940627054988, 720575940612248743, 720575940616459333, 720575940635319407, 720575940620040780, 720575940617920670, 720575940615877410, 720575940623088565, 720575940638017862, 720575940615965323, 720575940629135378, 720575940618198977, 720575940612318673, 720575940606734258, 720575940623738516, 720575940637790013, 720575940603844017, 720575940619968892, 720575940603676774,…	NA	46	45	0	NA	0	1	1	0	NA	NA
39	DM2_central	DPMpm1_central	NA	DM2	DPMpm1	PDM05	T2	https://neuroglancer-demo.appspot.com/#!gs://flyem-user-links/short/2023-12-07.154651.json	https://neuroglancer-demo.appspot.com/#!gs://flyem-user-links/short/2023-12-07.154651.json	https://neuroglancer-demo.appspot.com/#!gs://flyem-user-links/short/2023-12-07.154652.json		720575940633618380, 720575940610290389, 720575940625741031, 720575940619010240, 720575940624372265, 720575940612888231, 720575940623314184, 720575940614291980, 720575940631944493, 720575940626017405, 720575940621410006, 720575940622587018, 720575940611536355, 720575940625857684, 720575940620757748, 720575940615686841, 720575940618974621, 720575940628076544, 720575940624987394, 720575940620691327,…	720575940633190703, 720575940627341156, 720575940625199541, 720575940612044658, 720575940604971394, 720575940625320530, 720575940619025780, 720575940622195583, 720575940627568130, 720575940640477403, 720575940611724517, 720575940640343029, 720575940636927374, 720575940628521977, 720575940616101947, 720575940621325150, 720575940631201055, 720575940620505889, 720575940625966833, 720575940633590167,…	NA	59	60	0	295136450, 296859438, 297588995, 297938585, 297947227, 298270808, 298944620, 326901620, 327229641, 327255181, 327928411, 356517307, 357932060, 358281997, 386506469, 389563849, 389687699, 420347360, 450008671, 451071081, 451071417, 451689001, 480698453, 481410841, 482071463, 512048416, 512079523, 542457618, 547918570, 576260070, 603466235, 634867234, 662197764, 665552356, 727280915, 727285326, 758…	56	1	1	0	TRUE	FALSE
40	DM2_or_DM3_posterior	DPMpm1_or_DPMpm2_posterior	NA	DM2_or_DM3	DPMpm1_or_DPMpm2	PDM19,PDM23	T2	https://neuroglancer-demo.appspot.com/#!gs://flyem-user-links/short/2023-12-07.154712.json	https://neuroglancer-demo.appspot.com/#!gs://flyem-user-links/short/2023-12-07.154712.json	https://neuroglancer-demo.appspot.com/#!gs://flyem-user-links/short/2023-12-07.154713.json	https://neuroglancer-demo.appspot.com/#!gs://flyem-user-links/short/2023-12-07.154713.json	720575940616487910, 720575940635628640, 720575940637031770, 720575940633220492, 720575940618013086, 720575940622257729, 720575940627833340, 720575940633229708, 720575940622245127, 720575940617956649, 720575940630071596, 720575940627356521, 720575940626726330, 720575940627818499, 720575940632246546, 720575940612990617, 720575940620435280, 720575940621394601, 720575940607892491, 720575940613124714,…	720575940615779558, 720575940627426407, 720575940633968173, 720575940610271129, 720575940616285253, 720575940617275549, 720575940620647473, 720575940630950144, 720575940621244398, 720575940629733443, 720575940618153296, 720575940613452018, 720575940615744742, 720575940630859577, 720575940615645625, 720575940640781019, 720575940637581902, 720575940647784569, 720575940616511193, 720575940642487797,…	NA	74	79	0	792040520, 847690594, 879412016, 909756199, 910105985, 910451489, 940791048, 940799806, 940804380, 941145299, 946853206, 950229431, 971830386, 971830405, 971830406, 971830451, 971830571, 971834643, 972175754, 1002861071, 1003215282, 1003215591, 1034249850, 1034249944, 1034250235, 1034250386, 1034591237, 1035601661, 1039685005, 1065280423, 1065280625, 1065284738, 1065284785, 1065284812, 1065625883…	76	5	5	5	FALSE	FALSE
41	DM3_CX_d1	DPMpm2_CX_d1	NA	DM3	DPMpm2	PDM03	T2	https://neuroglancer-demo.appspot.com/#!gs://flyem-user-links/short/2023-12-07.154700.json	https://neuroglancer-demo.appspot.com/#!gs://flyem-user-links/short/2023-12-07.154700.json	https://neuroglancer-demo.appspot.com/#!gs://flyem-user-links/short/2023-12-07.154701.json		720575940637934141, 720575940611699758, 720575940637558618, 720575940618704043, 720575940625528638, 720575940619489857, 720575940621076144, 720575940620147067, 720575940629839171, 720575940608065987, 720575940634978935, 720575940628530487, 720575940625093528, 720575940604195360, 720575940620932317, 720575940627357968, 720575940626137895, 720575940627634929, 720575940638082638, 720575940629604695,…	720575940622713897, 720575940614515398, 720575940613254106, 720575940626356648, 720575940629947704, 720575940631317463, 720575940613327358, 720575940637369909, 720575940615499314, 720575940610642289, 720575940636063204, 720575940627140551, 720575940605589681, 720575940613442215, 720575940617334299, 720575940643356320, 720575940612855505, 720575940628374906, 720575940638474147, 720575940611784726,…	NA	43	41	0	NA	0	1	1	0	NA	NA
42	DM3_CX_d2	DPMpm2_CX_d2	NA	DM3	DPMpm2	PDM03	T2	https://neuroglancer-demo.appspot.com/#!gs://flyem-user-links/short/2023-12-07.154701.json	https://neuroglancer-demo.appspot.com/#!gs://flyem-user-links/short/2023-12-07.154702.json	https://neuroglancer-demo.appspot.com/#!gs://flyem-user-links/short/2023-12-07.154703.json		720575940621956317, 720575940627807994, 720575940658101889, 720575940634313071, 720575940631166637, 720575940639308863, 720575940637330142, 720575940610894450, 720575940618129355, 720575940630590255, 720575940628789626, 720575940622810697, 720575940624656446, 720575940621260936, 720575940622476682, 720575940626291204, 720575940612465960, 720575940638078835, 720575940623171315, 720575940631973587,…	720575940618928981, 720575940629078828, 720575940627618801, 720575940611216099, 720575940605135038, 720575940628141818, 720575940619715568, 720575940603048108, 720575940625968792, 720575940604612832, 720575940618746491, 720575940634365807, 720575940616251242, 720575940629605996, 720575940624827834, 720575940628827586, 720575940634350291, 720575940603549868, 720575940605020448, 720575940628376364,…	NA	51	51	0	NA	0	2	2	0	NA	NA
43	DM3_CX_p	DPMpm2_CX_p	NA	DM3	DPMpm2	PDM03	T2	https://neuroglancer-demo.appspot.com/#!gs://flyem-user-links/short/2023-12-07.154703.json	https://neuroglancer-demo.appspot.com/#!gs://flyem-user-links/short/2023-12-07.154704.json	https://neuroglancer-demo.appspot.com/#!gs://flyem-user-links/short/2023-12-07.154704.json		720575940616299348, 720575940624166949, 720575940645202467, 720575940627669886, 720575940635095452, 720575940626666857, 720575940606615561, 720575940627666793, 720575940618348760, 720575940621969499, 720575940628552826, 720575940633054874, 720575940638494416, 720575940626469909, 720575940613497490, 720575940613760927, 720575940633135455, 720575940627306124, 720575940638846080, 720575940620649292,…	720575940618694638, 720575940621255011, 720575940636271706, 720575940620142196, 720575940624612912, 720575940612973096, 720575940622805798, 720575940622940967, 720575940630020409, 720575940614230499, 720575940629712727, 720575940619069093, 720575940626119240, 720575940628375166, 720575940629864259, 720575940614055180, 720575940638890192, 720575940612828926, 720575940630016249, 720575940618146901,…	NA	110	108	0	NA	0	3	3	0	NA	NA
44	DM3_CX_v	DPMpm2_CX_v	NA	DM3	DPMpm2	PDM03	T2	https://neuroglancer-demo.appspot.com/#!gs://flyem-user-links/short/2023-12-07.154705.json	https://neuroglancer-demo.appspot.com/#!gs://flyem-user-links/short/2023-12-07.154706.json	https://neuroglancer-demo.appspot.com/#!gs://flyem-user-links/short/2023-12-07.154706.json		720575940606597724, 720575940604518944, 720575940630410321, 720575940618858837, 720575940612712401, 720575940612692963, 720575940614920379, 720575940637906803, 720575940621478861, 720575940619469488, 720575940611376882, 720575940614735558, 720575940626923029, 720575940634036159, 720575940618875886, 720575940624082725, 720575940619087013, 720575940621276952, 720575940627460337, 720575940619114689,…	720575940610249426, 720575940626894588, 720575940624274276, 720575940621132065, 720575940616884765, 720575940636260442, 720575940616136733, 720575940609536120, 720575940621499004, 720575940645405060, 720575940635869541, 720575940614853535, 720575940617068066, 720575940620443764, 720575940633815800, 720575940628789698, 720575940627852226, 720575940623540007, 720575940629272850, 720575940622265525,…	NA	41	44	0	NA	0	1	1	0	NA	NA
45	DM3__prim	DPMpm2__prim	NA	DM3	DPMpm2	PDM23	T2	https://neuroglancer-demo.appspot.com/#!gs://flyem-user-links/short/2023-12-07.154714.json	https://neuroglancer-demo.appspot.com/#!gs://flyem-user-links/short/2023-12-07.154715.json	https://neuroglancer-demo.appspot.com/#!gs://flyem-user-links/short/2023-12-07.154715.json		720575940612869269, 720575940650785401, 720575940621854563	720575940615101747, 720575940627048847, 720575940631626491	NA	3	3	0	949710555, 1105882358, 1259718093	3	0	0	0	TRUE	FALSE
46	DM3_dorso_lateral	DPMpm2_dorso_lateral	NA	DM3	DPMpm2	PDM06	T2	https://neuroglancer-demo.appspot.com/#!gs://flyem-user-links/short/2023-12-07.154709.json	https://neuroglancer-demo.appspot.com/#!gs://flyem-user-links/short/2023-12-07.154710.json	https://neuroglancer-demo.appspot.com/#!gs://flyem-user-links/short/2023-12-07.154710.json	https://neuroglancer-demo.appspot.com/#!gs://flyem-user-links/short/2023-12-07.154711.json	720575940636696286, 720575940610290162, 720575940615904802, 720575940614640031, 720575940610208354, 720575940622525192, 720575940649182841, 720575940627596806, 720575940641286797, 720575940639642531, 720575940613866390, 720575940628441477, 720575940645276104, 720575940614485927, 720575940621720837, 720575940638045929, 720575940614364578, 720575940624990501, 720575940627062683, 720575940628479964,…	720575940639160920, 720575940613581378, 720575940630943479, 720575940625523640, 720575940612111894, 720575940631051851, 720575940628757110, 720575940627476721, 720575940605721801, 720575940624198861, 720575940625606192, 720575940637335262, 720575940636369515, 720575940622205505, 720575940639308752, 720575940628001512, 720575940622783752, 720575940619798911, 720575940603974880, 720575940634400631,…	NA	63	63	0	417908800, 479637825, 480987689, 512014262, 512787296, 541011631, 542691005, 543049093, 544037996, 576082257, 605550395, 607273128, 608602824, 609655670, 611340150, 637621553, 639650941, 639655378, 639659397, 642378701, 643393020, 644757911, 670020922, 670348810, 670883838, 672041363, 673755123, 674091900, 674427795, 698314499, 699695617, 700377995, 701742479, 703779386, 704453006, 729698667, 730…	59	1	1	1	FALSE	FALSE
47	DM3_dorso_medial	DPMpm2_dorso_medial	NA	DM3	DPMpm2	PDM22	T2	https://neuroglancer-demo.appspot.com/#!gs://flyem-user-links/short/2023-12-07.154707.json	https://neuroglancer-demo.appspot.com/#!gs://flyem-user-links/short/2023-12-07.154707.json	https://neuroglancer-demo.appspot.com/#!gs://flyem-user-links/short/2023-12-07.154708.json	https://neuroglancer-demo.appspot.com/#!gs://flyem-user-links/short/2023-12-07.154708.json	720575940605073342, 720575940638161973, 720575940624162597, 720575940620658267, 720575940634017619, 720575940618571200, 720575940621904823, 720575940636226025, 720575940634412407, 720575940608334002, 720575940628723834, 720575940645678883, 720575940617562072, 720575940633959615, 720575940637393215, 720575940628835076, 720575940631501779, 720575940635641189, 720575940618029396, 720575940619647168,…	720575940619369688, 720575940616563668, 720575940609930616, 720575940638660597, 720575940609936882, 720575940624142333, 720575940620511408, 720575940627338058, 720575940637435113, 720575940615480610, 720575940620654616, 720575940628359631, 720575940628369655, 720575940622240183, 720575940612973674, 720575940618985894, 720575940615816605, 720575940608688942, 720575940621616381, 720575940622717420,…	NA	29	30	0	297563139, 358639742, 391034580, 419669180, 420386244, 450026507, 452771533, 453130054, 453436589, 481056857, 481070027, 481747302, 548955060, 574515806, 579194975, 581962275, 607929192, 607955261, 610558436, 637008792, 705554385, 736433303, 791738711, 5812980142, 5813002810, 5813012196, 5813035328, 5813067452	28	1	1	1	FALSE	FALSE
48	DM4_CX_d1	CM4_CX_d1	NA	DM4	CM4	PDM04	T2	https://neuroglancer-demo.appspot.com/#!gs://flyem-user-links/short/2023-12-07.154716.json	https://neuroglancer-demo.appspot.com/#!gs://flyem-user-links/short/2023-12-07.154716.json	https://neuroglancer-demo.appspot.com/#!gs://flyem-user-links/short/2023-12-07.154717.json		720575940624045607, 720575940625195353, 720575940620473889, 720575940624297471, 720575940604064958, 720575940615215791, 720575940632942905, 720575940625590653, 720575940638185331, 720575940609989070, 720575940653652129, 720575940613158142, 720575940654158497, 720575940622315914, 720575940621128063, 720575940630558751, 720575940613372127, 720575940621512291, 720575940629047547, 720575940638678131,…	720575940611851506, 720575940629964856, 720575940636868186, 720575940628493572, 720575940628720079, 720575940609870798, 720575940631470893, 720575940616829481, 720575940627831657, 720575940637745853, 720575940623306168, 720575940610733235, 720575940623815155, 720575940626529276, 720575940616828201, 720575940615985449, 720575940613829535, 720575940623784231, 720575940626901322, 720575940620020694,…	NA	50	50	0	NA	0	1	1	0	NA	NA
49	DM4_CX_d2	CM4_CX_d2	NA	DM4	CM4	PDM04	T2	https://neuroglancer-demo.appspot.com/#!gs://flyem-user-links/short/2023-12-07.154717.json	https://neuroglancer-demo.appspot.com/#!gs://flyem-user-links/short/2023-12-07.154718.json	https://neuroglancer-demo.appspot.com/#!gs://flyem-user-links/short/2023-12-07.154718.json		720575940625493604, 720575940638678616, 720575940638385024, 720575940634580335, 720575940636151012, 720575940623977104, 720575940634343007, 720575940605648306, 720575940617968286, 720575940628066519, 720575940623220919, 720575940636046426, 720575940627460849, 720575940637142837, 720575940624802435, 720575940626382076, 720575940620695423, 720575940630087235, 720575940625485843, 720575940625226014,…	720575940633797677, 720575940622461556, 720575940627602814, 720575940631132985, 720575940616828969, 720575940606646962, 720575940623293116, 720575940623404109, 720575940633738903, 720575940637251918, 720575940624704601, 720575940617736827, 720575940619129766, 720575940632824511, 720575940637773475, 720575940612876962, 720575940630993581, 720575940616813858, 720575940628797512, 720575940637475561,…	NA	56	56	0	NA	0	3	3	0	NA	NA
50	DM4_CX_d3	CM4_CX_d3	NA	DM4	CM4	PDM04	T2	https://neuroglancer-demo.appspot.com/#!gs://flyem-user-links/short/2023-12-07.154719.json	https://neuroglancer-demo.appspot.com/#!gs://flyem-user-links/short/2023-12-07.154720.json	https://neuroglancer-demo.appspot.com/#!gs://flyem-user-links/short/2023-12-07.154720.json		720575940625962152, 720575940624307518, 720575940617773865, 720575940620339438, 720575940628708624, 720575940610704078, 720575940643658532, 720575940628206391, 720575940619025232, 720575940619271344, 720575940628342743, 720575940609002360, 720575940614017534, 720575940617934576, 720575940623154407, 720575940611176362, 720575940639693008, 720575940624295096, 720575940631589919, 720575940637519165,…	720575940634046399, 720575940629757496, 720575940627902967, 720575940627675121, 720575940617585638, 720575940624417052, 720575940627901687, 720575940620669110, 720575940628194895, 720575940633484188, 720575940626992145, 720575940620419354, 720575940612571342, 720575940624689130, 720575940605384882, 720575940619578352, 720575940614013382, 720575940607040177, 720575940606723081, 720575940628008442,…	NA	49	52	0	NA	0	2	2	0	NA	NA
51	DM4_CX_p	CM4_CX_p	NA	DM4	CM4	PDM04	T2	https://neuroglancer-demo.appspot.com/#!gs://flyem-user-links/short/2023-12-07.154721.json	https://neuroglancer-demo.appspot.com/#!gs://flyem-user-links/short/2023-12-07.154721.json	https://neuroglancer-demo.appspot.com/#!gs://flyem-user-links/short/2023-12-07.154722.json		720575940628307706, 720575940615682955, 720575940618774352, 720575940626800400, 720575940634360056, 720575940618437979, 720575940631614675, 720575940628630011, 720575940625683077, 720575940638081870, 720575940605890434, 720575940615782841, 720575940624852057, 720575940625009182, 720575940626896145, 720575940623474412, 720575940623022315, 720575940610612337, 720575940630852300, 720575940628003739,…	720575940641215104, 720575940621167496, 720575940634309565, 720575940635814512, 720575940631724717, 720575940633946045, 720575940621800586, 720575940638845648, 720575940624039370, 720575940619056705, 720575940627385031, 720575940636923108, 720575940626858831, 720575940625346362, 720575940644786228, 720575940613714430, 720575940644607011, 720575940605379506, 720575940614002143, 720575940613412258,…	NA	63	65	0	NA	0	2	2	0	NA	NA
52	DM4_CX_v	CM4_CX_v	NA	DM4	CM4	PDM04	T2	https://neuroglancer-demo.appspot.com/#!gs://flyem-user-links/short/2023-12-07.154723.json	https://neuroglancer-demo.appspot.com/#!gs://flyem-user-links/short/2023-12-07.154723.json	https://neuroglancer-demo.appspot.com/#!gs://flyem-user-links/short/2023-12-07.154724.json		720575940642855328, 720575940621656815, 720575940621712166, 720575940638060632, 720575940626897148, 720575940620554740, 720575940627667984, 720575940602800608, 720575940608147413, 720575940624738234, 720575940615916957, 720575940654467233, 720575940639812304, 720575940629846841, 720575940615098683, 720575940629399287, 720575940612710184, 720575940604786889, 720575940628182722, 720575940643498788,…	720575940613552018, 720575940618627377, 720575940610615269, 720575940628763002, 720575940615661661, 720575940633538724, 720575940621598954, 720575940603747360, 720575940627526376, 720575940628242220, 720575940616599360, 720575940638542936, 720575940627029254, 720575940635911396, 720575940628048428, 720575940638086528, 720575940618248869, 720575940625609810, 720575940615484633, 720575940627648299,…	NA	56	53	0	NA	0	1	1	0	NA	NA
53	DM4__prim	CM4__prim	NA	DM4	CM4	PDM04	T2	https://neuroglancer-demo.appspot.com/#!gs://flyem-user-links/short/2023-12-07.154728.json	https://neuroglancer-demo.appspot.com/#!gs://flyem-user-links/short/2023-12-07.154728.json	https://neuroglancer-demo.appspot.com/#!gs://flyem-user-links/short/2023-12-07.154729.json		720575940612937073, 720575940631537735, 720575940639278399	720575940645057828, 720575940645909300, 720575940640749939	NA	3	3	0	948709216, 1259386264, 1601715638	3	0	0	0	TRUE	FALSE
54	DM4_dorsal	CM4_dorsal	NA	DM4	CM4	PDM09	T2	https://neuroglancer-demo.appspot.com/#!gs://flyem-user-links/short/2023-12-07.154724.json	https://neuroglancer-demo.appspot.com/#!gs://flyem-user-links/short/2023-12-07.154725.json	https://neuroglancer-demo.appspot.com/#!gs://flyem-user-links/short/2023-12-07.154726.json		720575940625949212, 720575940605307936, 720575940620212206, 720575940633813856, 720575940609836555, 720575940632731705, 720575940628392747, 720575940623917287, 720575940626732560, 720575940614737645, 720575940621999228, 720575940646310947, 720575940613646565, 720575940612464867, 720575940619290465, 720575940640825688, 720575940608616131, 720575940613645285, 720575940624611524, 720575940612796438,…	720575940630901719, 720575940620356545, 720575940617211353, 720575940625649214, 720575940619168029, 720575940628948299, 720575940616071563, 720575940621880831, 720575940629160759, 720575940628017923, 720575940636997744, 720575940616419701, 720575940631319084, 720575940644053796, 720575940619743152, 720575940624465702, 720575940635630703, 720575940634643391, 720575940615876436, 720575940621643773,…	NA	102	100	0	267214250, 267551639, 297230760, 297917364, 297934349, 298241038, 298254474, 298258354, 298266903, 298603693, 298927362, 298944479, 299298381, 326530038, 327933061, 328270395, 328278449, 328611654, 328948348, 329301762, 329988112, 330316013, 330998090, 331011085, 331343089, 359317340, 387952104, 420325753, 420351087, 420696828, 421405157, 422052346, 423766084, 424793122, 449685778, 451049385, 451…	96	6	6	0	TRUE	FALSE
55	DM4_ventral	CM4_ventral	NA	DM4	CM4	PVM04	T2	https://neuroglancer-demo.appspot.com/#!gs://flyem-user-links/short/2023-12-07.154726.json	https://neuroglancer-demo.appspot.com/#!gs://flyem-user-links/short/2023-12-07.154727.json	https://neuroglancer-demo.appspot.com/#!gs://flyem-user-links/short/2023-12-07.154727.json		720575940642459381, 720575940603032748, 720575940621159969, 720575940612557479, 720575940621328148, 720575940630747596, 720575940614102434, 720575940658986881, 720575940622648556, 720575940621283934, 720575940630313035, 720575940627402170, 720575940636001166, 720575940640293565, 720575940614661749, 720575940631388589, 720575940624246730, 720575940625244426, 720575940619403629, 720575940638624701,…	720575940621446309, 720575940632679727, 720575940615056081, 720575940637023966, 720575940606482524, 720575940625313338, 720575940622516874, 720575940614370275, 720575940610136538, 720575940630241071, 720575940628156154, 720575940612732050, 720575940635968942, 720575940622793668, 720575940615550905, 720575940639736272, 720575940646086167, 720575940624192560, 720575940623024909, 720575940628259919,…	NA	71	71	0	1222195618, 1255095486, 1284468417, 1343847902, 1344940741, 1379256115, 1407248412, 1436680646, 1467707219, 1468976222, 1472024415, 1498401239, 1499454686, 1622463042, 1655280685, 1718952517, 1745951773, 1749318240, 1781031237, 1781358592, 1781372103, 1806664939, 1806664943, 1806664947, 1806664951, 1806664972, 1806664990, 1806665009, 1807001603, 1807001609, 1807005756, 1807005789, 1807005800, 180…	64	5	5	0	TRUE	FALSE
56	DM5_central	CM1_central	NA	DM5	CM1	PVM03	T2	https://neuroglancer-demo.appspot.com/#!gs://flyem-user-links/short/2023-12-07.154730.json	https://neuroglancer-demo.appspot.com/#!gs://flyem-user-links/short/2023-12-07.154730.json	https://neuroglancer-demo.appspot.com/#!gs://flyem-user-links/short/2023-12-07.154731.json		720575940623553260, 720575940619575345, 720575940626032917, 720575940620711384, 720575940629212887, 720575940626041346, 720575940633227545, 720575940618419156, 720575940619554725, 720575940605322674, 720575940623672653, 720575940637935011, 720575940611895449, 720575940610239608, 720575940619242305, 720575940611422486, 720575940616287515, 720575940628245647, 720575940627259722, 720575940621385752,…	720575940621176837, 720575940619441345, 720575940618825552, 720575940633683737, 720575940610237646, 720575940625526763, 720575940616812342, 720575940623261481, 720575940618510552, 720575940621604779, 720575940635477902, 720575940617720577, 720575940616032605, 720575940616815424, 720575940618522561, 720575940627362792, 720575940636441200, 720575940621409916, 720575940618641542, 720575940622215935,…	NA	49	49	0	729007932, 884157443, 884498779, 913810960, 977295669, 1049247113, 1051311534, 1097300368, 1190763066, 1225553531, 1251810459, 1252836874, 1256800488, 1283552888, 1283867659, 1283876743, 1290269562, 1315602702, 1321305063, 1344918576, 1345972395, 1346628780, 1376333614, 1377365394, 1380737049, 1406276743, 1419266727, 1436650355, 1436650486, 1436991674, 1465630554, 1466999032, 1467685329, 14676854…	47	3	3	0	TRUE	FALSE
57	DM5_ventral	CM1_ventral	NA	DM5	CM1	985826737,5813079192,2028675474,5812999897,1776308170,1775966802,1934210967,1744603665,1728894101,1965241801,1299581176,1775966739,1933528413,1653204965,1696159313,2005484604,1839405082,1933869902,5813018442,1933866045,1775284660,2028670863,1997636890,5813054736,1729236261,1634088910,5812996994,1788921987,1745614242,1468682633,5813098176,2028339038,5813048265,5813001479,5813039422,1965927721,5901…	T2	https://neuroglancer-demo.appspot.com/#!gs://flyem-user-links/short/2023-12-07.154731.json	https://neuroglancer-demo.appspot.com/#!gs://flyem-user-links/short/2023-12-07.154732.json	https://neuroglancer-demo.appspot.com/#!gs://flyem-user-links/short/2023-12-07.154732.json	https://neuroglancer-demo.appspot.com/#!gs://flyem-user-links/short/2023-12-07.154733.json	720575940618201173, 720575940624045460, 720575940630151030, 720575940632906055, 720575940621574592, 720575940632977378, 720575940628021815, 720575940627631178, 720575940616458309, 720575940610307541, 720575940621601574, 720575940624054883, 720575940618486721, 720575940633783904, 720575940616301083, 720575940629613775, 720575940637783155, 720575940634635406, 720575940611177946, 720575940630694968,…	720575940628781527, 720575940620119023, 720575940615939796, 720575940611332325, 720575940628048999, 720575940632652002, 720575940626654041, 720575940643940900, 720575940632703388, 720575940622530932, 720575940628213303, 720575940618884289, 720575940605274825, 720575940636707391, 720575940637303871, 720575940619087269, 720575940614361868, 720575940612111843, 720575940615684582, 720575940633117591,…	NA	51	51	0	985826737, 1299581176, 1468682633, 1543030620, 1634088910, 1665123251, 1696159313, 1728894101, 1729236261, 1744603665, 1745614242, 1759929057, 1759930196, 1775284660, 1775966718, 1775966739, 1775966802, 1776308149, 1776308170, 1788921987, 1839405082, 1901816133, 1912385114, 1933528413, 1933866045, 1933869902, 1934210394, 1934210967, 1965241801, 1965927721, 1997636890, 2005484604, 2028339038, 2028…	48	2	2	2	FALSE	FALSE
58	DM6_IbSpsP	CM3_IbSpsP	NA	DM6	CM3	PDM21	T2	https://neuroglancer-demo.appspot.com/#!gs://flyem-user-links/short/2023-12-07.154745.json	https://neuroglancer-demo.appspot.com/#!gs://flyem-user-links/short/2023-12-07.154746.json	https://neuroglancer-demo.appspot.com/#!gs://flyem-user-links/short/2023-12-07.154746.json	https://neuroglancer-demo.appspot.com/#!gs://flyem-user-links/short/2023-12-07.154747.json	720575940638919485, 720575940606414526, 720575940610255458, 720575940606301874, 720575940626794257, 720575940624773148, 720575940632996307, 720575940632977633, 720575940627523102, 720575940618608213, 720575940633184908, 720575940605889760, 720575940621283760, 720575940623375595, 720575940613869974, 720575940623490636, 720575940635784560	720575940605726642, 720575940639622272, 720575940614326782, 720575940632454219, 720575940619928917, 720575940622736713, 720575940628631612, 720575940622620296, 720575940624656678, 720575940626942768, 720575940625262108, 720575940616458821, 720575940625213898	NA	17	13	0	910783805, 910787908, 940787029, 941814244, 941831818, 973894912, 1035640810, 1095271087, 1097407853, 1125969140, 1128097470, 1188388754, 5813087532	13	1	1	1	FALSE	FALSE
59	DM6__prim	CM3__prim	NA	DM6	CM3	PVM09	T2	https://neuroglancer-demo.appspot.com/#!gs://flyem-user-links/short/2023-12-07.154747.json	https://neuroglancer-demo.appspot.com/#!gs://flyem-user-links/short/2023-12-07.154748.json	https://neuroglancer-demo.appspot.com/#!gs://flyem-user-links/short/2023-12-07.154748.json		720575940640039040, 720575940628705271, 720575940615245999, 720575940625824999, 720575940636924479, 720575940621782381, 720575940627159498, 720575940634338515, 720575940605583136, 720575940624323475, 720575940623807672, 720575940621595888, 720575940619104027	720575940623260201, 720575940623269470, 720575940623358099, 720575940631690860, 720575940640002256, 720575940625875402, 720575940622578548, 720575940625653223, 720575940619845547, 720575940623199070, 720575940622760682, 720575940608140380, 720575940615612066, 720575940608312924, 720575940639305023	NA	13	15	0	579268807, 1008378448, 1131827390, 1198330286, 1224595273, 1224941044, 1225640135, 1289359184, 1449247522, 5813027016, 5813041180, 5813055913	12	2	2	0	TRUE	FALSE
60	DM6_central1	CM3_central1	NA	DM6	CM3	PVM05	T2	https://neuroglancer-demo.appspot.com/#!gs://flyem-user-links/short/2023-12-07.154737.json	https://neuroglancer-demo.appspot.com/#!gs://flyem-user-links/short/2023-12-07.154738.json	https://neuroglancer-demo.appspot.com/#!gs://flyem-user-links/short/2023-12-07.154738.json		720575940628686595, 720575940632486475, 720575940619619675, 720575940640090576, 720575940632698519, 720575940629643003, 720575940622247861, 720575940617606616, 720575940651434998, 720575940625111354, 720575940632803375, 720575940628571130, 720575940636289599, 720575940623101109, 720575940622836460, 720575940617833419, 720575940615199325, 720575940624407944, 720575940620778968, 720575940628602220,…	720575940624945438, 720575940636962101, 720575940618706112, 720575940645821748, 720575940619103489, 720575940619571614, 720575940629840655, 720575940630641731, 720575940621331405, 720575940633082778, 720575940646572084, 720575940634061167, 720575940635445360, 720575940618607334, 720575940623720935, 720575940619856222, 720575940606229513, 720575940612895135, 720575940637302756, 720575940636267236,…	NA	73	73	0	699311994, 701345660, 851059964, 882435030, 883500704, 913468894, 953013850, 982684196, 1044403618, 1097917138, 1099397913, 1101414231, 1102091961, 1187676192, 1187676208, 1191820507, 1192234894, 1217687906, 1219056506, 1219738275, 1250091489, 1250091549, 1250432148, 1250432434, 1281812747, 1312847648, 1313188640, 1342863468, 1343882325, 1344223510, 1375254211, 1379023266, 1469477133, 1501452885,…	69	4	4	0	TRUE	FALSE
61	DM6_central2	CM3_central2	NA	DM6	CM3	PVM09	T2	https://neuroglancer-demo.appspot.com/#!gs://flyem-user-links/short/2023-12-07.154739.json	https://neuroglancer-demo.appspot.com/#!gs://flyem-user-links/short/2023-12-07.154740.json	https://neuroglancer-demo.appspot.com/#!gs://flyem-user-links/short/2023-12-07.154740.json		720575940622324991, 720575940626938256, 720575940641148405, 720575940623682195, 720575940627065381, 720575940624323110, 720575940623274966, 720575940621475610, 720575940627683588, 720575940635747479, 720575940626442061, 720575940614619282, 720575940631483695, 720575940631122191	720575940612514146, 720575940616946065, 720575940625420986, 720575940632495135, 720575940609695683, 720575940635709541, 720575940631608623, 720575940629701881, 720575940623992317, 720575940620032379, 720575940624152051, 720575940635552948, 720575940632469964, 720575940626818085	NA	14	14	0	915520244, 1040328771, 1133455474, 1134107162, 1155263986, 1201296549, 1318304936, 1323402830, 1350985189, 1383111671, 1434949542, 1443135486, 1694807145	13	0	0	0	TRUE	FALSE
62	DM6_dorso_lateral	CM3_dorso_lateral	NA	DM6	CM3	PDM08	T2	https://neuroglancer-demo.appspot.com/#!gs://flyem-user-links/short/2023-12-07.154734.json	https://neuroglancer-demo.appspot.com/#!gs://flyem-user-links/short/2023-12-07.154734.json	https://neuroglancer-demo.appspot.com/#!gs://flyem-user-links/short/2023-12-07.154735.json		720575940629232322, 720575940638117248, 720575940631373869, 720575940639428515, 720575940604860873, 720575940603854182, 720575940633615820, 720575940637932120, 720575940622186509, 720575940620834669, 720575940636419508, 720575940629430546, 720575940616640576, 720575940629935107, 720575940636111735, 720575940627571714, 720575940608370371, 720575940625170871, 720575940639710928, 720575940615527517,…	720575940611502309, 720575940605068576, 720575940631597905, 720575940641770448, 720575940619114525, 720575940646547764, 720575940621675179, 720575940630320795, 720575940616155933, 720575940619170331, 720575940648807289, 720575940612917105, 720575940617326481, 720575940627087364, 720575940633616415, 720575940631854137, 720575940629784376, 720575940624456947, 720575940626690200, 720575940633803711,…	NA	87	87	0	267559575, 295473400, 295814565, 296837846, 297563270, 297899921, 297921808, 298245448, 298249624, 298586733, 298591075, 298931489, 298957344, 299613271, 299617484, 299617731, 299617849, 299617872, 299954299, 299954300, 299958695, 299958696, 327242287, 327535642, 327566042, 327872615, 328213594, 328896613, 359594119, 359944162, 361700674, 390331583, 423364866, 424089598, 455819680, 485132675, 487…	80	2	2	0	TRUE	FALSE
63	DM6_dorso_medial	CM3_dorso_medial	NA	DM6	CM3	PDM21	T2	https://neuroglancer-demo.appspot.com/#!gs://flyem-user-links/short/2023-12-07.154741.json	https://neuroglancer-demo.appspot.com/#!gs://flyem-user-links/short/2023-12-07.154741.json	https://neuroglancer-demo.appspot.com/#!gs://flyem-user-links/short/2023-12-07.154742.json	https://neuroglancer-demo.appspot.com/#!gs://flyem-user-links/short/2023-12-07.154743.json	720575940619111846, 720575940625968515, 720575940622125153, 720575940622651656, 720575940633676479, 720575940628386942, 720575940628386686, 720575940619322221, 720575940616819345, 720575940629552633, 720575940632424011, 720575940612053106, 720575940633242449, 720575940618468957, 720575940651558646, 720575940637804915, 720575940644492055, 720575940618995541, 720575940613605698, 720575940622610726,…	720575940630849325, 720575940624065038, 720575940630748876, 720575940606436384, 720575940630185295, 720575940628104061, 720575940625144604, 720575940631911905, 720575940617978526, 720575940626814666, 720575940616973313, 720575940642860192, 720575940618745424, 720575940637066352, 720575940620129694, 720575940608185986, 720575940626798480, 720575940608702475, 720575940626469898, 720575940625149367,…	NA	33	32	0	885257860, 885599260, 915610725, 916288036, 916305683, 916305728, 946658448, 947685488, 947988379, 948363764, 949045811, 977654923, 977995787, 977995796, 978336697, 980737209, 1009759779, 1010778549, 1012112398, 1012112486, 1012112513, 1012449420, 1041446765, 1070810640, 1074859771, 1074860306, 1074860632, 1074860678, 1105886434, 1132884644, 1321430335, 5812987457, 5813041705, 5901220093	34	3	3	3	FALSE	FALSE
64	DM6_posterior	CM3_posterior	NA	DM6	CM3	PVM10	T2	https://neuroglancer-demo.appspot.com/#!gs://flyem-user-links/short/2023-12-07.154743.json	https://neuroglancer-demo.appspot.com/#!gs://flyem-user-links/short/2023-12-07.154744.json	https://neuroglancer-demo.appspot.com/#!gs://flyem-user-links/short/2023-12-07.154744.json		720575940612921325, 720575940633070732, 720575940611102577, 720575940626443526, 720575940626083983, 720575940606083529, 720575940621579200, 720575940631984610, 720575940628343818, 720575940619206429, 720575940629547026, 720575940613251178, 720575940614423779, 720575940621445569, 720575940625038488, 720575940630742476, 720575940613430698, 720575940612665494, 720575940627189071, 720575940623580604,…	720575940620738645, 720575940607022769, 720575940639122640, 720575940619478036, 720575940615121662, 720575940617732950, 720575940632842707, 720575940621324927, 720575940645345134, 720575940621383629, 720575940623160102, 720575940627281082, 720575940633204575, 720575940606688779, 720575940637904302, 720575940607673730, 720575940648980857, 720575940630372470, 720575940616256795, 720575940631224889,…	NA	157	158	0	672594073, 765366557, 820710068, 821712204, 853437538, 859152863, 883772374, 884122996, 884123011, 886159795, 888840788, 914829796, 915169946, 915843377, 920895475, 950569546, 950919329, 951234119, 977240945, 978249801, 980262532, 1007550653, 1007895206, 1008581625, 1008595027, 1037267714, 1038079690, 1039280664, 1039970967, 1067616484, 1069983022, 1072715232, 1074735136, 1097623778, 1097642017, …	135	8	8	0	TRUE	TRUE
65	DM6_ventral	CM3_ventral	NA	DM6	CM3	1717290865,1811371175,2000028737,5813133658,1605782659,1713232111,5813001027,1933869698,5812996135,1964921972,1881013117,1565488046,1996625928,1449618949,2027997425,1407248169,1744266747,1911362050,1325470571,1634770661,1933572082,1501716235,1715939282,1695178970,1744608077,1905170140,1713236454,1995956763,2027997498,1875214597,5812995163,5813034397,1995952560,1937258605,1407593231,1533265020,184…	T2	https://neuroglancer-demo.appspot.com/#!gs://flyem-user-links/short/2023-12-07.154736.json	https://neuroglancer-demo.appspot.com/#!gs://flyem-user-links/short/2023-12-07.154736.json	https://neuroglancer-demo.appspot.com/#!gs://flyem-user-links/short/2023-12-07.154737.json		720575940626190504, 720575940619449520, 720575940606870961, 720575940637150798, 720575940612638866, 720575940626740938, 720575940613120618, 720575940633087628, 720575940617167262, 720575940625750098, 720575940629055227, 720575940622044381, 720575940633398123, 720575940607983627, 720575940606970377, 720575940636111935, 720575940632871784, 720575940605238914, 720575940628992207, 720575940626238972,…	720575940610724466, 720575940621260643, 720575940617979472, 720575940627392079, 720575940628967153, 720575940635037176, 720575940625401161, 720575940619540416, 720575940611848874, 720575940628277308, 720575940625938831, 720575940622050328, 720575940609004920, 720575940636082936, 720575940628954362, 720575940660228737, 720575940630893869, 720575940631297810, 720575940640773283, 720575940638064256,…	NA	65	64	0	1282827758, 1325470571, 1407248169, 1407593231, 1449618949, 1501716235, 1533265020, 1565488046, 1605782659, 1623253338, 1634770661, 1682188497, 1695178970, 1697185831, 1713232111, 1713236401, 1713236454, 1715939282, 1717290865, 1718438146, 1744266747, 1744608077, 1758224986, 1776308120, 1811371175, 1849969844, 1873444554, 1875214597, 1881013117, 1905170140, 1911362050, 1933572082, 1933869698, 193…	58	5	5	0	TRUE	FALSE
66	EBa1	DALv2	NA	EBa1	DALv2	AVM07	H	https://neuroglancer-demo.appspot.com/#!gs://flyem-user-links/short/2023-12-07.154749.json	https://neuroglancer-demo.appspot.com/#!gs://flyem-user-links/short/2023-12-07.154750.json	https://neuroglancer-demo.appspot.com/#!gs://flyem-user-links/short/2023-12-07.154750.json	https://neuroglancer-demo.appspot.com/#!gs://flyem-user-links/short/2023-12-07.154751.json	720575940639239908, 720575940638544317, 720575940638282096, 720575940633237402, 720575940623514700, 720575940603919537, 720575940631173120, 720575940613244057, 720575940628805636, 720575940632656941, 720575940630569272, 720575940632118343, 720575940616584607, 720575940623559974, 720575940629840207, 720575940629259023, 720575940628317715, 720575940630348140, 720575940621905869, 720575940623519868,…	720575940618045986, 720575940638594768, 720575940618984861, 720575940629585602, 720575940621065677, 720575940616445250, 720575940637487593, 720575940619436342, 720575940616946662, 720575940622991252, 720575940627109202, 720575940616296763, 720575940605124482, 720575940620010405, 720575940631900697, 720575940626610960, 720575940639209461, 720575940620139643, 720575940626034777, 720575940616134939,…	NA	226	222	0	294792344, 295132845, 295478389, 295482646, 357901388, 388605118, 425126008, 451015547, 515813661, 548878145, 581678043, 607898830, 612703762, 613719036, 638930511, 640630581, 643739027, 670651584, 672006007, 672352543, 673085197, 673362451, 674100160, 700321894, 702704906, 703430259, 706840303, 729328076, 729660692, 733765528, 736173896, 736839651, 766493391, 767174553, 768555687, 768884949, 796…	206	10	10	10	FALSE	FALSE
67	EBp1 (Ito)	NA	This small clone reported only by Ito et al. 2013 includes several types of ExR neurons (ExR1, ExR7, ExR8, likely ExR2) that we believe are generated by DM4 (Hulse et al., 2021, doi: 10.1007/s00359-023-01616-y; Kandimalla et al. 2023, doi: 10.1007/s00359-023-01616-y).	NA	NA	NA	NA	NA	NA	NA	NA	NA	NA	NA	0	0	0	NA	0	0	0	0	NA	NA
68	FLAa1	BAla4	NA	FLAa1	BAla4	AVM21	H	https://neuroglancer-demo.appspot.com/#!gs://flyem-user-links/short/2023-12-07.154752.json	https://neuroglancer-demo.appspot.com/#!gs://flyem-user-links/short/2023-12-07.154752.json	https://neuroglancer-demo.appspot.com/#!gs://flyem-user-links/short/2023-12-07.154753.json		720575940645742884, 720575940632273325, 720575940633634785, 720575940616396511, 720575940617089281, 720575940628445399, 720575940645542276, 720575940628063479, 720575940618642054, 720575940623228430, 720575940609037432, 720575940628659650, 720575940624758361, 720575940633308371	720575940620123631, 720575940631527016, 720575940622932164, 720575940604021425, 720575940636310414, 720575940632681367, 720575940627822729, 720575940625490532, 720575940613746858, 720575940613419506, 720575940631940377, 720575940658863489, 720575940628634536, 720575940630881337, 720575940626363261, 720575940620746478	NA	14	16	0	NA	0	1	1	0	TRUE	TRUE
69	FLAa2	BAmas1	NA	FLAa2	BAmas1	NA	H	https://neuroglancer-demo.appspot.com/#!gs://flyem-user-links/short/2023-12-07.154754.json	https://neuroglancer-demo.appspot.com/#!gs://flyem-user-links/short/2023-12-07.154754.json	https://neuroglancer-demo.appspot.com/#!gs://flyem-user-links/short/2023-12-07.154755.json		720575940628017563, 720575940618670296, 720575940621057159, 720575940620348125, 720575940629137196, 720575940624688642, 720575940606311772, 720575940628079742, 720575940629058391, 720575940643041992, 720575940608419714, 720575940618763686, 720575940613071313, 720575940626928432, 720575940638237662, 720575940621828443, 720575940623989245, 720575940630165007, 720575940639221225, 720575940615950109,…	720575940633292057, 720575940639293312, 720575940621802433, 720575940618563664, 720575940640443533, 720575940614026193, 720575940626146052, 720575940617854676, 720575940623231527, 720575940623001480, 720575940621252468, 720575940626452879, 720575940639697827, 720575940659170433, 720575940616872337, 720575940621282486, 720575940620688177, 720575940643191575, 720575940634776511, 720575940623905719,…	NA	96	96	0	NA	0	2	2	0	TRUE	TRUE
70	FLAa3	BAmas2	NA	FLAa3	BAmas2	NA	H	https://neuroglancer-demo.appspot.com/#!gs://flyem-user-links/short/2023-12-07.154755.json	https://neuroglancer-demo.appspot.com/#!gs://flyem-user-links/short/2023-12-07.154756.json	https://neuroglancer-demo.appspot.com/#!gs://flyem-user-links/short/2023-12-07.154756.json		720575940627466746, 720575940623320649, 720575940620201084, 720575940615792523, 720575940632578346, 720575940616098644, 720575940644966452, 720575940607466435, 720575940624078484, 720575940608903122, 720575940630247784, 720575940629963779, 720575940615716753, 720575940628121143, 720575940616044834, 720575940625960360, 720575940642715040, 720575940618115669, 720575940620156513, 720575940631993415,…	720575940634195039, 720575940640204752, 720575940628337307, 720575940610179790, 720575940625721610, 720575940635895774, 720575940610568305, 720575940616443615, 720575940628121399, 720575940619413317, 720575940634724494, 720575940617425947, 720575940622602025, 720575940616267370, 720575940605156384, 720575940611672746, 720575940644528163, 720575940620441821, 720575940628914152, 720575940633873007,…	NA	53	53	0	NA	0	1	1	0	TRUE	TRUE
71	LALa1_anterior	BAlp2_anterior	NA	LALa1	BAlp2	AVL09	H(NT)	https://neuroglancer-demo.appspot.com/#!gs://flyem-user-links/short/2023-12-07.154757.json	https://neuroglancer-demo.appspot.com/#!gs://flyem-user-links/short/2023-12-07.154758.json	https://neuroglancer-demo.appspot.com/#!gs://flyem-user-links/short/2023-12-07.154758.json		720575940619846310, 720575940628691260, 720575940631126083, 720575940628071939, 720575940622213185, 720575940620789213, 720575940610357458, 720575940634136767, 720575940614220269, 720575940621460115, 720575940622790149, 720575940635932272, 720575940614562271, 720575940611034586, 720575940636928090, 720575940611293554, 720575940629932035, 720575940638215502, 720575940630848323, 720575940613243098,…	720575940623480140, 720575940624273957, 720575940631008396, 720575940646237060, 720575940625926677, 720575940614383426, 720575940617110028, 720575940614239547, 720575940619038400, 720575940638209085, 720575940633394283, 720575940633192985, 720575940609715524, 720575940621935543, 720575940627398984, 720575940645451300, 720575940626094887, 720575940626383635, 720575940617760158, 720575940636083319,…	NA	93	89	0	922595498, 982389963, 983042740, 984440810, 1012289976, 1015458774, 1037895459, 1046177683, 1100381898, 1107441034, 1108563537, 1134819586, 1135169386, 1136852717, 1138915459, 1162534149, 1166545210, 1168487385, 1170309400, 1170645699, 1170970271, 1200554295, 1200998497, 1201335095, 1201659335, 1263405146, 1292971921, 1322051647, 1325479712, 1325799516, 1356173442, 1381397983, 1386854176, 1387868…	88	5	5	0	TRUE	FALSE
72	LALa1_posterior	BAlp2_posterior	NA	LALa1	BAlp2	AVL09	H(NT)	https://neuroglancer-demo.appspot.com/#!gs://flyem-user-links/short/2023-12-07.154759.json	https://neuroglancer-demo.appspot.com/#!gs://flyem-user-links/short/2023-12-07.154759.json	https://neuroglancer-demo.appspot.com/#!gs://flyem-user-links/short/2023-12-07.154800.json		720575940630836162, 720575940608455875, 720575940627406635, 720575940615348689, 720575940621035144, 720575940619598964, 720575940620197759, 720575940616232349, 720575940625825684, 720575940620774388, 720575940615222824, 720575940628769402, 720575940612205938, 720575940645664644, 720575940611295146, 720575940615945558, 720575940612489768, 720575940635762094, 720575940634361195, 720575940638789720,…	720575940608433091, 720575940642354120, 720575940618491485, 720575940621895718, 720575940624250405, 720575940633335487, 720575940639193833, 720575940617307165, 720575940618936011, 720575940624920757, 720575940615840913, 720575940611549810, 720575940630038991, 720575940620188582, 720575940637458830, 720575940628599036, 720575940621390761, 720575940641704077, 720575940637643453, 720575940630039895,…	NA	87	84	0	885794269, 921654144, 1036863032, 1040609241, 1163367993, 1163713145, 1192019859, 1193378968, 1194070053, 1223388206, 1224069121, 1224069760, 1224073798, 1354774257, 1356488109, 1386858837, 1418909155, 1441331113, 1441659409, 1448578991, 1448924003, 1448924172, 1502722492, 1511995143, 1512000006, 1512686574, 1572701493, 1573037501, 1574752002, 1591427698, 1603054520, 1603054747, 1603736585, 16057…	83	1	1	0	TRUE	FALSE
73	LALv1_dorsal	BAmv1_dorsal	NA	LALv1	BAmv1	AVM08	H	https://neuroglancer-demo.appspot.com/#!gs://flyem-user-links/short/2023-12-07.154801.json	https://neuroglancer-demo.appspot.com/#!gs://flyem-user-links/short/2023-12-07.154801.json	https://neuroglancer-demo.appspot.com/#!gs://flyem-user-links/short/2023-12-07.154802.json	https://neuroglancer-demo.appspot.com/#!gs://flyem-user-links/short/2023-12-07.154802.json	720575940617225565, 720575940631675756, 720575940623861479, 720575940635568480, 720575940633057762, 720575940631863583, 720575940632223132, 720575940623808526, 720575940607938517, 720575940607862217, 720575940610603214, 720575940629229586, 720575940636129758, 720575940618564445, 720575940634192339, 720575940648742777, 720575940619707728, 720575940610095322, 720575940612330154, 720575940636090266,…	720575940614766573, 720575940639861301, 720575940643346336, 720575940613429314, 720575940625929971, 720575940631100124, 720575940616824118, 720575940625636964, 720575940613550495, 720575940633741613, 720575940611550701, 720575940616400704, 720575940615457938, 720575940631638073, 720575940620199070, 720575940613673189, 720575940628116376, 720575940616545793, 720575940637674915, 720575940629836611,…	NA	85	86	0	294450495, 295116205, 295141570, 295473813, 295474441, 295474876, 295819960, 296156918, 296497316, 296514350, 358251878, 388246273, 390667603, 421698065, 642715622, 734801540, 766863785, 766864238, 832016427, 858587718, 858604252, 858933153, 858937324, 859618655, 860305498, 885598938, 888598546, 915605943, 916628962, 922069357, 953414780, 957506896, 977339122, 978366493, 988567837, 1008024276, 10…	81	1	1	1	FALSE	FALSE
74	LALv1_ventral	BAmv1_ventral	NA	LALv1	BAmv1	AVM08	H	https://neuroglancer-demo.appspot.com/#!gs://flyem-user-links/short/2023-12-07.154803.json	https://neuroglancer-demo.appspot.com/#!gs://flyem-user-links/short/2023-12-07.154804.json	https://neuroglancer-demo.appspot.com/#!gs://flyem-user-links/short/2023-12-07.154804.json		720575940618628070, 720575940617997396, 720575940627946795, 720575940642061709, 720575940628722284, 720575940622245492, 720575940605114754, 720575940624008521, 720575940628599516, 720575940620263088, 720575940620555696, 720575940611997146, 720575940630922413, 720575940612975853, 720575940620336154, 720575940631645009, 720575940617471813, 720575940621688235, 720575940618735517, 720575940606680450,…	720575940617671896, 720575940608368562, 720575940616035990, 720575940624324708, 720575940612612757, 720575940631799343, 720575940624356863, 720575940629072762, 720575940619211361, 720575940613199279, 720575940626258690, 720575940642134216, 720575940646682676, 720575940614212263, 720575940612442419, 720575940616823862, 720575940622267201, 720575940623862989, 720575940629929273, 720575940612307921,…	NA	97	97	0	327246931, 327933027, 956518968, 1005602221, 1133334809, 1164503211, 1229521890, 1287645091, 1289876930, 1290227332, 1313518091, 1316846140, 1347638398, 1349913709, 1385032953, 1409358980, 1409609847, 1415436978, 1416796486, 1436357277, 1436698436, 1449149249, 1451229570, 1476795236, 1477166538, 1478823319, 1506440282, 1507449839, 1508149851, 1508171833, 1601573013, 1604440343, 1633686836, 165283…	74	5	5	0	TRUE	TRUE
75	LB0_anterior	LB0_anterior	NA	LB0	LB0	NA	part_of_lineage	https://neuroglancer-demo.appspot.com/#!gs://flyem-user-links/short/2023-12-07.154805.json				NA	NA	720575940625345328, 720575940618342966, 720575940632945177, 720575940620537153, 720575940606765758, 720575940624101524, 720575940634571383, 720575940604201830, 720575940628030363, 720575940629361346, 720575940620556966, 720575940616415003, 720575940623223245, 720575940623322877, 720575940611108676, 720575940623380009, 720575940605095346, 720575940617182365, 720575940641545888, 720575940604722278,…	0	0	57	NA	0	0	0	0	TRUE	TRUE
76	LB0_posterior	LB0_posterior	NA	LB0	LB0	NA	part_of_lineage	https://neuroglancer-demo.appspot.com/#!gs://flyem-user-links/short/2023-12-07.154805.json				NA	NA	720575940630956345, 720575940616167986, 720575940622237466, 720575940621488805	0	0	4	NA	0	0	0	0	TRUE	TRUE
77	LB12	LB12	NA	LB12	LB12	NA	H/L	https://neuroglancer-demo.appspot.com/#!gs://flyem-user-links/short/2023-12-07.154806.json	https://neuroglancer-demo.appspot.com/#!gs://flyem-user-links/short/2023-12-07.154807.json	https://neuroglancer-demo.appspot.com/#!gs://flyem-user-links/short/2023-12-07.154807.json		720575940612014131, 720575940614843275, 720575940611462885, 720575940626229337, 720575940637660733, 720575940606839654, 720575940639088216, 720575940636389227, 720575940622681864, 720575940653053601, 720575940610348458, 720575940619928346, 720575940629513802, 720575940639201443, 720575940634864026, 720575940626187014, 720575940622042603, 720575940627021349, 720575940614840715, 720575940612698287,…	720575940612804606, 720575940623222712, 720575940637424547, 720575940642027464, 720575940625314058, 720575940647964281, 720575940621325034, 720575940633041503, 720575940615679282, 720575940617922439, 720575940618876830, 720575940618698411, 720575940637678653, 720575940633201400, 720575940612586151, 720575940616076917, 720575940624229925, 720575940615957663, 720575940632573887, 720575940632068293,…	NA	50	50	0	NA	0	2	2	0	TRUE	TRUE
78	LB19	LB19	NA	LB19	LB19	NA	H/L	https://neuroglancer-demo.appspot.com/#!gs://flyem-user-links/short/2023-12-07.154808.json	https://neuroglancer-demo.appspot.com/#!gs://flyem-user-links/short/2023-12-07.154808.json	https://neuroglancer-demo.appspot.com/#!gs://flyem-user-links/short/2023-12-07.154809.json		720575940646123543, 720575940628911671, 720575940623936304, 720575940631424047, 720575940625467977, 720575940623515980, 720575940627465032, 720575940618816054, 720575940629732713, 720575940642571208, 720575940634595951, 720575940628069904, 720575940622755056, 720575940629244871, 720575940639654352, 720575940614400443, 720575940639630325, 720575940618424405, 720575940624581875, 720575940628134555,…	720575940627402058, 720575940633535328, 720575940621368858, 720575940616347478, 720575940622229825, 720575940628031896, 720575940619993776, 720575940624699454, 720575940637321079, 720575940619259558, 720575940628869392, 720575940615678866, 720575940634727137, 720575940629460524, 720575940625119671, 720575940616605441, 720575940606878386, 720575940627565059, 720575940640353077, 720575940629201372,…	NA	54	55	0	NA	0	4	4	0	TRUE	TRUE
79	LB23	LB23	NA	LB23	LB23	NA	H/L	https://neuroglancer-demo.appspot.com/#!gs://flyem-user-links/short/2023-12-07.154810.json	https://neuroglancer-demo.appspot.com/#!gs://flyem-user-links/short/2023-12-07.154810.json	https://neuroglancer-demo.appspot.com/#!gs://flyem-user-links/short/2023-12-07.154811.json		720575940616853853, 720575940634683237, 720575940621355759, 720575940618777684, 720575940634948014, 720575940604705312, 720575940622102154, 720575940632506947, 720575940615159859, 720575940632836947, 720575940617114418, 720575940622042373, 720575940627444234, 720575940638092634, 720575940628590312, 720575940632105100, 720575940644473760, 720575940618961857, 720575940634617952, 720575940623193549,…	720575940626295396, 720575940623164429, 720575940615740834, 720575940633233036, 720575940633921453, 720575940627820104, 720575940622225800, 720575940618058667, 720575940618786798, 720575940631021220, 720575940613863958, 720575940613432360, 720575940630753662, 720575940647034676, 720575940619608625, 720575940632057570, 720575940621009773, 720575940632634532, 720575940626618000, 720575940639152361,…	NA	21	22	0	NA	0	1	1	0	TRUE	TRUE
80	LB3	LB3	NA	LB3	LB3	NA	H/L	https://neuroglancer-demo.appspot.com/#!gs://flyem-user-links/short/2023-12-07.154812.json	https://neuroglancer-demo.appspot.com/#!gs://flyem-user-links/short/2023-12-07.154812.json	https://neuroglancer-demo.appspot.com/#!gs://flyem-user-links/short/2023-12-07.154813.json		720575940625711626, 720575940620249471, 720575940606185090, 720575940629729084, 720575940619997819, 720575940613118826, 720575940617199424, 720575940617216576, 720575940632516367, 720575940638203881, 720575940624755383, 720575940634392531, 720575940631621843, 720575940627574921, 720575940628506871, 720575940635242126, 720575940634326172, 720575940604396209, 720575940613849962, 720575940620863820,…	720575940611768803, 720575940643524808, 720575940632041676, 720575940640912984, 720575940646100020, 720575940632413970, 720575940627032851, 720575940627071690, 720575940624792810, 720575940611400470, 720575940606720969, 720575940625686538, 720575940605771948, 720575940630157635, 720575940615430230, 720575940653167777, 720575940629034583, 720575940621539113, 720575940640888920, 720575940620148092,…	NA	175	176	0	NA	0	10	10	0	TRUE	TRUE
81	LB3__prim	LB3__prim	NA	LB3	LB3	NA	part_of_lineage	https://neuroglancer-demo.appspot.com/#!gs://flyem-user-links/short/2023-12-07.154813.json	https://neuroglancer-demo.appspot.com/#!gs://flyem-user-links/short/2023-12-07.154814.json	https://neuroglancer-demo.appspot.com/#!gs://flyem-user-links/short/2023-12-07.154815.json		720575940632607948, 720575940633992346, 720575940608770313, 720575940607446281, 720575940632014935, 720575940622650582, 720575940625847810, 720575940630521292, 720575940624450352	720575940624342825, 720575940611965593, 720575940639268771, 720575940628785468, 720575940638745141, 720575940614643350, 720575940622667303, 720575940616695099, 720575940620346673	NA	9	9	0	NA	0	1	1	0	TRUE	TRUE
82	LB5	LB5	NA	LB5	LB5	NA	H/L	https://neuroglancer-demo.appspot.com/#!gs://flyem-user-links/short/2023-12-07.154815.json	https://neuroglancer-demo.appspot.com/#!gs://flyem-user-links/short/2023-12-07.154816.json	https://neuroglancer-demo.appspot.com/#!gs://flyem-user-links/short/2023-12-07.154816.json		720575940637742150, 720575940627426835, 720575940624994568, 720575940628120189, 720575940616615453, 720575940603944382, 720575940622466027, 720575940639177891, 720575940624273149, 720575940633521828, 720575940624222205, 720575940609425874, 720575940638557312, 720575940632508627, 720575940615482878, 720575940629987587, 720575940615076162, 720575940621701846, 720575940624454221, 720575940623501644,…	720575940606720265, 720575940636748095, 720575940633007073, 720575940633017903, 720575940639037016, 720575940615244595, 720575940629598935, 720575940628530961, 720575940606676572, 720575940632900503, 720575940620026864, 720575940634844408, 720575940621149709, 720575940611496165, 720575940619414321, 720575940630772547, 720575940612738197, 720575940605703456, 720575940631595603, 720575940640704061,…	NA	71	70	0	NA	0	3	3	0	TRUE	TRUE
83	LB6	LB6	NA	LB6	LB6	NA	H/L	https://neuroglancer-demo.appspot.com/#!gs://flyem-user-links/short/2023-12-07.154817.json	https://neuroglancer-demo.appspot.com/#!gs://flyem-user-links/short/2023-12-07.154817.json	https://neuroglancer-demo.appspot.com/#!gs://flyem-user-links/short/2023-12-07.154818.json		720575940619905916, 720575940610499523, 720575940634525303, 720575940614828269, 720575940639802685, 720575940603786686, 720575940620815896, 720575940606441941, 720575940610322040, 720575940622352764, 720575940630712493, 720575940621021278, 720575940619862720, 720575940615385798, 720575940624234242, 720575940613814971, 720575940640422016, 720575940617689816, 720575940626639259, 720575940622786317,…	720575940628487153, 720575940624154604, 720575940612805118, 720575940632161311, 720575940638175558, 720575940633961773, 720575940650535670, 720575940619944513, 720575940613311914, 720575940635839845, 720575940636098367, 720575940622806247, 720575940617249254, 720575940609844117, 720575940631498925, 720575940630569413, 720575940620595883, 720575940627303699, 720575940614959675, 720575940616548416,…	NA	52	52	0	NA	0	4	4	0	TRUE	TRUE
84	LB7	LB7	NA	LB7	LB7	NA	H/L	https://neuroglancer-demo.appspot.com/#!gs://flyem-user-links/short/2023-12-07.154819.json	https://neuroglancer-demo.appspot.com/#!gs://flyem-user-links/short/2023-12-07.154819.json	https://neuroglancer-demo.appspot.com/#!gs://flyem-user-links/short/2023-12-07.154820.json		720575940620804566, 720575940612058543, 720575940632626402, 720575940639159797, 720575940625187940, 720575940621700789, 720575940610091955, 720575940619169950, 720575940639159029, 720575940626296339, 720575940606856405, 720575940615821981, 720575940631627551, 720575940631051065, 720575940611610670, 720575940614478658, 720575940632574946, 720575940624374334, 720575940626189657, 720575940629725545,…	720575940615659521, 720575940614181585, 720575940622929193, 720575940647478148, 720575940626162983, 720575940629965708, 720575940624882151, 720575940621340710, 720575940616130646, 720575940630990533, 720575940618427156, 720575940651011449, 720575940637849822, 720575940617663093, 720575940622805700, 720575940630033913, 720575940614682274, 720575940620915224, 720575940618086535, 720575940639539840,…	NA	81	80	0	NA	0	4	4	0	TRUE	TRUE
85	LB7__prim	LB7__prim	NA	LB7	LB7	NA	part_of_lineage	https://neuroglancer-demo.appspot.com/#!gs://flyem-user-links/short/2023-12-07.154821.json	https://neuroglancer-demo.appspot.com/#!gs://flyem-user-links/short/2023-12-07.154821.json	https://neuroglancer-demo.appspot.com/#!gs://flyem-user-links/short/2023-12-07.154822.json		720575940628125715, 720575940611905177, 720575940624378556, 720575940631742381, 720575940639244777, 720575940622154266, 720575940628417280, 720575940622633716, 720575940638201919, 720575940644467360, 720575940625641402, 720575940660236673, 720575940616504977, 720575940620304110, 720575940618514043, 720575940614581502, 720575940655013281, 720575940642449909, 720575940619378123, 720575940623381286,…	720575940624198168, 720575940635608312, 720575940639512192, 720575940616298171, 720575940631693354, 720575940648188548, 720575940644968302, 720575940622066390, 720575940632029496, 720575940629240263, 720575940632463890, 720575940627002776, 720575940608716809, 720575940627828552, 720575940632681636, 720575940623253235, 720575940622263873, 720575940634915691, 720575940631283267, 720575940622516941,…	NA	23	23	0	NA	0	6	6	0	TRUE	TRUE
86	LHa1	BLAd1	NA	LHa1	BLAd1	ADL13	H(NT)	https://neuroglancer-demo.appspot.com/#!gs://flyem-user-links/short/2023-12-07.154822.json	https://neuroglancer-demo.appspot.com/#!gs://flyem-user-links/short/2023-12-07.154823.json	https://neuroglancer-demo.appspot.com/#!gs://flyem-user-links/short/2023-12-07.154823.json		720575940619662445, 720575940630367196, 720575940628983272, 720575940631461674, 720575940618587622, 720575940629548794, 720575940629720958, 720575940614125378, 720575940635015615, 720575940632817709, 720575940621911813, 720575940633194892, 720575940638075967, 720575940622245953, 720575940619160559, 720575940610993362, 720575940626985253, 720575940629661306, 720575940614955670, 720575940623567082,…	720575940635545848, 720575940628023882, 720575940620707750, 720575940619511345, 720575940625703114, 720575940620482182, 720575940620051079, 720575940608116316, 720575940622428167, 720575940627077714, 720575940611498389, 720575940605992369, 720575940640732477, 720575940623223283, 720575940630587410, 720575940634730722, 720575940635734935, 720575940623106952, 720575940609905220, 720575940620197790,…	NA	69	69	0	296203608, 296846109, 297192204, 297921527, 328525017, 329211098, 329581637, 360254511, 360578457, 360578625, 390579059, 390589591, 390948259, 390948580, 391609333, 391954490, 392640591, 420956527, 421271305, 421957711, 422311625, 422656780, 423330124, 425803370, 451304268, 451644891, 451646040, 451987038, 451995819, 452664348, 452677169, 453665759, 454697392, 482002701, 483021600, 486116439, 511…	69	1	1	0	TRUE	FALSE
87	LHa1_posterior	NA	The LHa1 clone reported by Yu et al. 2013 includes a posterior tract that we cannot identify in FAFB.	LHa1	BLAd1	NA	NA	NA	NA	NA	NA	NA	NA	NA	0	0	0	NA	0	0	0	0	NA	NA
88	LHa2	BLVa1	NA	LHa2	BLVa1	ADL04	H(NT)	https://neuroglancer-demo.appspot.com/#!gs://flyem-user-links/short/2023-12-07.154824.json	https://neuroglancer-demo.appspot.com/#!gs://flyem-user-links/short/2023-12-07.154825.json	https://neuroglancer-demo.appspot.com/#!gs://flyem-user-links/short/2023-12-07.154825.json	https://neuroglancer-demo.appspot.com/#!gs://flyem-user-links/short/2023-12-07.154826.json	720575940613066536, 720575940639183805, 720575940609880900, 720575940636531118, 720575940616565365, 720575940621371252, 720575940637241566, 720575940638096959, 720575940627679306, 720575940608987605, 720575940608974549, 720575940635114591, 720575940627627029, 720575940626888336, 720575940610895826, 720575940630603884, 720575940624020323, 720575940615448642, 720575940620775645, 720575940623403900,…	720575940635013311, 720575940620382400, 720575940628934403, 720575940623273254, 720575940635175023, 720575940631193106, 720575940631459385, 720575940623439996, 720575940608461251, 720575940615116207, 720575940637696858, 720575940639368270, 720575940615828923, 720575940614662517, 720575940630618711, 720575940618116693, 720575940625694512, 720575940624348168, 720575940620239013, 720575940605039788,…	NA	93	93	0	329206270, 359560118, 359581549, 360237353, 360595711, 390586997, 391276906, 391945237, 419880359, 424384254, 450933288, 450933392, 450951445, 452327439, 452336396, 452676790, 452681716, 454377810, 455728985, 481653694, 481989534, 482685041, 485723857, 485732870, 486073599, 486444499, 511970945, 514073634, 514406435, 516762858, 516771668, 542665187, 543770627, 547115923, 549521047, 574128034, 574…	87	2	2	2	FALSE	FALSE
89	LHa3	BLVa2	NA	LHa3	BLVa2	ADL10	H(NT)	https://neuroglancer-demo.appspot.com/#!gs://flyem-user-links/short/2023-12-07.154826.json	https://neuroglancer-demo.appspot.com/#!gs://flyem-user-links/short/2023-12-07.154827.json	https://neuroglancer-demo.appspot.com/#!gs://flyem-user-links/short/2023-12-07.154828.json	https://neuroglancer-demo.appspot.com/#!gs://flyem-user-links/short/2023-12-07.154828.json	720575940625059765, 720575940612920434, 720575940628958724, 720575940635280632, 720575940618893633, 720575940635157867, 720575940613288871, 720575940619133387, 720575940627403108, 720575940630281687, 720575940621003617, 720575940617984340, 720575940627224719, 720575940627121436, 720575940612506595, 720575940615955910, 720575940621372630, 720575940611902450, 720575940631045151, 720575940621578118,…	720575940639181365, 720575940615719570, 720575940615233843, 720575940627800409, 720575940618834017, 720575940623498634, 720575940615368401, 720575940612439761, 720575940614464167, 720575940639264245, 720575940615076213, 720575940634513838, 720575940623871502, 720575940644762784, 720575940631433954, 720575940611751731, 720575940616671042, 720575940621336873, 720575940620842996, 720575940612361106,…	NA	93	90	0	294437328, 294778999, 295120601, 295439322, 295456869, 295461707, 295461871, 295470623, 295780154, 295785459, 295798962, 295799057, 295807429, 296489073, 325814669, 325834652, 326154371, 326159897, 327152465, 327220514, 327857238, 328519904, 329566467, 356832459, 356832508, 357496172, 357832762, 357855613, 358874595, 358878546, 359210479, 359555628, 359555689, 360259229, 360928792, 388513242, 389…	94	2	2	2	FALSE	FALSE
90	LHa4 (Ito)	NA	This may be LHa2 but with the positions of cell bodies shifted, which is common for lineages located laterally due to the growth of the optic lobe during metamorphosis.	NA	NA	NA	NA	NA	NA	NA	NA	NA	NA	NA	0	0	0	NA	0	0	0	0	NA	NA
91	LHd1	DPLd	NA	LHd1	DPLd	ADL17	H(NT)	https://neuroglancer-demo.appspot.com/#!gs://flyem-user-links/short/2023-12-07.154829.json	https://neuroglancer-demo.appspot.com/#!gs://flyem-user-links/short/2023-12-07.154829.json	https://neuroglancer-demo.appspot.com/#!gs://flyem-user-links/short/2023-12-07.154830.json		720575940640422478, 720575940619048533, 720575940634684055, 720575940631345708, 720575940636607118, 720575940621689584, 720575940613003669, 720575940612534681, 720575940646624900, 720575940622071849, 720575940616026262, 720575940611253746, 720575940627842308, 720575940637145828, 720575940625681850, 720575940611676974, 720575940620607025, 720575940608604427, 720575940620676312, 720575940611909861,…	720575940614919062, 720575940614082962, 720575940611007586, 720575940625690604, 720575940606769086, 720575940620054663, 720575940633207436, 720575940649748857, 720575940628130941, 720575940615344179, 720575940611292339, 720575940629439238, 720575940611119578, 720575940638607779, 720575940636084634, 720575940625803408, 720575940619870190, 720575940629523706, 720575940627100965, 720575940629460930,…	NA	61	62	0	329210713, 329215976, 329561615, 329906396, 359913782, 360236750, 360238069, 360246734, 360578907, 360583021, 360914617, 361269864, 361955275, 391958379, 392299403, 421310144, 421620469, 422635203, 455746581, 456427944, 456427965, 457516092, 457516218, 485093313, 487454622, 487812620, 488550675, 512635818, 518847630, 541615964, 545082184, 547457113, 549895967, 580244242, 580585323, 580585427, 580…	55	3	3	0	TRUE	FALSE
92	LHd2	DPLm2	NA	LHd2	DPLm2	PDL13	H(NT)	https://neuroglancer-demo.appspot.com/#!gs://flyem-user-links/short/2023-12-07.154831.json	https://neuroglancer-demo.appspot.com/#!gs://flyem-user-links/short/2023-12-07.154831.json	https://neuroglancer-demo.appspot.com/#!gs://flyem-user-links/short/2023-12-07.154832.json	https://neuroglancer-demo.appspot.com/#!gs://flyem-user-links/short/2023-12-07.154832.json	720575940617259387, 720575940636644276, 720575940611739285, 720575940633614818, 720575940607891979, 720575940626143550, 720575940613211055, 720575940610514478, 720575940616605579, 720575940625124535, 720575940619927893, 720575940635371164, 720575940612374501, 720575940632259887, 720575940614478230, 720575940628747080, 720575940634492011, 720575940636301431, 720575940639661939, 720575940627174931,…	720575940633144312, 720575940635498394, 720575940609850436, 720575940606650400, 720575940619506823, 720575940632271405, 720575940610369378, 720575940623911354, 720575940624914108, 720575940633090515, 720575940620825108, 720575940619914837, 720575940609777198, 720575940631160972, 720575940624200336, 720575940620408353, 720575940609931128, 720575940634697573, 720575940632483090, 720575940625976394,…	NA	83	84	0	294424196, 294432626, 295434457, 295443724, 324790113, 325122525, 325446181, 325455305, 325791855, 326124243, 326137566, 326460989, 326475920, 327852276, 328879562, 355453590, 355816896, 356131764, 356136008, 356140121, 356467849, 356468264, 356472660, 356481698, 356486199, 356818390, 357150583, 358501372, 358865451, 358879127, 386821054, 386821081, 386825553, 386825636, 386825720, 386825792, 387…	76	6	6	6	FALSE	FALSE
93	LHl1	BLD4	NA	LHl1	BLD4	ADL01	H/L	https://neuroglancer-demo.appspot.com/#!gs://flyem-user-links/short/2023-12-07.154833.json	https://neuroglancer-demo.appspot.com/#!gs://flyem-user-links/short/2023-12-07.154833.json	https://neuroglancer-demo.appspot.com/#!gs://flyem-user-links/short/2023-12-07.154834.json		720575940628847867, 720575940615917580, 720575940633033567, 720575940635354268, 720575940631710860, 720575940614666658, 720575940628942842, 720575940612109786, 720575940638228336, 720575940624754919, 720575940620639982, 720575940620462686, 720575940638148224, 720575940648711033, 720575940603683505, 720575940625685296, 720575940628489516, 720575940622085146, 720575940629283659, 720575940640990040,…	720575940632790753, 720575940632832301, 720575940624187133, 720575940628256763, 720575940636705502, 720575940621041488, 720575940629546246, 720575940615781307, 720575940617470932, 720575940616303105, 720575940620062633, 720575940612403427, 720575940623444676, 720575940640794483, 720575940617911041, 720575940619061999, 720575940620552539, 720575940611538126, 720575940630353682, 720575940608629973,…	NA	86	86	0	357490931, 357823645, 388513464, 511966686, 512645188, 512981720, 604031105, 605791875, 607096048, 638136190, 640221192, 667474054, 669171261, 669852092, 700878180, 700878295, 705381843, 728483069, 730882970, 732280395, 760541793, 761580655, 762957069, 764006565, 766781641, 789580340, 792610827, 794337453, 820581199, 822289778, 823668338, 823988254, 823999989, 851317951, 881991445, 882685590, 883…	84	2	2	0	TRUE	FALSE
94	LHl2_dorsal	DPLal2_dorsal	NA	LHl2	DPLal2	ADL15	H	https://neuroglancer-demo.appspot.com/#!gs://flyem-user-links/short/2023-12-07.154835.json	https://neuroglancer-demo.appspot.com/#!gs://flyem-user-links/short/2023-12-07.154835.json	https://neuroglancer-demo.appspot.com/#!gs://flyem-user-links/short/2023-12-07.154836.json	https://neuroglancer-demo.appspot.com/#!gs://flyem-user-links/short/2023-12-07.154836.json	720575940608971221, 720575940612007122, 720575940628766480, 720575940619841456, 720575940621226917, 720575940620265664, 720575940609320004, 720575940627739225, 720575940629901819, 720575940608623371, 720575940629896764, 720575940622775443, 720575940631227343, 720575940616849041, 720575940631671404, 720575940620141691, 720575940624323113, 720575940604714208, 720575940625025207, 720575940622607069,…	720575940614525078, 720575940630836471, 720575940612132826, 720575940647961652, 720575940620660207, 720575940629489212, 720575940654932385, 720575940615885766, 720575940619420838, 720575940614719634, 720575940630037036, 720575940615000426, 720575940624602701, 720575940614042178, 720575940637326967, 720575940643311245, 720575940639106613, 720575940626482521, 720575940629378903, 720575940610427512,…	NA	73	76	0	328883562, 360242173, 360314997, 361264970, 362299997, 391716661, 392645419, 421957539, 424776680, 424780893, 424781115, 425121959, 425471220, 451382570, 451995734, 452336897, 455828904, 456187010, 482417237, 483017681, 511617404, 512765816, 513404289, 516780722, 517838849, 517842578, 543321179, 543412198, 544107243, 544107335, 547158593, 550638250, 551298257, 551989415, 573683438, 573699419, 574…	72	2	2	2	FALSE	FALSE
95	LHl2_ventral	DPLal2_ventral	NA	LHl2	DPLal2	ADL21	H	https://neuroglancer-demo.appspot.com/#!gs://flyem-user-links/short/2023-12-07.154837.json	https://neuroglancer-demo.appspot.com/#!gs://flyem-user-links/short/2023-12-07.154837.json	https://neuroglancer-demo.appspot.com/#!gs://flyem-user-links/short/2023-12-07.154838.json		720575940633298735, 720575940629670735, 720575940626841752, 720575940626252053, 720575940612619470, 720575940612534990, 720575940641137293, 720575940627613801, 720575940625340435, 720575940623805223, 720575940626800145, 720575940615446782, 720575940628884674, 720575940622428374, 720575940638978793, 720575940642889508, 720575940623990797, 720575940628240521, 720575940630001464, 720575940619984286,…	720575940639806296, 720575940630006735, 720575940611690477, 720575940631064387, 720575940620203968, 720575940641296525, 720575940619075920, 720575940633190355, 720575940630695511, 720575940618303296, 720575940621547015, 720575940622268597, 720575940609032824, 720575940613919126, 720575940620362918, 720575940615455742, 720575940630008783, 720575940629431299, 720575940630925229, 720575940636575662,…	NA	44	45	0	392304239, 735008444, 736079298, 766389431, 766738741, 797082982, 797423594, 890883360, 919177076, 921590115, 1009600421, 1014327691, 1039293613, 1041001961, 1041343227, 1042703654, 1043022708, 1043298586, 1043669697, 1043700428, 1044339802, 1044356616, 1044377644, 1074057874, 1074333284, 1074337817, 1074337946, 1074674316, 1105083895, 1105713483, 1105713515, 1131485772, 1131810172, 1131810273, 1…	46	2	2	0	TRUE	FALSE
96	LHl3	BLVa2b	NA	LHl3	BLVa2b	ADL24	H/L	https://neuroglancer-demo.appspot.com/#!gs://flyem-user-links/short/2023-12-07.154839.json	https://neuroglancer-demo.appspot.com/#!gs://flyem-user-links/short/2023-12-07.154839.json	https://neuroglancer-demo.appspot.com/#!gs://flyem-user-links/short/2023-12-07.154840.json	https://neuroglancer-demo.appspot.com/#!gs://flyem-user-links/short/2023-12-07.154840.json	720575940630599161, 720575940636526308, 720575940636772014, 720575940628694394, 720575940633146961, 720575940619506481, 720575940619253809, 720575940629676926, 720575940620718318, 720575940629232377, 720575940630142007, 720575940630979128, 720575940638616542, 720575940616570783	720575940624890126, 720575940620472454, 720575940631248711, 720575940640855715, 720575940608589323, 720575940602977248, 720575940622977577, 720575940621018977, 720575940635840233, 720575940618629350, 720575940621374374, 720575940627153957, 720575940639124029, 720575940617187421	NA	14	14	0	294445804, 326817510, 329560716, 360255138, 389545760, 420908078, 482680447, 572046627, 575081131, 665454282, 696126258, 5813010511, 5813056083, 5813105722	14	0	0	0	FALSE	FALSE
97	LHl4_dorsal	BLD1_dorsal	NA	LHl4	BLD1	ADL05	H	https://neuroglancer-demo.appspot.com/#!gs://flyem-user-links/short/2023-12-07.154841.json	https://neuroglancer-demo.appspot.com/#!gs://flyem-user-links/short/2023-12-07.154841.json	https://neuroglancer-demo.appspot.com/#!gs://flyem-user-links/short/2023-12-07.154842.json	https://neuroglancer-demo.appspot.com/#!gs://flyem-user-links/short/2023-12-07.154842.json	720575940637297271, 720575940628027005, 720575940634056493, 720575940615792946, 720575940629648881, 720575940626924035, 720575940621174151, 720575940632616908, 720575940633151057, 720575940621224052, 720575940646412323, 720575940636524133, 720575940621755124, 720575940622510964, 720575940625698096, 720575940618886454, 720575940608364124, 720575940610762850, 720575940629486530, 720575940612504434,…	720575940631908712, 720575940631766339, 720575940612499609, 720575940625686458, 720575940608605705, 720575940632092879, 720575940630110263, 720575940610915026, 720575940635068255, 720575940629675902, 720575940624928574, 720575940626792025, 720575940629345639, 720575940622612957, 720575940630281319, 720575940639277119, 720575940625113013, 720575940626961694, 720575940631877688, 720575940623093197,…	NA	93	92	0	389204929, 389217959, 419548541, 480931586, 511949534, 542293528, 542639377, 543333530, 545738451, 573324939, 575729037, 576773752, 605723658, 608465100, 634363193, 634712475, 634712940, 635091875, 635385969, 665735597, 666451615, 667141710, 668148078, 668485522, 669857319, 696095464, 696772937, 697456597, 697793250, 698829728, 699160906, 699161039, 700884019, 727808408, 728483249, 729211483, 730…	89	3	3	3	FALSE	FALSE
98	LHl4_posterior	BLD1_posterior	NA	LHl4	BLD1	PDL12	H	https://neuroglancer-demo.appspot.com/#!gs://flyem-user-links/short/2023-12-07.154843.json	https://neuroglancer-demo.appspot.com/#!gs://flyem-user-links/short/2023-12-07.154844.json	https://neuroglancer-demo.appspot.com/#!gs://flyem-user-links/short/2023-12-07.154844.json		720575940610747315, 720575940618082949, 720575940619141425, 720575940616364405, 720575940606077570, 720575940638510680, 720575940627111623, 720575940610776818, 720575940627050021, 720575940618606310, 720575940621235988, 720575940632808519, 720575940629950917, 720575940616262506, 720575940628911876, 720575940635514548, 720575940619772737, 720575940617548869, 720575940631368076, 720575940626253086,…	720575940640179790, 720575940632323896, 720575940619456837, 720575940619954693, 720575940628173623, 720575940628653255, 720575940624599492, 720575940626911131, 720575940620129961, 720575940629158418, 720575940627744345, 720575940647287428, 720575940630273910, 720575940626535973, 720575940612814498, 720575940651076854, 720575940639410384, 720575940616936731, 720575940635977306, 720575940628631824,…	NA	81	80	0	543766436, 667538952, 725860918, 729957687, 794752471, 881596353, 913754682, 943416162, 977218524, 977913894, 1005149651, 1006560977, 1007576087, 1069187878, 1071640835, 1162305766, 1190400775, 1221285128, 1283151657, 1285849782, 1345087352, 1347907087, 1351623779, 1378156512, 1378544024, 1379355446, 1410049368, 1410631868, 1437306571, 1437652965, 1437958811, 1439301519, 1439979494, 1471337364, 1…	79	7	7	0	TRUE	FALSE
99	LHp1	BLP3_or_4	NA	LHp1	BLP3_or_4	PDL08	H(NT)	https://neuroglancer-demo.appspot.com/#!gs://flyem-user-links/short/2023-12-07.154845.json	https://neuroglancer-demo.appspot.com/#!gs://flyem-user-links/short/2023-12-07.154846.json	https://neuroglancer-demo.appspot.com/#!gs://flyem-user-links/short/2023-12-07.154846.json	https://neuroglancer-demo.appspot.com/#!gs://flyem-user-links/short/2023-12-07.154847.json	720575940614103761, 720575940623282175, 720575940631758111, 720575940624756723, 720575940632099212, 720575940614468007, 720575940647472260, 720575940607471829, 720575940624811499, 720575940609171524, 720575940607208882, 720575940623064968, 720575940629646974, 720575940622674712, 720575940638115817, 720575940627631893, 720575940633599201, 720575940610045402, 720575940632437412, 720575940630694394,…	720575940629236291, 720575940629044862, 720575940622733133, 720575940614953565, 720575940624299412, 720575940642682843, 720575940628983119, 720575940632273233, 720575940630366684, 720575940626492059, 720575940639685437, 720575940622195324, 720575940620112007, 720575940622090316, 720575940615782050, 720575940646508852, 720575940620178141, 720575940634663319, 720575940638097983, 720575940603492012,…	NA	97	99	0	329258532, 359223830, 359524536, 388854495, 389917104, 450919762, 452672881, 480258202, 480931876, 482006328, 483004258, 514060419, 514747179, 516085453, 541952417, 541956768, 541957126, 542639270, 542980274, 543002278, 572642334, 574037479, 574696428, 578155687, 603340681, 604022763, 604731022, 605416852, 605727696, 605740410, 608162891, 634029702, 634711906, 634717239, 636758191, 637121560, 666…	98	1	1	1	FALSE	FALSE
100	LHp2	DPLp1	NA	LHp2	DPLp1	PDL10,PDL14,PDL27	L	https://neuroglancer-demo.appspot.com/#!gs://flyem-user-links/short/2023-12-07.154847.json	https://neuroglancer-demo.appspot.com/#!gs://flyem-user-links/short/2023-12-07.154848.json	https://neuroglancer-demo.appspot.com/#!gs://flyem-user-links/short/2023-12-07.154849.json		720575940631172748, 720575940631278417, 720575940633372607, 720575940629925207, 720575940611594970, 720575940640253403, 720575940616386850, 720575940623780872, 720575940617480121, 720575940619491828, 720575940624473918, 720575940624051760, 720575940621558762, 720575940624184905, 720575940627784442, 720575940630872698, 720575940626063544, 720575940632544543, 720575940631319144, 720575940624275711,…	720575940657919873, 720575940622832880, 720575940622660535, 720575940621740833, 720575940634943344, 720575940634630245, 720575940627253510, 720575940603673056, 720575940629011703, 720575940621457079, 720575940628884854, 720575940625516808, 720575940623621157, 720575940631898961, 720575940616612313, 720575940612582809, 720575940624133925, 720575940628153981, 720575940650985337, 720575940624314468,…	NA	183	185	0	294445931, 294756576, 294760680, 294760837, 294773987, 294774719, 294782488, 295107514, 295111672, 295127956, 295779879, 295816140, 296846768, 325472654, 325787243, 325797488, 325797575, 325802256, 325815440, 326164634, 326812225, 326817565, 326884250, 327506825, 327851331, 327865394, 330246657, 356499529, 356503889, 356818664, 357160116, 358515278, 359279388, 360596183, 386838513, 387170738, 387…	176	7	7	0	TRUE	FALSE
101	LHp3	CP5	NA	LHp3	CP5	PDL23	H(NT)	https://neuroglancer-demo.appspot.com/#!gs://flyem-user-links/short/2023-12-07.154849.json	https://neuroglancer-demo.appspot.com/#!gs://flyem-user-links/short/2023-12-07.154850.json	https://neuroglancer-demo.appspot.com/#!gs://flyem-user-links/short/2023-12-07.154850.json	https://neuroglancer-demo.appspot.com/#!gs://flyem-user-links/short/2023-12-07.154851.json	720575940614707874, 720575940630259783, 720575940634017069, 720575940628616044, 720575940618595558, 720575940620177275, 720575940624497927, 720575940615137199, 720575940622164735, 720575940659857025, 720575940605602946, 720575940635067417, 720575940617147321, 720575940614215830, 720575940631732527, 720575940604988518, 720575940613426930, 720575940612918898, 720575940629709182, 720575940618111261,…	720575940607012482, 720575940629568638, 720575940620719832, 720575940623225513, 720575940630870871, 720575940628171068, 720575940659835265, 720575940626394626, 720575940628013898, 720575940614113856, 720575940628372123, 720575940644545060, 720575940612850538, 720575940621118855, 720575940620193752, 720575940619593552, 720575940625388848, 720575940626441786, 720575940617989588, 720575940623631596,…	NA	38	35	0	295805243, 296153261, 326159907, 356144721, 359529027, 390599254, 419216386, 451646125, 480931947, 485387561, 511267279, 541663112, 572647105, 573056433, 573708714, 605063393, 694813336, 729228602, 758636869, 759582005, 787909611, 880323994, 911012735, 973047668, 1005119041, 5812980282, 5812982844, 5813010159, 5813010180, 5813047130, 5813047174, 5813056026, 5813083717, 5813094592, 5901213816	35	1	1	1	FALSE	FALSE
102	MD0__prim	MD0__prim	NA	MD0	MD0	NA	primary_lineage	https://neuroglancer-demo.appspot.com/#!gs://flyem-user-links/short/2023-12-07.154851.json				NA	NA	720575940626051514, 720575940641299328, 720575940631503068, 720575940628834837, 720575940610708430, 720575940622010373, 720575940633631396, 720575940620221819, 720575940617751382	0	0	9	NA	0	0	0	0	TRUE	TRUE
103	MD3	MD3	NA	MD3	MD3	NA	H/L	https://neuroglancer-demo.appspot.com/#!gs://flyem-user-links/short/2023-12-07.154852.json	https://neuroglancer-demo.appspot.com/#!gs://flyem-user-links/short/2023-12-07.154853.json	https://neuroglancer-demo.appspot.com/#!gs://flyem-user-links/short/2023-12-07.154853.json		720575940633774187, 720575940626871025, 720575940605298121, 720575940636492358, 720575940640958883, 720575940634341587, 720575940628977412, 720575940604745346, 720575940640652752, 720575940621642155, 720575940625460297, 720575940625642012, 720575940638922099, 720575940619653184, 720575940615753629, 720575940612879010, 720575940641832333, 720575940627404035, 720575940623542712, 720575940615573365,…	720575940621947653, 720575940615424571, 720575940660229505, 720575940619056225, 720575940619332944, 720575940618155600, 720575940624209968, 720575940610624485, 720575940622734106, 720575940617930200, 720575940626552597, 720575940634718839, 720575940633714402, 720575940632602316, 720575940639625635, 720575940610048558, 720575940628029180, 720575940622108933, 720575940632187729, 720575940627243539,…	NA	128	127	0	NA	0	9	9	0	TRUE	TRUE
104	MD_SA1	MD_SA1	NA	MD_SA1	MD_SA1	NA	H/L	https://neuroglancer-demo.appspot.com/#!gs://flyem-user-links/short/2023-12-07.154854.json	https://neuroglancer-demo.appspot.com/#!gs://flyem-user-links/short/2023-12-07.154854.json	https://neuroglancer-demo.appspot.com/#!gs://flyem-user-links/short/2023-12-07.154855.json		720575940627210502, 720575940608475331, 720575940629112258, 720575940621013640, 720575940623861962, 720575940615245107, 720575940614393205, 720575940617476379, 720575940615330265, 720575940623261675, 720575940628684023, 720575940635751269, 720575940643703831, 720575940618325302, 720575940627047400, 720575940631276604, 720575940617819216, 720575940627040549, 720575940625304094, 720575940620626011,…	720575940638360960, 720575940629717370, 720575940630995799, 720575940623066893, 720575940628119127, 720575940622863287, 720575940628680553, 720575940605698080, 720575940625978882, 720575940604030566, 720575940640163517, 720575940627117193, 720575940620778223, 720575940605694240, 720575940613527789, 720575940621928453, 720575940640224640, 720575940618877531, 720575940629098028, 720575940617833265,…	NA	37	36	0	NA	0	1	1	0	TRUE	TRUE
105	MX0__prim	MX0__prim	NA	MX0	MX0	NA	primary_lineage	https://neuroglancer-demo.appspot.com/#!gs://flyem-user-links/short/2023-12-07.154856.json	https://neuroglancer-demo.appspot.com/#!gs://flyem-user-links/short/2023-12-07.154856.json	https://neuroglancer-demo.appspot.com/#!gs://flyem-user-links/short/2023-12-07.154857.json		720575940635690391, 720575940623620425, 720575940620595393, 720575940613342643, 720575940630274459, 720575940618547641, 720575940606428850	720575940637656974, 720575940610610841, 720575940621354736, 720575940635261838, 720575940605300140, 720575940648375161	720575940620176286, 720575940610698931, 720575940614842093, 720575940636576948, 720575940624394790, 720575940613891442, 720575940623164515, 720575940627831641, 720575940628861188, 720575940621875821, 720575940618156689, 720575940636034661	7	6	12	NA	0	2	2	0	TRUE	TRUE
106	MX12	MX12	NA	MX12	MX12	NA	H/L	https://neuroglancer-demo.appspot.com/#!gs://flyem-user-links/short/2023-12-07.154857.json	https://neuroglancer-demo.appspot.com/#!gs://flyem-user-links/short/2023-12-07.154858.json	https://neuroglancer-demo.appspot.com/#!gs://flyem-user-links/short/2023-12-07.154859.json		720575940637612974, 720575940618519454, 720575940622434998, 720575940604930481, 720575940615644583, 720575940632302151, 720575940613058709, 720575940627814522, 720575940634198926, 720575940642926702, 720575940637501784, 720575940612019825, 720575940635175263, 720575940645866292, 720575940620135645, 720575940624484796, 720575940644659236, 720575940630221563, 720575940608960722, 720575940632698541,…	720575940614129617, 720575940641781133, 720575940615958203, 720575940605282406, 720575940625642302, 720575940631797753, 720575940613479410, 720575940626834698, 720575940625253649, 720575940631987364, 720575940620017261, 720575940622351996, 720575940614588778, 720575940627595772, 720575940620149836, 720575940621640885, 720575940632303441, 720575940617390641, 720575940637684581, 720575940628241628,…	NA	46	44	0	NA	0	2	2	0	TRUE	TRUE
107	MX12__prim	MX12__prim	NA	MX12	MX12	NA	part_of_lineage	https://neuroglancer-demo.appspot.com/#!gs://flyem-user-links/short/2023-12-07.154859.json	https://neuroglancer-demo.appspot.com/#!gs://flyem-user-links/short/2023-12-07.154900.json	https://neuroglancer-demo.appspot.com/#!gs://flyem-user-links/short/2023-12-07.154900.json		720575940628372613, 720575940629543409, 720575940632549162, 720575940608078347, 720575940614186449, 720575940636308075, 720575940631705130, 720575940628709019, 720575940634229871, 720575940614235323, 720575940638284144, 720575940629592567, 720575940616471052, 720575940625580988, 720575940610258552, 720575940624319124, 720575940646530414, 720575940661335681, 720575940628306114, 720575940612206810,…	720575940627419676, 720575940614909506, 720575940611981029, 720575940611697394, 720575940616185531, 720575940626557442, 720575940629806974, 720575940620879476, 720575940634726113, 720575940624327572, 720575940626149671, 720575940637209822, 720575940615167528, 720575940612376805, 720575940630808827, 720575940627285267, 720575940606112940, 720575940620805046, 720575940620191867, 720575940628844712,…	NA	25	25	0	NA	0	4	4	0	TRUE	TRUE
108	MX3	MX3	NA	MX3	MX3	NA	H/L	https://neuroglancer-demo.appspot.com/#!gs://flyem-user-links/short/2023-12-07.154901.json	https://neuroglancer-demo.appspot.com/#!gs://flyem-user-links/short/2023-12-07.154902.json	https://neuroglancer-demo.appspot.com/#!gs://flyem-user-links/short/2023-12-07.154902.json		720575940623037720, 720575940612866410, 720575940632407826, 720575940630801278, 720575940636656632, 720575940639314229, 720575940629378754, 720575940624113993, 720575940637667443, 720575940626901136, 720575940638664355, 720575940610231509, 720575940642545883, 720575940619488621, 720575940613153938, 720575940605667458, 720575940616401467, 720575940626732776, 720575940633799787, 720575940610525077,…	720575940610604078, 720575940620300308, 720575940623338281, 720575940627087646, 720575940632073925, 720575940639454848, 720575940615378399, 720575940640194493, 720575940625376062, 720575940632524559, 720575940658579585, 720575940614736034, 720575940628879633, 720575940628467830, 720575940620860398, 720575940612963570, 720575940631889965, 720575940617794939, 720575940615898730, 720575940615108714,…	NA	124	123	0	NA	0	11	11	0	TRUE	TRUE
109	MX7	MX7	NA	MX7	MX7	NA	H/L	https://neuroglancer-demo.appspot.com/#!gs://flyem-user-links/short/2023-12-07.154903.json	https://neuroglancer-demo.appspot.com/#!gs://flyem-user-links/short/2023-12-07.154903.json	https://neuroglancer-demo.appspot.com/#!gs://flyem-user-links/short/2023-12-07.154904.json		720575940639235300, 720575940643482135, 720575940610390746, 720575940637244725, 720575940651919094, 720575940616293716, 720575940629202626, 720575940615064616, 720575940614075390, 720575940617318301, 720575940630662983, 720575940612475365, 720575940614133555, 720575940625090997, 720575940626132519, 720575940631725819, 720575940625979650, 720575940622968970, 720575940623474108, 720575940628603356,…	720575940629488658, 720575940620211905, 720575940632963042, 720575940626540743, 720575940659299457, 720575940620508013, 720575940636079502, 720575940626855430, 720575940612066735, 720575940621824781, 720575940626844218, 720575940628982390, 720575940637511743, 720575940623041523, 720575940643029960, 720575940632394777, 720575940622291632, 720575940613163410, 720575940630064195, 720575940624046026,…	NA	57	57	0	NA	0	3	3	0	TRUE	TRUE
110	MX7__prim	MX7__prim	NA	MX7	MX7	NA	part_of_lineage	https://neuroglancer-demo.appspot.com/#!gs://flyem-user-links/short/2023-12-07.154904.json	https://neuroglancer-demo.appspot.com/#!gs://flyem-user-links/short/2023-12-07.154905.json	https://neuroglancer-demo.appspot.com/#!gs://flyem-user-links/short/2023-12-07.154906.json		720575940622579967, 720575940614402275, 720575940627366675, 720575940627728149, 720575940611772083, 720575940621335167, 720575940630403031, 720575940651231478, 720575940632936332, 720575940628648759, 720575940632588099, 720575940635634021	720575940635952782, 720575940627509020, 720575940620971174, 720575940614815199, 720575940634257890, 720575940624049507, 720575940636029807, 720575940627716168, 720575940617296029, 720575940614187006, 720575940607761244, 720575940632159519	NA	12	12	0	NA	0	3	3	0	TRUE	TRUE
111	PBp1	CM6	NA	PBp1	CM6	PVM11	H(NT)	https://neuroglancer-demo.appspot.com/#!gs://flyem-user-links/short/2023-12-07.154906.json	https://neuroglancer-demo.appspot.com/#!gs://flyem-user-links/short/2023-12-07.154907.json	https://neuroglancer-demo.appspot.com/#!gs://flyem-user-links/short/2023-12-07.154907.json		720575940630713594, 720575940623926093, 720575940617752537, 720575940625390153, 720575940618900144, 720575940637591262, 720575940634906213, 720575940653624310, 720575940616616166, 720575940631244136, 720575940637898414, 720575940632598220, 720575940631990359, 720575940633630412, 720575940627317252, 720575940621671593, 720575940634627191, 720575940627945747, 720575940620963092, 720575940619169518,…	720575940640782989, 720575940627660135, 720575940611296790, 720575940621361172, 720575940604708832, 720575940609857486, 720575940615727762, 720575940638130758, 720575940625512456, 720575940617538427, 720575940615382481, 720575940628164229, 720575940626018279, 720575940629196670, 720575940624006327, 720575940644645412, 720575940624595091, 720575940640488014, 720575940624114712, 720575940633223727,…	NA	26	27	0	880880259, 881221166, 910442723, 910442782, 910783961, 911129339, 911134009, 911138168, 911470352, 911565419, 911574041, 911574261, 911578496, 911901802, 911906936, 911911004, 911911699, 911919917, 941469087, 941469301, 942522378, 972513129, 1653204965, 1695149590, 5813058389, 5813061383	26	2	2	0	TRUE	FALSE
112	PSa1	BAmv2	NA	PSa1	BAmv2	AVM11	H(NT)	https://neuroglancer-demo.appspot.com/#!gs://flyem-user-links/short/2023-12-07.154908.json	https://neuroglancer-demo.appspot.com/#!gs://flyem-user-links/short/2023-12-07.154909.json	https://neuroglancer-demo.appspot.com/#!gs://flyem-user-links/short/2023-12-07.154909.json		720575940628456553, 720575940642517493, 720575940628647823, 720575940616534301, 720575940610938902, 720575940610140309, 720575940605648002, 720575940623868391, 720575940611172465, 720575940612294637, 720575940624725226, 720575940614503099, 720575940630916087, 720575940618514555, 720575940620870614, 720575940619536965, 720575940633612492, 720575940629684792, 720575940623886266, 720575940618535303,…	720575940617876251, 720575940615370961, 720575940628424010, 720575940639010392, 720575940619718054, 720575940634388927, 720575940636063406, 720575940633564920, 720575940606264422, 720575940616094102, 720575940627388047, 720575940639201764, 720575940625126839, 720575940611920365, 720575940630973431, 720575940611564979, 720575940637711588, 720575940635076344, 720575940628004638, 720575940628396090,…	NA	71	72	0	976916515, 1007606593, 1045427708, 1288953551, 1319655405, 1319655556, 1347332772, 1381397088, 1411059475, 1413744837, 1414751121, 1415493056, 1437363181, 1440462757, 1443450601, 1444788747, 1445112287, 1471498183, 1475477547, 1500844839, 1502191932, 1502532477, 1533542078, 1540962734, 1567931095, 1568616664, 1594610490, 1599677766, 1623266542, 1625299743, 1660681222, 1661364018, 1662054216, 1718…	71	4	4	0	TRUE	FALSE
113	PSp1	DPMl2	NA	PSp1	DPMl2	PVL13	H(NT)	https://neuroglancer-demo.appspot.com/#!gs://flyem-user-links/short/2023-12-07.154910.json	https://neuroglancer-demo.appspot.com/#!gs://flyem-user-links/short/2023-12-07.154910.json	https://neuroglancer-demo.appspot.com/#!gs://flyem-user-links/short/2023-12-07.154911.json	https://neuroglancer-demo.appspot.com/#!gs://flyem-user-links/short/2023-12-07.154911.json	720575940629704187, 720575940627229339, 720575940645243336, 720575940607790916, 720575940640421710, 720575940618579430, 720575940620091294, 720575940627699712, 720575940642081952, 720575940608190532, 720575940604481964, 720575940619620278, 720575940632550698, 720575940638162776, 720575940631975109, 720575940612321634, 720575940639944155, 720575940622467978, 720575940629969111, 720575940635392924,…	720575940624488167, 720575940639082045, 720575940628083959, 720575940620565936, 720575940627149723, 720575940630201359, 720575940632631507, 720575940639473141, 720575940622302844, 720575940624236746, 720575940630204827, 720575940648002868, 720575940624482062, 720575940627360772, 720575940625450084, 720575940638573171, 720575940617500443, 720575940631173805, 720575940619139264, 720575940624015101,…	NA	31	32	0	821418392, 851110676, 944224077, 1005611902, 1036637830, 1036646944, 1037332628, 1192460455, 1376999110, 1378315562, 1404920496, 1410054190, 1419261730, 1435950884, 1441430469, 1449947867, 1466985892, 1470065021, 1479259314, 1501790467, 1512707390, 1688663936, 1812511203, 1843536369, 1872469485, 5813015594, 5813068812	27	3	3	3	FALSE	FALSE
114	PSp2	CM5	NA	PSp2	CM5	PVM02	H(NT)	https://neuroglancer-demo.appspot.com/#!gs://flyem-user-links/short/2023-12-07.154912.json	https://neuroglancer-demo.appspot.com/#!gs://flyem-user-links/short/2023-12-07.154913.json	https://neuroglancer-demo.appspot.com/#!gs://flyem-user-links/short/2023-12-07.154913.json		720575940618870881, 720575940637578985, 720575940617140597, 720575940626849030, 720575940614137907, 720575940632422219, 720575940628154562, 720575940615058216, 720575940629782072, 720575940630980909, 720575940619090541, 720575940620779800, 720575940606739634, 720575940618382529, 720575940622409196, 720575940640224397, 720575940607971337, 720575940630671734, 720575940629860919, 720575940628400773,…	720575940607805020, 720575940627429438, 720575940604284128, 720575940621629578, 720575940620718552, 720575940613200706, 720575940626165489, 720575940638632381, 720575940618362863, 720575940625050686, 720575940614587990, 720575940617048550, 720575940633213132, 720575940632379071, 720575940622448008, 720575940623052728, 720575940611102437, 720575940618706603, 720575940627241321, 720575940635405719,…	NA	75	73	0	887195902, 915857055, 1251810443, 1283514079, 1283872218, 1318986524, 1344253853, 1374269852, 1405296056, 1405300458, 1405300499, 1405300548, 1436330964, 1436667745, 1436667764, 1436703256, 1437345342, 1466688033, 1467357251, 1467685479, 1467694006, 1467698336, 1468380296, 1497692958, 1498033920, 1498383456, 1507933560, 1590137388, 1654940174, 1655626125, 1655962914, 1655971809, 1656308039, 16842…	70	4	4	0	TRUE	FALSE
115	PSp3	DPMl1	NA	PSp3	DPMl1	PVM08	H(NT)	https://neuroglancer-demo.appspot.com/#!gs://flyem-user-links/short/2023-12-07.154914.json	https://neuroglancer-demo.appspot.com/#!gs://flyem-user-links/short/2023-12-07.154914.json	https://neuroglancer-demo.appspot.com/#!gs://flyem-user-links/short/2023-12-07.154915.json		720575940630996644, 720575940622869501, 720575940639768053, 720575940619915934, 720575940639919824, 720575940616138123, 720575940627587334, 720575940638336419, 720575940628150019, 720575940628498161, 720575940620948720, 720575940640659800, 720575940637901731, 720575940614634207, 720575940622981098, 720575940611872426, 720575940623848428, 720575940613076586, 720575940624483722, 720575940623844752,…	720575940625747812, 720575940628174080, 720575940622792074, 720575940603240876, 720575940638013274, 720575940611319665, 720575940638652787, 720575940607883275, 720575940609813513, 720575940632674912, 720575940631538643, 720575940637649754, 720575940622431860, 720575940643431022, 720575940619091201, 720575940633744820, 720575940625490569, 720575940628712044, 720575940627069712, 720575940620713844,…	NA	96	96	0	604510524, 607938091, 697265869, 758588355, 759987515, 821051099, 823062947, 852738290, 883799590, 885491239, 944832523, 944849628, 945238486, 945523774, 945527623, 945869060, 976562755, 976903657, 981000564, 1006233268, 1006233768, 1006928515, 1007256095, 1007260806, 1008966615, 1008970563, 1036257907, 1037604941, 1037612992, 1037660908, 1038783100, 1039335355, 1067624828, 1068644727, 1069041192…	95	4	4	0	TRUE	FALSE
116	SIPa1_dorsal	BLAd2_dorsal	NA	SIPa1	BLAd2	ADL29	part_of_lineage	https://neuroglancer-demo.appspot.com/#!gs://flyem-user-links/short/2023-12-07.154916.json	https://neuroglancer-demo.appspot.com/#!gs://flyem-user-links/short/2023-12-07.154916.json	https://neuroglancer-demo.appspot.com/#!gs://flyem-user-links/short/2023-12-07.154917.json	https://neuroglancer-demo.appspot.com/#!gs://flyem-user-links/short/2023-12-07.154917.json	720575940634113687, 720575940635707243, 720575940613441320, 720575940635080729	720575940626524056, 720575940632589664, 720575940634785983, 720575940640578931	NA	4	4	0	449218986, 665479890, 669977676, 758674661	4	0	0	0	FALSE	FALSE
117	SIPa1_ventral	BLAd2_ventral	NA	SIPa1	BLAd2	ADL09	H(NT)	https://neuroglancer-demo.appspot.com/#!gs://flyem-user-links/short/2023-12-07.154918.json	https://neuroglancer-demo.appspot.com/#!gs://flyem-user-links/short/2023-12-07.154919.json	https://neuroglancer-demo.appspot.com/#!gs://flyem-user-links/short/2023-12-07.154919.json	https://neuroglancer-demo.appspot.com/#!gs://flyem-user-links/short/2023-12-07.154920.json	720575940637277766, 720575940627973105, 720575940637715598, 720575940626574878, 720575940622910452, 720575940618580881, 720575940628630059, 720575940620136071, 720575940645142563, 720575940634033599, 720575940633107607, 720575940618991921, 720575940634563007, 720575940609329347, 720575940661401217, 720575940620533595, 720575940613247706, 720575940619663952, 720575940617874555, 720575940610517443,…	720575940631724077, 720575940623681511, 720575940635716247, 720575940614310331, 720575940639274473, 720575940624056829, 720575940616296987, 720575940631948717, 720575940610818673, 720575940619706561, 720575940614437886, 720575940609760814, 720575940623106452, 720575940622165158, 720575940612915862, 720575940636984154, 720575940629457452, 720575940640773595, 720575940640441808, 720575940624705936,…	NA	95	92	0	266191395, 266873401, 267223104, 296143923, 296829531, 297519843, 297572235, 297860627, 298245502, 298935146, 299272806, 325484974, 325814784, 326504486, 327509674, 327519295, 328209735, 328265281, 329215304, 329582105, 330303073, 330640381, 330989587, 359628017, 359900300, 360315461, 361964228, 391599963, 391630222, 453009665, 481636469, 482633514, 482732443, 511660697, 515092013, 515385759, 516…	91	4	4	4	FALSE	FALSE
118	SIPp1	DPMpl2	NA	SIPp1	DPMpl2	PDM25	H(NT)	https://neuroglancer-demo.appspot.com/#!gs://flyem-user-links/short/2023-12-07.154920.json	https://neuroglancer-demo.appspot.com/#!gs://flyem-user-links/short/2023-12-07.154921.json	https://neuroglancer-demo.appspot.com/#!gs://flyem-user-links/short/2023-12-07.154921.json	https://neuroglancer-demo.appspot.com/#!gs://flyem-user-links/short/2023-12-07.154922.json	720575940637653605, 720575940627046479, 720575940617381819, 720575940630306095, 720575940627673585, 720575940625156745, 720575940623298535, 720575940614815213, 720575940629372747, 720575940610237394, 720575940629391179, 720575940631420483, 720575940623066126, 720575940632827496, 720575940626740243, 720575940624841703, 720575940611568686, 720575940618424149, 720575940630286639, 720575940631656300,…	720575940642262157, 720575940629345527, 720575940630089031, 720575940612172339, 720575940613794060, 720575940604349630, 720575940628118159, 720575940633227055, 720575940632677331, 720575940630418535, 720575940623026876, 720575940628668610, 720575940630145071, 720575940634655924, 720575940616913339, 720575940619927322, 720575940637969222, 720575940630293445, 720575940618292901, 720575940637791549,…	NA	37	37	0	295133452, 295141618, 295477903, 296143798, 296155122, 297166053, 297178509, 297519807, 298927224, 325489440, 328213227, 328930845, 330661573, 359637824, 360319323, 362019898, 451356082, 454089465, 455456949, 482050067, 487523851, 510049477, 548571023, 576208238, 855250466, 1011068028, 1070797450, 5812979942, 5812980148, 5813010828, 5813019732, 5813021235, 5813050758, 5813069498, 5813127091	35	1	1	1	FALSE	FALSE
119	SLPa&l1_anterior	BLAvm_medial	NA	SLPa&l1	BLAvm	AVL06	H	https://neuroglancer-demo.appspot.com/#!gs://flyem-user-links/short/2023-12-07.154923.json	https://neuroglancer-demo.appspot.com/#!gs://flyem-user-links/short/2023-12-07.154923.json	https://neuroglancer-demo.appspot.com/#!gs://flyem-user-links/short/2023-12-07.154924.json		720575940631790585, 720575940645264238, 720575940637726094, 720575940627646851, 720575940608891349, 720575940636135066, 720575940632473764, 720575940634967147, 720575940638880319, 720575940619996404, 720575940606757990, 720575940625647618, 720575940630211900, 720575940627930398, 720575940623146266, 720575940618528861, 720575940627879367, 720575940639700688, 720575940613530786, 720575940628443436,…	720575940635534704, 720575940617023771, 720575940640374581, 720575940628918779, 720575940620577264, 720575940625768336, 720575940627558787, 720575940622201953, 720575940644654871, 720575940621202096, 720575940620428203, 720575940633750776, 720575940630091320, 720575940647967028, 720575940633215047, 720575940631528566, 720575940618356560, 720575940629097078, 720575940625183927, 720575940624472334,…	NA	108	110	0	326560782, 356809556, 357814777, 361614914, 389199391, 389541075, 422277426, 451982195, 453320065, 455059749, 481286239, 483646991, 484005994, 484351401, 514017455, 516399646, 517090901, 544378933, 544379269, 572754059, 574740549, 575073147, 578811223, 605154073, 607795307, 635501884, 669878695, 671566029, 672248510, 703296640, 734663091, 734664277, 759983358, 760993807, 761342678, 765703442, 792…	103	2	2	0	TRUE	FALSE
120	SLPa&l1_lateral	BLAvm_posterior	NA	SLPa&l1	BLAvm	AVL04	H	https://neuroglancer-demo.appspot.com/#!gs://flyem-user-links/short/2023-12-07.154925.json	https://neuroglancer-demo.appspot.com/#!gs://flyem-user-links/short/2023-12-07.154925.json	https://neuroglancer-demo.appspot.com/#!gs://flyem-user-links/short/2023-12-07.154926.json	https://neuroglancer-demo.appspot.com/#!gs://flyem-user-links/short/2023-12-07.154926.json	720575940621390806, 720575940623503228, 720575940619612398, 720575940618257467, 720575940615826037, 720575940610607458, 720575940623229735, 720575940621781836, 720575940612989155, 720575940617847966, 720575940620436033, 720575940612802019, 720575940615377567, 720575940629803026, 720575940622671640, 720575940622758839, 720575940620131742, 720575940624362387, 720575940626083850, 720575940612250774,…	720575940630288697, 720575940631394519, 720575940616097130, 720575940610683342, 720575940619077870, 720575940622729736, 720575940632056913, 720575940630507295, 720575940627015354, 720575940625514115, 720575940631680620, 720575940625686842, 720575940651228150, 720575940611406034, 720575940632905663, 720575940622143757, 720575940635904942, 720575940630821314, 720575940631321517, 720575940630226232,…	NA	113	114	0	455470212, 695172463, 764122498, 912390737, 943412282, 943420877, 943420940, 951018323, 952727922, 956126012, 983425901, 1005499520, 1013757060, 1035459511, 1035843717, 1066516552, 1067181068, 1067546905, 1067880387, 1067884486, 1098249445, 1098914383, 1099255933, 1192007205, 1192698034, 1223041249, 1223045702, 1223383793, 1224078043, 1224400894, 1260197431, 1260197510, 1260538467, 1260542968, 12…	106	4	4	3	FALSE	FALSE
121	SLPad1_anterior	DPLl3_anterior	NA	SLPad1	DPLl3	ADL18	H	https://neuroglancer-demo.appspot.com/#!gs://flyem-user-links/short/2023-12-07.154927.json	https://neuroglancer-demo.appspot.com/#!gs://flyem-user-links/short/2023-12-07.154928.json	https://neuroglancer-demo.appspot.com/#!gs://flyem-user-links/short/2023-12-07.154928.json	https://neuroglancer-demo.appspot.com/#!gs://flyem-user-links/short/2023-12-07.154929.json	720575940625371209, 720575940623015245, 720575940631574636, 720575940606804158, 720575940634194588, 720575940621539171, 720575940620897389, 720575940641181136, 720575940632528045, 720575940635283630, 720575940619421319, 720575940606682302, 720575940640838259, 720575940615474875, 720575940613838498, 720575940632070370, 720575940635736183, 720575940622036504, 720575940619010507, 720575940636059546,…	720575940614186090, 720575940624345136, 720575940607091979, 720575940626671114, 720575940611942371, 720575940627100232, 720575940617125132, 720575940621798382, 720575940623469035, 720575940605013420, 720575940631710316, 720575940654752673, 720575940610182769, 720575940608237013, 720575940615143563, 720575940625281308, 720575940641422221, 720575940625688860, 720575940619589547, 720575940644153710,…	NA	78	85	0	298547436, 326811922, 328543082, 328861072, 328909029, 357859600, 358514340, 358877435, 359913281, 388877336, 388885518, 389929872, 390564245, 390599010, 390612328, 390918452, 390947722, 391617921, 391652073, 391958263, 391976125, 421318649, 421654726, 421668365, 422674339, 425060903, 449905648, 451279196, 452673056, 453035422, 453708274, 453989516, 454330437, 454347852, 483042692, 485029592, 485…	76	1	1	1	FALSE	FALSE
122	SLPad1_posterior	DPLl3_posterior	NA	SLPad1	DPLl3	PDL06	H	https://neuroglancer-demo.appspot.com/#!gs://flyem-user-links/short/2023-12-07.154929.json	https://neuroglancer-demo.appspot.com/#!gs://flyem-user-links/short/2023-12-07.154930.json	https://neuroglancer-demo.appspot.com/#!gs://flyem-user-links/short/2023-12-07.154931.json	https://neuroglancer-demo.appspot.com/#!gs://flyem-user-links/short/2023-12-07.154931.json	720575940612331250, 720575940634263706, 720575940647956276, 720575940646880820, 720575940623742096, 720575940627091099, 720575940639816667, 720575940627148746, 720575940627131218, 720575940627292420, 720575940631036077, 720575940615032406, 720575940629056411, 720575940617299490, 720575940616934045, 720575940631648337, 720575940606703648, 720575940643489902, 720575940619446465, 720575940624028685,…	720575940611897837, 720575940628820823, 720575940624553156, 720575940621037296, 720575940618609275, 720575940633869485, 720575940627017259, 720575940624032525, 720575940630950351, 720575940631567990, 720575940619542407, 720575940615857691, 720575940612171726, 720575940631792121, 720575940627108883, 720575940611619299, 720575940630840147, 720575940611403493, 720575940613618498, 720575940639092925,…	NA	101	104	0	263674097, 264014957, 325743813, 329254539, 355086967, 391328156, 393051378, 393055504, 424733177, 448204394, 448536695, 454438452, 454439022, 455811760, 456096281, 456096372, 456096712, 456113323, 456152222, 456152258, 486841797, 486850582, 509928946, 510269590, 510278421, 510278853, 517838657, 540290380, 540972196, 540972281, 549257678, 549935124, 578556621, 580282938, 580287695, 581250607, 611…	94	3	3	3	FALSE	FALSE
123	SLPal1	DPLal1	NA	SLPal1	DPLal1	ADL02	H(NT)	https://neuroglancer-demo.appspot.com/#!gs://flyem-user-links/short/2023-12-07.154932.json	https://neuroglancer-demo.appspot.com/#!gs://flyem-user-links/short/2023-12-07.154932.json	https://neuroglancer-demo.appspot.com/#!gs://flyem-user-links/short/2023-12-07.154933.json	https://neuroglancer-demo.appspot.com/#!gs://flyem-user-links/short/2023-12-07.154934.json	720575940638920757, 720575940645129524, 720575940635440239, 720575940614607522, 720575940612680050, 720575940639733923, 720575940622220198, 720575940611505394, 720575940628420106, 720575940631371991, 720575940629753551, 720575940628704316, 720575940629375799, 720575940659760001, 720575940643233224, 720575940615896806, 720575940614379114, 720575940630116567, 720575940637334903, 720575940629914732,…	720575940638549888, 720575940634166938, 720575940611501285, 720575940616098619, 720575940635124335, 720575940628436234, 720575940633286335, 720575940618140283, 720575940639172304, 720575940630287259, 720575940618714059, 720575940626596625, 720575940615593522, 720575940630644807, 720575940626740486, 720575940630296284, 720575940637173082, 720575940610457457, 720575940623084799, 720575940605024684,…	NA	92	93	0	295461534, 295814630, 296842335, 296846314, 297519736, 297519947, 297528741, 298547259, 298603963, 299268507, 327861138, 327872592, 328188238, 328197044, 328519723, 328879764, 328883690, 328887977, 329206628, 329215996, 329221260, 329254286, 329257947, 329552035, 329566335, 330260421, 330276998, 358197007, 359219722, 359227113, 359240144, 359287673, 359556017, 359926718, 359926731, 359926787, 359…	89	1	1	1	FALSE	FALSE
124	SLPal2	DPLal3	NA	SLPal2	DPLal3	ADL03	H(NT)	https://neuroglancer-demo.appspot.com/#!gs://flyem-user-links/short/2023-12-07.154934.json	https://neuroglancer-demo.appspot.com/#!gs://flyem-user-links/short/2023-12-07.154935.json	https://neuroglancer-demo.appspot.com/#!gs://flyem-user-links/short/2023-12-07.154935.json		720575940621835758, 720575940607944393, 720575940613103912, 720575940613554242, 720575940634320319, 720575940624887324, 720575940642423541, 720575940631216143, 720575940631442730, 720575940606411698, 720575940613849553, 720575940627713045, 720575940634814315, 720575940621357844, 720575940644583715, 720575940608233941, 720575940633026989, 720575940631451449, 720575940618995505, 720575940618978461,…	720575940620390848, 720575940630233047, 720575940638890355, 720575940638098485, 720575940632379467, 720575940630677498, 720575940630245650, 720575940620981158, 720575940633781924, 720575940619898971, 720575940611623661, 720575940624956860, 720575940631537270, 720575940626230780, 720575940630316647, 720575940622583005, 720575940604389344, 720575940615606634, 720575940619320046, 720575940613193169,…	NA	92	90	0	328206519, 328524517, 328524904, 328533857, 328542009, 329214990, 359219263, 359219503, 359555152, 359564703, 359901157, 359905678, 360932188, 389909109, 390593931, 390598284, 390616420, 390629106, 391289810, 391608263, 391643292, 420252614, 420598392, 420615275, 421305971, 421650982, 421975193, 421983723, 421992069, 451960272, 452323015, 452651021, 452651486, 452996289, 453026883, 453350952, 453…	94	3	3	0	TRUE	FALSE
125	SLPal3_and_SLPal4_dorsal	BLAd3_and_BLAd4_dorsal	NA	SLPal3_or_SLPal4	BLAd3_or_BLAd4	ADL20,ADL23	H(NT)	https://neuroglancer-demo.appspot.com/#!gs://flyem-user-links/short/2023-12-07.154936.json	https://neuroglancer-demo.appspot.com/#!gs://flyem-user-links/short/2023-12-07.154937.json	https://neuroglancer-demo.appspot.com/#!gs://flyem-user-links/short/2023-12-07.154937.json	https://neuroglancer-demo.appspot.com/#!gs://flyem-user-links/short/2023-12-07.154938.json	720575940606158252, 720575940615637866, 720575940612628195, 720575940630116345, 720575940626923664, 720575940637161182, 720575940630160463, 720575940639151987, 720575940626053834, 720575940628296830, 720575940621164276, 720575940623212577, 720575940610236629, 720575940621507208, 720575940615435330, 720575940607731292, 720575940620718808, 720575940621452065, 720575940631882808, 720575940624793575,…	720575940625272137, 720575940629326380, 720575940636609343, 720575940619837872, 720575940632134625, 720575940629736310, 720575940621352630, 720575940622809638, 720575940613286637, 720575940615257567, 720575940643448430, 720575940624800490, 720575940615248815, 720575940620055350, 720575940628787151, 720575940639285493, 720575940627036232, 720575940629935703, 720575940634353619, 720575940622033933,…	NA	89	88	0	294782432, 295137019, 295482551, 295814932, 295820056, 296164879, 296496999, 296502002, 296505463, 296838734, 297165904, 297166197, 297192193, 297558862, 298262867, 298590924, 326810603, 327158282, 327531576, 327532246, 327852122, 328179117, 328193076, 328201793, 328524867, 328530120, 328538398, 328860895, 328875073, 329561679, 329566187, 329966674, 330256546, 330937034, 356490891, 357505462, 357…	87	1	1	1	FALSE	FALSE
126	SLPal4_anterior (Yu)	NA	This can only be identified in Yu et al. 2013, but not Ito et al. 2013 or Lovick et al. 2013.	NA	NA	NA	NA	NA	NA	NA	NA	NA	NA	NA	0	0	0	NA	0	0	0	0	NA	NA
127	SLPal5	BLAd5	NA	SLPal5	BLAd4	ADL16	H(NT)	https://neuroglancer-demo.appspot.com/#!gs://flyem-user-links/short/2023-12-07.154938.json	https://neuroglancer-demo.appspot.com/#!gs://flyem-user-links/short/2023-12-07.154939.json	https://neuroglancer-demo.appspot.com/#!gs://flyem-user-links/short/2023-12-07.154940.json	https://neuroglancer-demo.appspot.com/#!gs://flyem-user-links/short/2023-12-07.154940.json	720575940612042446, 720575940624140285, 720575940643088032, 720575940616581186, 720575940621280773, 720575940646216244, 720575940622101281, 720575940622136534, 720575940645746468, 720575940634095511, 720575940611229486, 720575940631903288, 720575940610472899, 720575940628972008, 720575940633626593, 720575940634620314, 720575940639822755, 720575940611170197, 720575940637212894, 720575940612679026,…	720575940611980207, 720575940637798771, 720575940616157499, 720575940622361008, 720575940631916205, 720575940631501112, 720575940626002436, 720575940613407647, 720575940633716124, 720575940631921239, 720575940620121223, 720575940621102691, 720575940613716274, 720575940634043247, 720575940626527818, 720575940624031946, 720575940637224526, 720575940631688417, 720575940630911533, 720575940615239343,…	NA	53	49	0	295106899, 297584869, 297917158, 326155085, 327242169, 327596481, 327860997, 328188777, 328533896, 328542218, 329561513, 331002291, 358529697, 358890923, 387556524, 389568268, 390280026, 423416887, 450354788, 451296383, 451386832, 451624794, 451650057, 451658249, 453108601, 453661962, 482417172, 482757982, 482762384, 483000509, 485499217, 485711235, 485715511, 512416525, 513106377, 543446584, 543…	47	1	1	1	FALSE	FALSE
128	SLPav1_lateral	BLAl1_lateral	NA	SLPav1	BLAl	ADL30	H	https://neuroglancer-demo.appspot.com/#!gs://flyem-user-links/short/2023-12-07.154941.json	https://neuroglancer-demo.appspot.com/#!gs://flyem-user-links/short/2023-12-07.154941.json	https://neuroglancer-demo.appspot.com/#!gs://flyem-user-links/short/2023-12-07.154942.json	https://neuroglancer-demo.appspot.com/#!gs://flyem-user-links/short/2023-12-07.154942.json	720575940629616625, 720575940606334338, 720575940627984119, 720575940621031629, 720575940631989473	720575940614801133, 720575940623003405, 720575940609504210, 720575940654676385, 720575940611617838	NA	5	5	0	296544364, 448260940, 5813021192, 5813056917, 5813064789	5	1	1	1	FALSE	FALSE
129	SLPav1_medial	BLAl1_medial	NA	SLPav1	BLAl	AVL12	H	https://neuroglancer-demo.appspot.com/#!gs://flyem-user-links/short/2023-12-07.154943.json	https://neuroglancer-demo.appspot.com/#!gs://flyem-user-links/short/2023-12-07.154943.json	https://neuroglancer-demo.appspot.com/#!gs://flyem-user-links/short/2023-12-07.154944.json	https://neuroglancer-demo.appspot.com/#!gs://flyem-user-links/short/2023-12-07.154945.json	720575940622219725, 720575940618051867, 720575940625977786, 720575940629384951, 720575940633560095, 720575940631255058, 720575940607880137, 720575940611205398, 720575940630655140, 720575940622100001, 720575940632350668, 720575940615221288, 720575940612177882, 720575940632419468, 720575940622235272, 720575940641289435, 720575940623044109, 720575940614562867, 720575940629688375, 720575940626031108,…	720575940645607203, 720575940633502618, 720575940606170754, 720575940625991667, 720575940613637785, 720575940613668778, 720575940632281937, 720575940632072023, 720575940618159227, 720575940607596811, 720575940616622731, 720575940651727094, 720575940631737593, 720575940645262536, 720575940623196819, 720575940638267992, 720575940631472963, 720575940635122783, 720575940619662144, 720575940632193420,…	NA	85	84	0	389200241, 389205204, 390560212, 390603428, 390910102, 420904348, 421297236, 448576577, 448908723, 450617762, 451947899, 453320313, 479607153, 479607277, 479930311, 480608510, 484696850, 514367640, 514683250, 541326096, 545427747, 574041014, 575389396, 575768329, 603444300, 603751637, 604061479, 605058898, 607441336, 666122442, 667832004, 669512877, 735371535, 758605646, 760630148, 760971727, 766…	84	4	4	4	FALSE	FALSE
130	SLPav2	BLD2	NA	SLPav2	BLD2	ADL07	H(NT)	https://neuroglancer-demo.appspot.com/#!gs://flyem-user-links/short/2023-12-07.154945.json	https://neuroglancer-demo.appspot.com/#!gs://flyem-user-links/short/2023-12-07.154946.json	https://neuroglancer-demo.appspot.com/#!gs://flyem-user-links/short/2023-12-07.154946.json	https://neuroglancer-demo.appspot.com/#!gs://flyem-user-links/short/2023-12-07.154947.json	720575940618309440, 720575940637587557, 720575940624265165, 720575940623992004, 720575940620158075, 720575940624886812, 720575940609643273, 720575940610258289, 720575940625152181, 720575940628359802, 720575940645264750, 720575940621205895, 720575940614316497, 720575940622076193, 720575940627466319, 720575940620309876, 720575940644633123, 720575940632562703, 720575940617502784, 720575940619668309,…	720575940623095301, 720575940619501659, 720575940618976853, 720575940629613196, 720575940635996863, 720575940624827993, 720575940623534606, 720575940636319039, 720575940650967929, 720575940625206549, 720575940630012459, 720575940633938367, 720575940623465292, 720575940607848661, 720575940629639161, 720575940627184842, 720575940612219629, 720575940632556330, 720575940633972269, 720575940633573983,…	NA	97	99	0	265124786, 294437347, 294760723, 295124412, 295466276, 295470816, 295482578, 295779961, 296148102, 296841676, 297179343, 325826011, 326159593, 326496740, 326500709, 326817334, 356472628, 357522570, 358197600, 387878711, 388553520, 389559112, 390330983, 418585726, 418870503, 419919816, 420567894, 420572095, 420581268, 449250041, 450609788, 451952653, 452953198, 453662475, 454003707, 479908320, 479…	96	3	3	3	FALSE	FALSE
131	SLPav3	BLVa2a	NA	SLPav3	BLVa2a	ADL22	H(NT)	https://neuroglancer-demo.appspot.com/#!gs://flyem-user-links/short/2023-12-07.154947.json	https://neuroglancer-demo.appspot.com/#!gs://flyem-user-links/short/2023-12-07.154948.json	https://neuroglancer-demo.appspot.com/#!gs://flyem-user-links/short/2023-12-07.154949.json	https://neuroglancer-demo.appspot.com/#!gs://flyem-user-links/short/2023-12-07.154949.json	720575940638799011, 720575940607984476, 720575940618953217, 720575940621750465, 720575940629539078, 720575940606461361, 720575940627212540, 720575940629917771, 720575940638615529, 720575940627118979, 720575940643891236, 720575940637468735, 720575940643812887, 720575940630346514, 720575940633178252, 720575940613463859, 720575940619173848, 720575940606201260, 720575940617665876, 720575940618953630,…	720575940630564712, 720575940625604477, 720575940610979938, 720575940629806807, 720575940622779263, 720575940638412928, 720575940620551105, 720575940609766293, 720575940614049183, 720575940628945145, 720575940632545039, 720575940616104379, 720575940632900959, 720575940632765921, 720575940638953843, 720575940615067688, 720575940616799547, 720575940632635053, 720575940618976341, 720575940635955903,…	NA	46	46	0	295115429, 295115628, 325490014, 360237650, 391954889, 419575044, 422644053, 422666053, 423684795, 452331917, 483038957, 483354202, 483711811, 484377189, 485736803, 513357277, 516098538, 517117602, 517458316, 573346324, 574710121, 578151363, 578521941, 578841489, 604735525, 607820937, 608491067, 608546564, 638204954, 641567225, 671933799, 672287506, 674009814, 704319193, 766384925, 797420557, 828…	47	3	3	3	FALSE	FALSE
132	SLPav4 (Ito)	NA	This appears to be a subset of SLPav2 (Yu et al. 2013). SLPav2 (Ito et al. 2013) and SLPav2 (Yu et al. 2013) do not overlap completely.	NA	NA	NA	NA	NA	NA	NA	NA	NA	NA	NA	0	0	0	NA	0	0	0	0	NA	NA
133	SLPp&v1_posterior	DPLp2_anterior	NA	SLPp&v1	DPLp2	PDL16	H	https://neuroglancer-demo.appspot.com/#!gs://flyem-user-links/short/2023-12-07.154950.json	https://neuroglancer-demo.appspot.com/#!gs://flyem-user-links/short/2023-12-07.154950.json	https://neuroglancer-demo.appspot.com/#!gs://flyem-user-links/short/2023-12-07.154951.json	https://neuroglancer-demo.appspot.com/#!gs://flyem-user-links/short/2023-12-07.154951.json	720575940630830458, 720575940616906909, 720575940623271206, 720575940631061559, 720575940624662764, 720575940623104973, 720575940637646734, 720575940617289689, 720575940625142199, 720575940612327410, 720575940620522155, 720575940632715859, 720575940632433572, 720575940622209833, 720575940628837124, 720575940625503792, 720575940632000343, 720575940627321146, 720575940629913538, 720575940634537591,…	720575940630147127, 720575940608059484, 720575940632057431, 720575940620358336, 720575940608573193, 720575940615247923, 720575940644808352, 720575940634215525, 720575940613068595, 720575940608200713, 720575940626831961, 720575940625312356, 720575940613732266, 720575940619696731, 720575940629918007, 720575940650972281, 720575940627983080, 720575940607484099, 720575940618562489, 720575940620107968,…	NA	62	61	0	325814461, 356153135, 386833812, 386838814, 417204354, 417540543, 417554241, 417890128, 449289591, 479290982, 480931899, 484018923, 511699812, 512312176, 512982243, 513323340, 540998783, 542056766, 543679473, 545039548, 573039796, 573415212, 573695941, 573774122, 604398262, 604735961, 605076723, 633101926, 633438933, 635773848, 636434899, 636465174, 665439889, 667184255, 694472338, 694813676, 756…	63	1	1	1	FALSE	FALSE
134	SLPp&v1_ventral	DPLp2_medial_ventral	NA	SLPp&v1	DPLp2	PDL28	H	https://neuroglancer-demo.appspot.com/#!gs://flyem-user-links/short/2023-12-07.154952.json	https://neuroglancer-demo.appspot.com/#!gs://flyem-user-links/short/2023-12-07.154953.json	https://neuroglancer-demo.appspot.com/#!gs://flyem-user-links/short/2023-12-07.154953.json		720575940623293171, 720575940612498346, 720575940620043723, 720575940620045259, 720575940640748888, 720575940612015217, 720575940626853245, 720575940625672997, 720575940613847062	720575940643039688, 720575940613865110, 720575940616054834, 720575940629287132, 720575940622915060, 720575940611302883, 720575940622162017, 720575940649181817, 720575940627869971	NA	9	9	0	698970725, 728895864, 974485542, 1004086995, 1005174931, 1005174975, 5812982668, 5813078708, 386829647	9	0	0	0	TRUE	TRUE
135	SLPpl1	DPLl1	NA	SLPpl1	DPLl1	PDL07	H(NT)	https://neuroglancer-demo.appspot.com/#!gs://flyem-user-links/short/2023-12-07.154954.json	https://neuroglancer-demo.appspot.com/#!gs://flyem-user-links/short/2023-12-07.154955.json	https://neuroglancer-demo.appspot.com/#!gs://flyem-user-links/short/2023-12-07.154955.json	https://neuroglancer-demo.appspot.com/#!gs://flyem-user-links/short/2023-12-07.154956.json	720575940632598287, 720575940617642101, 720575940625720044, 720575940627211706, 720575940631518495, 720575940634473497, 720575940634910063, 720575940628665360, 720575940620032276, 720575940634074451, 720575940630677807, 720575940613096089, 720575940605413577, 720575940639031130, 720575940634982904, 720575940621736363, 720575940631118095, 720575940638983401, 720575940614444338, 720575940617085504,…	720575940621268651, 720575940622438621, 720575940620926155, 720575940621198017, 720575940635765496, 720575940610991513, 720575940633277767, 720575940631663820, 720575940623591403, 720575940626089404, 720575940621103495, 720575940616424927, 720575940640448309, 720575940624142373, 720575940612148210, 720575940621204095, 720575940631470556, 720575940620028096, 720575940631266876, 720575940639497277,…	NA	128	131	0	267223027, 294774792, 295111734, 296203623, 296501634, 296838229, 296863817, 297502392, 297520036, 297524212, 297584752, 297925478, 298254384, 325455473, 325458991, 325460206, 326465302, 326892728, 327877252, 327933814, 328273806, 329574917, 330259272, 356140100, 356835277, 357940977, 357945095, 357949102, 357949364, 358272988, 358281935, 358285424, 358613806, 358631450, 358639884, 358976440, 358…	125	6	6	6	FALSE	FALSE
136	SLPpl2	CP6	NA	SLPpl2	CP6	PDL20	H_2NT	https://neuroglancer-demo.appspot.com/#!gs://flyem-user-links/short/2023-12-07.154956.json	https://neuroglancer-demo.appspot.com/#!gs://flyem-user-links/short/2023-12-07.154957.json	https://neuroglancer-demo.appspot.com/#!gs://flyem-user-links/short/2023-12-07.154957.json	https://neuroglancer-demo.appspot.com/#!gs://flyem-user-links/short/2023-12-07.154958.json	720575940642651611, 720575940628055326, 720575940604889278, 720575940621453332, 720575940625212965, 720575940627572349, 720575940608661205, 720575940624786675, 720575940635535022, 720575940620233966, 720575940636159583, 720575940635404143, 720575940617991729, 720575940629012219, 720575940621009505, 720575940626658570, 720575940630152015, 720575940608970453, 720575940629805372, 720575940619496174,…	720575940637924696, 720575940620716293, 720575940609711113, 720575940636557796, 720575940619735979, 720575940625493385, 720575940614283231, 720575940618319444, 720575940630392879, 720575940624304423, 720575940616501877, 720575940603082720, 720575940627654677, 720575940639675088, 720575940618456788, 720575940615725458, 720575940628859560, 720575940630914511, 720575940627091006, 720575940630482796,…	NA	43	43	0	200326126, 295461570, 295473947, 295478082, 325791831, 327153088, 357515217, 357863646, 389536926, 420571563, 448912981, 450597298, 454335501, 479969106, 480310599, 480997558, 511634742, 512023157, 546217818, 573414975, 578284233, 604070461, 635895000, 695798021, 727527845, 758239379, 821007911, 1008253493, 1009919653, 1069632261, 5812982324, 5813009790, 5813011717, 5813011738, 5813012048, 581301…	42	2	2	2	FALSE	FALSE
137	SLPpl3	BLVa2c	NA	SLPpl3	SLPpl3	PDL17	H(NT)	https://neuroglancer-demo.appspot.com/#!gs://flyem-user-links/short/2023-12-07.154959.json	https://neuroglancer-demo.appspot.com/#!gs://flyem-user-links/short/2023-12-07.154959.json	https://neuroglancer-demo.appspot.com/#!gs://flyem-user-links/short/2023-12-07.155000.json	https://neuroglancer-demo.appspot.com/#!gs://flyem-user-links/short/2023-12-07.155000.json	720575940639687027, 720575940616817382, 720575940639370062, 720575940629002716, 720575940643867940, 720575940626627015, 720575940632098204, 720575940640329947, 720575940638237040, 720575940640910555, 720575940614390755, 720575940618677639, 720575940616556033, 720575940612154482, 720575940605364681, 720575940622905101, 720575940622102950, 720575940616841729, 720575940628276327, 720575940623026919,…	720575940628411146, 720575940610279381, 720575940612450277, 720575940622320275, 720575940617272699, 720575940607605828, 720575940645889844, 720575940610124202, 720575940632099415, 720575940614918283, 720575940620656645, 720575940610530606, 720575940625925105, 720575940626209082, 720575940620717667, 720575940612593258, 720575940610888562, 720575940624895113, 720575940640271037, 720575940638639838,…	NA	58	56	0	266873389, 294432760, 294441510, 295474250, 295797312, 295814895, 296168382, 297917475, 325122802, 326128466, 326134056, 326164742, 326508001, 327844600, 327848116, 327850917, 356494648, 357522097, 358538040, 358538491, 358541542, 359183551, 387538632, 388859011, 388898076, 389527383, 389589423, 418888180, 421003580, 449236636, 449931630, 479921537, 510951971, 510952092, 510956058, 510956083, 510…	48	1	1	1	FALSE	FALSE
138	SLPpl4 (Ito)	NA	Subset of LHl2 (Yu)	NA	NA	NA	NA	NA	NA	NA	NA	NA	NA	NA	0	0	0	NA	0	0	0	0	NA	NA
139	SLPpm1	DPLm1	NA	SLPpm1	DPLm1	PDL11	H(NT)	https://neuroglancer-demo.appspot.com/#!gs://flyem-user-links/short/2023-12-07.155001.json	https://neuroglancer-demo.appspot.com/#!gs://flyem-user-links/short/2023-12-07.155002.json	https://neuroglancer-demo.appspot.com/#!gs://flyem-user-links/short/2023-12-07.155002.json	https://neuroglancer-demo.appspot.com/#!gs://flyem-user-links/short/2023-12-07.155003.json	720575940611520947, 720575940617687067, 720575940635627104, 720575940616295451, 720575940623434535, 720575940620201176, 720575940661366913, 720575940632499170, 720575940620437628, 720575940618292382, 720575940618855371, 720575940632287057, 720575940627383951, 720575940628022141, 720575940625442795, 720575940614013196, 720575940626982799, 720575940626113980, 720575940620499115, 720575940618991227,…	720575940650955897, 720575940633545823, 720575940627351887, 720575940651329526, 720575940626986539, 720575940618693035, 720575940639946203, 720575940638201021, 720575940607789251, 720575940624071315, 720575940640732221, 720575940621716044, 720575940622114121, 720575940630903930, 720575940624939036, 720575940637175151, 720575940615075624, 720575940618335301, 720575940622107937, 720575940634232427,…	NA	88	89	0	294783423, 294786630, 294786785, 294792311, 295115222, 295115794, 295116165, 295119694, 295120620, 295456248, 295461302, 295807109, 296153150, 296479813, 296502294, 325127286, 325131735, 326128670, 326134570, 328187494, 328214655, 330237771, 354797099, 355133859, 357530358, 358208973, 358209090, 358209104, 358209154, 358213022, 358545984, 359214479, 359218762, 359891881, 386191185, 388208592, 388…	85	3	3	3	FALSE	FALSE
140	SLPpm2	DPLc2	NA	SLPpm2	DPLc2	PDM18	H(NT)	https://neuroglancer-demo.appspot.com/#!gs://flyem-user-links/short/2023-12-07.155004.json	https://neuroglancer-demo.appspot.com/#!gs://flyem-user-links/short/2023-12-07.155004.json	https://neuroglancer-demo.appspot.com/#!gs://flyem-user-links/short/2023-12-07.155005.json	https://neuroglancer-demo.appspot.com/#!gs://flyem-user-links/short/2023-12-07.155005.json	720575940618055237, 720575940635961200, 720575940628317595, 720575940611332722, 720575940613017827, 720575940627469898, 720575940626733032, 720575940640552270, 720575940630239596, 720575940635354981, 720575940636284762, 720575940636928326, 720575940636278379, 720575940630557511, 720575940611541987, 720575940638912344, 720575940612556238, 720575940616639417, 720575940629062266, 720575940607807836,…	720575940615743121, 720575940607507157, 720575940635731957, 720575940625811337, 720575940631450925, 720575940620093787, 720575940611263667, 720575940633128032, 720575940631423964, 720575940625960104, 720575940630778060, 720575940627990633, 720575940627134151, 720575940620018676, 720575940632694368, 720575940621727891, 720575940626063688, 720575940632864835, 720575940619072257, 720575940620801245,…	NA	44	44	0	264438143, 264822904, 265120424, 265120467, 265120589, 265155147, 266847236, 294791642, 294795822, 294799968, 295132077, 295132487, 295132551, 295133015, 295133743, 295133778, 295133927, 295136668, 295137392, 295137515, 295477467, 295815100, 295815955, 295819998, 295849217, 295849410, 296509709, 296850634, 296851132, 326509224, 326542980, 326547252, 327873821, 358264979, 420671166, 5812980164, 58…	45	1	1	1	FALSE	FALSE
141	SLPpm3	DPLc3	NA	SLPpm3	DPLc3	PDM20	H	https://neuroglancer-demo.appspot.com/#!gs://flyem-user-links/short/2023-12-07.155006.json	https://neuroglancer-demo.appspot.com/#!gs://flyem-user-links/short/2023-12-07.155006.json	https://neuroglancer-demo.appspot.com/#!gs://flyem-user-links/short/2023-12-07.155007.json		720575940636084848, 720575940625551716, 720575940648716153, 720575940638723133, 720575940633290603, 720575940622569001, 720575940639290943, 720575940636659007, 720575940624943800, 720575940635207822, 720575940627851761, 720575940633311535, 720575940605322370, 720575940631190851, 720575940625947594, 720575940623390954, 720575940613983794, 720575940638482877, 720575940637361754, 720575940622043245,…	720575940608414898, 720575940631335212, 720575940609449052, 720575940629059833, 720575940631788537, 720575940624481980, 720575940634685922, 720575940611752857, 720575940619850411, 720575940630520139, 720575940631728431, 720575940631992391, 720575940631530148, 720575940609646126, 720575940607496405, 720575940630580217, 720575940635789925, 720575940628314668, 720575940627563014, 720575940629563642,…	NA	55	54	0	267227062, 267559665, 267564140, 267572587, 267896359, 267900632, 268237554, 297498027, 297580589, 297856167, 298240936, 298542439, 298935111, 299263690, 299267723, 299604675, 299604736, 299604862, 299609112, 326227760, 327511994, 327881747, 327933008, 328274638, 328533799, 328537891, 328546621, 328860948, 328861126, 328870472, 328887932, 329211374, 329246255, 330238043, 359215268, 359917896, 359…	57	1	1	0	TRUE	FALSE
142	SLPpm4 (Ito)	NA	We identified two cells per side for this clone, which is only present in Ito et al. 2013. We therefore suspect that it is not a lineage with secondary neurons.	NA	NA	NA	NA	NA	NA	NA	NA	NA	NA	NA	0	0	0	NA	0	0	0	0	NA	NA
143	SMPad1	DAMv1_or_2	NA	SMPad1	DAMv1_or_2	ADM04	H	https://neuroglancer-demo.appspot.com/#!gs://flyem-user-links/short/2023-12-07.155008.json	https://neuroglancer-demo.appspot.com/#!gs://flyem-user-links/short/2023-12-07.155008.json	https://neuroglancer-demo.appspot.com/#!gs://flyem-user-links/short/2023-12-07.155009.json		720575940631815993, 720575940635696023, 720575940627925703, 720575940630946468, 720575940639807285, 720575940610228186, 720575940623105306, 720575940650932982, 720575940607863561, 720575940627865930, 720575940633197383, 720575940631654713, 720575940625148599, 720575940637762906, 720575940625857172, 720575940637951977, 720575940627161426, 720575940624156139, 720575940622166881, 720575940632826472,…	720575940623486028, 720575940631780812, 720575940612707811, 720575940625365512, 720575940612283373, 720575940621492044, 720575940626259458, 720575940624860855, 720575940630354117, 720575940649676409, 720575940629441150, 720575940638763891, 720575940622393607, 720575940631214647, 720575940621339156, 720575940645280456, 720575940629575755, 720575940623871731, 720575940611169242, 720575940607028401,…	NA	80	80	0	297519815, 297917363, 297925608, 298250090, 298258134, 298586553, 298599672, 298616588, 298616761, 298962041, 299043307, 327588225, 327941844, 328265389, 328632707, 360698817, 360759031, 361298637, 361312146, 361636071, 361722354, 392325925, 393776005, 423096943, 423757555, 423792440, 424037884, 424720670, 424729369, 425143700, 425148091, 453794660, 486103577, 486444857, 487217638, 487537477, 488…	79	2	2	0	TRUE	FALSE
144	SMPad2	DAMd2_or_3	NA	SMPad2	DAMd2_or_3	ADM01	H/L	https://neuroglancer-demo.appspot.com/#!gs://flyem-user-links/short/2023-12-07.155010.json	https://neuroglancer-demo.appspot.com/#!gs://flyem-user-links/short/2023-12-07.155010.json	https://neuroglancer-demo.appspot.com/#!gs://flyem-user-links/short/2023-12-07.155011.json		720575940639598909, 720575940630210375, 720575940655628705, 720575940617273233, 720575940629783082, 720575940613442070, 720575940625542920, 720575940623311630, 720575940621558208, 720575940638904664, 720575940631016588, 720575940624136803, 720575940611990994, 720575940631013203, 720575940630610169, 720575940642669787, 720575940628799439, 720575940613746710, 720575940645029940, 720575940627756017,…	720575940628212303, 720575940626187672, 720575940615513995, 720575940629967212, 720575940649033593, 720575940625367102, 720575940628823746, 720575940607805707, 720575940612346408, 720575940639812661, 720575940632776808, 720575940610458737, 720575940613681066, 720575940631554920, 720575940636146288, 720575940622317821, 720575940629512195, 720575940640145115, 720575940614942610, 720575940624364073,…	NA	143	143	0	421041565, 487887067, 488931037, 512441111, 514837265, 516875221, 517902689, 519629116, 545872467, 549611256, 549943673, 551004984, 551341782, 576574889, 582381054, 604856102, 607925257, 608301148, 609281007, 611029037, 613420343, 613756703, 613756712, 613756808, 613756849, 635908014, 638312678, 640691209, 643376222, 643401816, 644425543, 644455046, 644455092, 673772212, 675148961, 675485886, 675…	137	6	6	0	TRUE	FALSE
145	SMPad3	DAMd1	NA	SMPad3	DAMd1	ADM07	H(NT)	https://neuroglancer-demo.appspot.com/#!gs://flyem-user-links/short/2023-12-07.155012.json	https://neuroglancer-demo.appspot.com/#!gs://flyem-user-links/short/2023-12-07.155012.json	https://neuroglancer-demo.appspot.com/#!gs://flyem-user-links/short/2023-12-07.155013.json		720575940615763573, 720575940629314503, 720575940633391185, 720575940629641969, 720575940646609716, 720575940636351118, 720575940624860599, 720575940622107928, 720575940625897191, 720575940631071559, 720575940611846520, 720575940638327640, 720575940625003152, 720575940627187477, 720575940619766869, 720575940625323962, 720575940621008734, 720575940608400323, 720575940631656147, 720575940622995082,…	720575940643174048, 720575940623045267, 720575940621930587, 720575940640352821, 720575940628289103, 720575940632939181, 720575940618394197, 720575940629925675, 720575940631651128, 720575940621079120, 720575940627403004, 720575940619767120, 720575940640839283, 720575940630686457, 720575940638505798, 720575940640948387, 720575940629199619, 720575940617763414, 720575940625231388, 720575940627463665,…	NA	68	69	0	296885362, 357945155, 359292188, 360673271, 364156501, 392057736, 392399005, 392411222, 393404592, 394095053, 420688241, 423792217, 424452682, 424792976, 454792422, 455133591, 455815977, 486518323, 486876782, 488322846, 488572496, 516214576, 517872280, 517910959, 519279166, 519620935, 520380132, 547240545, 549261610, 550275952, 551043841, 551303686, 608283432, 611037750, 612414168, 612742137, 612…	67	2	2	0	TRUE	FALSE
146	SMPad4 (Ito)	NA	May correspond to the primary / early-born secondary neurons of SMPad2/DAMd2_or_3	NA	NA	NA	NA	NA	NA	NA	NA	NA	NA	NA	0	0	0	NA	0	0	0	0	NA	NA
147	SMPp&v1_posterior	DPLc5_anterior	NA	SMPp&v1	DPLc5	PDM11	H	https://neuroglancer-demo.appspot.com/#!gs://flyem-user-links/short/2023-12-07.155013.json	https://neuroglancer-demo.appspot.com/#!gs://flyem-user-links/short/2023-12-07.155014.json	https://neuroglancer-demo.appspot.com/#!gs://flyem-user-links/short/2023-12-07.155015.json		720575940628874257, 720575940624052067, 720575940612700847, 720575940620919905, 720575940647957044, 720575940608002827, 720575940633161497, 720575940613207514, 720575940627557653, 720575940612547737, 720575940628145393, 720575940629685724, 720575940653637622, 720575940607536732, 720575940616714497, 720575940621650011, 720575940637030372, 720575940625162677, 720575940646261300, 720575940604898988,…	720575940632155207, 720575940627279674, 720575940623356651, 720575940621078352, 720575940627098249, 720575940624303347, 720575940618751902, 720575940613840807, 720575940635842990, 720575940617836854, 720575940651442422, 720575940642320544, 720575940617436699, 720575940610634666, 720575940611579050, 720575940612139506, 720575940621010181, 720575940606432177, 720575940632717408, 720575940610586597,…	NA	93	93	0	299617529, 329566197, 356909006, 356913605, 357245785, 357249472, 357249642, 357249801, 357249838, 357249875, 357250005, 357250124, 357250238, 361704572, 362045855, 387939094, 387939267, 388280029, 388280137, 388280200, 388280249, 388280268, 388280286, 388280297, 388280322, 388280333, 388280529, 388280541, 388280610, 390344260, 391026123, 391362634, 418969927, 418969956, 418970095, 418970102, 418…	91	2	2	0	TRUE	FALSE
148	SMPp&v1_ventral	DPLc5_posterior	NA	SMPp&v1	DPLc5	PVM12	H	https://neuroglancer-demo.appspot.com/#!gs://flyem-user-links/short/2023-12-07.155015.json	https://neuroglancer-demo.appspot.com/#!gs://flyem-user-links/short/2023-12-07.155016.json	https://neuroglancer-demo.appspot.com/#!gs://flyem-user-links/short/2023-12-07.155016.json		720575940608367746, 720575940620764692, 720575940627907450, 720575940626966018, 720575940622185983, 720575940620445605, 720575940637424094, 720575940621164148, 720575940618633944, 720575940639299049, 720575940628538368, 720575940607023708, 720575940632464557, 720575940620561493, 720575940637826367, 720575940623131177, 720575940637444585, 720575940615318579, 720575940625617948, 720575940632585932,…	720575940632260577, 720575940625067593, 720575940618589158, 720575940639047514, 720575940639042749, 720575940621807599, 720575940610204373, 720575940632396615, 720575940625876484, 720575940604471473, 720575940630274971, 720575940627000862, 720575940604243902, 720575940633806699, 720575940640663949, 720575940624209193, 720575940633524319, 720575940627259962, 720575940623225212, 720575940626588965,…	NA	22	22	0	451062462, 454822542, 487212916, 511686666, 512774096, 514833145, 547227734, 578016879, 667949027, 703520999, 734491001, 1068364006, 1070332560, 1173029301, 5812983878, 5813011133, 5813011512, 5813021566, 5813024430, 5813026718, 5813033443, 5813057439, 5813071068	23	2	2	0	TRUE	FALSE
149	SMPp&v2 (Ito)	NA	The image reported for this clone in Ito el al. 2013 appears to include the SMPp&v1 clone reported by (Yu et al. 2013). We therefore suspect that this is not a discrete lineage.	NA	NA	NA	NA	NA	NA	NA	NA	NA	NA	NA	0	0	0	NA	0	0	0	0	NA	NA
150	SMPpd1	DPLc1	NA	SMPpd1	DPLc1	PDM07	H(NT)	https://neuroglancer-demo.appspot.com/#!gs://flyem-user-links/short/2023-12-07.155017.json	https://neuroglancer-demo.appspot.com/#!gs://flyem-user-links/short/2023-12-07.155018.json	https://neuroglancer-demo.appspot.com/#!gs://flyem-user-links/short/2023-12-07.155018.json	https://neuroglancer-demo.appspot.com/#!gs://flyem-user-links/short/2023-12-07.155019.json	720575940606764041, 720575940605842912, 720575940623183905, 720575940612685777, 720575940608236978, 720575940629259095, 720575940628267599, 720575940631416284, 720575940630949111, 720575940621435045, 720575940622000422, 720575940622299235, 720575940623218359, 720575940621115312, 720575940629414972, 720575940633034265, 720575940636494302, 720575940621750652, 720575940625217277, 720575940643361224,…	720575940640057589, 720575940640757467, 720575940632353611, 720575940614340202, 720575940609940629, 720575940621162631, 720575940621825263, 720575940616214100, 720575940643367309, 720575940636148325, 720575940619784641, 720575940626154877, 720575940629547836, 720575940628693135, 720575940634498167, 720575940637550525, 720575940644613172, 720575940630761854, 720575940638703731, 720575940640976216,…	NA	81	80	0	266187342, 266187383, 266187477, 266187480, 266187532, 266187559, 266527996, 266528044, 266528078, 266528086, 266873591, 267896360, 295802733, 296194535, 296199021, 296199026, 296199149, 296203324, 296203325, 296203392, 296203434, 296203440, 296531366, 296535619, 296535655, 296535868, 297921570, 297921608, 298591130, 298607679, 298612190, 298936099, 326474963, 326879917, 326884223, 326884331, 326…	84	1	1	1	FALSE	FALSE
151	SMPpd2	DPLc6	NA	SMPpd2	DPLc6	PDM24	H(NT)	https://neuroglancer-demo.appspot.com/#!gs://flyem-user-links/short/2023-12-07.155019.json	https://neuroglancer-demo.appspot.com/#!gs://flyem-user-links/short/2023-12-07.155020.json	https://neuroglancer-demo.appspot.com/#!gs://flyem-user-links/short/2023-12-07.155020.json	https://neuroglancer-demo.appspot.com/#!gs://flyem-user-links/short/2023-12-07.155021.json	720575940621861133, 720575940615330098, 720575940611261170, 720575940620287067, 720575940631583519, 720575940629240119, 720575940622820080, 720575940612734515, 720575940627072617, 720575940619544941, 720575940616884225, 720575940616201309, 720575940618953300, 720575940625104053	720575940625301629, 720575940612153842, 720575940624343822, 720575940626788625, 720575940632033709, 720575940616330011, 720575940626118552, 720575940631863085, 720575940611585459, 720575940631242799, 720575940612391464, 720575940620627836, 720575940613262259, 720575940620034102	NA	14	14	0	263475451, 297247801, 357923095, 357944930, 358286194, 358613830, 388984132, 390378650, 418641700, 480391822, 481501144, 543566744, 5813010435, 296889776	14	0	0	0	FALSE	FALSE
152	SMPpm1	DPMm2	NA	SMPpm1	DPMm2	PDM12	H(NT)	https://neuroglancer-demo.appspot.com/#!gs://flyem-user-links/short/2023-12-07.155022.json	https://neuroglancer-demo.appspot.com/#!gs://flyem-user-links/short/2023-12-07.155022.json	https://neuroglancer-demo.appspot.com/#!gs://flyem-user-links/short/2023-12-07.155023.json		720575940628278654, 720575940630006267, 720575940627993752, 720575940628490028, 720575940630447175, 720575940638987864, 720575940627086595, 720575940611555251, 720575940611509485, 720575940636113264, 720575940623929836, 720575940628378378, 720575940617358552, 720575940617330107, 720575940623142426, 720575940630658627, 720575940630429543, 720575940620103222, 720575940621257136, 720575940624589287,…	720575940623991549, 720575940615132456, 720575940619667541, 720575940628859751, 720575940605743648, 720575940630431225, 720575940637618142, 720575940628076952, 720575940626961304, 720575940643446638, 720575940637722766, 720575940628571868, 720575940639832192, 720575940621680774, 720575940632126860, 720575940631667281, 720575940616072221, 720575940632802785, 720575940622513524, 720575940631713128,…	NA	60	70	0	295793991, 296851235, 297183244, 297541369, 298948785, 328213824, 328563364, 328909309, 356844539, 358286442, 362394990, 362719326, 388293131, 388629465, 388975834, 392002352, 392735903, 418987009, 452742028, 512377806, 516163285, 545501062, 573142557, 602071049, 604194925, 604195063, 604195247, 604476368, 634879889, 634884062, 635860358, 665556968, 665897487, 673758836, 696617609, 696617614, 696…	69	3	3	0	TRUE	FALSE
153	SMPpv1	DPMpl1	NA	SMPpv1	DPMpl1	PDM15	H(NT)	https://neuroglancer-demo.appspot.com/#!gs://flyem-user-links/short/2023-12-07.155023.json	https://neuroglancer-demo.appspot.com/#!gs://flyem-user-links/short/2023-12-07.155024.json	https://neuroglancer-demo.appspot.com/#!gs://flyem-user-links/short/2023-12-07.155025.json		720575940630715979, 720575940621784001, 720575940628412145, 720575940607632579, 720575940625858536, 720575940615820262, 720575940621388947, 720575940615051473, 720575940632646114, 720575940604332460, 720575940631579219, 720575940620060954, 720575940624379394, 720575940606028210, 720575940626850603, 720575940623808805, 720575940632843455, 720575940621456618, 720575940610189154, 720575940615712034,…	720575940632512156, 720575940603980256, 720575940621196037, 720575940635950426, 720575940639300927, 720575940624535554, 720575940622227197, 720575940611174067, 720575940619186846, 720575940620633309, 720575940626731931, 720575940636211945, 720575940646173748, 720575940614363619, 720575940606998485, 720575940623438460, 720575940615763174, 720575940623558152, 720575940614185366, 720575940626158598,…	NA	65	67	0	266191407, 296868077, 297239396, 297251765, 297580512, 297588775, 297588838, 297593055, 297921642, 297925719, 297925742, 297929768, 297929815, 297930040, 298254380, 298279629, 298288301, 298625276, 298961895, 299293552, 326905980, 327246381, 327587580, 327596420, 327932807, 327933208, 327933679, 327937628, 328274706, 328278368, 328291093, 328611467, 329918685, 358635284, 422997837, 423442357, 450…	62	1	1	0	TRUE	FALSE
154	SMPpv2_dorsal	CP1_dorsal	NA	SMPpv2	CP1	PDL18	H	https://neuroglancer-demo.appspot.com/#!gs://flyem-user-links/short/2023-12-07.155025.json	https://neuroglancer-demo.appspot.com/#!gs://flyem-user-links/short/2023-12-07.155026.json	https://neuroglancer-demo.appspot.com/#!gs://flyem-user-links/short/2023-12-07.155026.json		720575940613323955, 720575940644301603, 720575940618362841, 720575940606821734, 720575940621788125, 720575940621832897, 720575940627903484, 720575940644703767, 720575940626257539, 720575940612652975, 720575940623724509, 720575940615950453, 720575940629653442, 720575940614288757, 720575940637889443, 720575940620551126, 720575940629255484, 720575940618775892, 720575940622174305, 720575940628354472,…	720575940625252533, 720575940637555288, 720575940626859283, 720575940613816626, 720575940621186439, 720575940610649294, 720575940614867119, 720575940623124917, 720575940615868054, 720575940612341858, 720575940617179938, 720575940617647429, 720575940630250833, 720575940627391787, 720575940609116882, 720575940639692251, 720575940627950135, 720575940625527396, 720575940611344858, 720575940608230212,…	NA	55	56	0	327592562, 328265182, 356818551, 358290727, 358847551, 360677632, 361355033, 390024952, 393063351, 419337157, 419669547, 425462513, 450034902, 480029788, 482421242, 482797167, 487882530, 488223252, 514842241, 515852217, 517885151, 518921865, 548937579, 582338836, 607260192, 608628936, 609000216, 611288467, 611663250, 640375483, 643679015, 707190304, 767455273, 767903933, 800920725, 853437941, 103…	51	2	2	0	TRUE	FALSE
155	SMPpv2_ventral	CP1_ventral	NA	SMPpv2	CP1	PVL15	H	https://neuroglancer-demo.appspot.com/#!gs://flyem-user-links/short/2023-12-07.155027.json	https://neuroglancer-demo.appspot.com/#!gs://flyem-user-links/short/2023-12-07.155027.json	https://neuroglancer-demo.appspot.com/#!gs://flyem-user-links/short/2023-12-07.155028.json		720575940628857210, 720575940623426013, 720575940630669562, 720575940607378633, 720575940635872101, 720575940619654053, 720575940661089921, 720575940638627038, 720575940641906317, 720575940604954289, 720575940624349993, 720575940625673196, 720575940626010042, 720575940628437291, 720575940615208232, 720575940631058280, 720575940636844870, 720575940618578065, 720575940635970782, 720575940630052546,…	720575940633095137, 720575940617809181, 720575940611644529, 720575940629155227, 720575940627652358, 720575940635210603, 720575940628970748, 720575940620468718, 720575940609799470, 720575940617166993, 720575940630020345, 720575940615171003, 720575940626043891, 720575940653346038, 720575940630968680, 720575940641706184, 720575940619031837, 720575940650357494, 720575940633974061, 720575940620346417,…	NA	31	30	0	735470654, 884477487, 947582284, 1009311804, 1009984360, 1040004619, 1043696307, 1072059176, 1132406255, 1226887763, 1228264951, 1281752255, 1343139850, 1375206889, 1405226806, 1405231475, 1446527869, 1479622707, 1667865817, 5812983831, 5813021093, 5813021122, 5813022257, 5813023322, 5813024015, 5813037804, 5813037812, 5813043629, 5813054347, 5813057178	30	0	0	0	TRUE	FALSE
156	TRdl_a	TRdl_a	NA	TRdl_a	TRdl_a	NA	H/L	https://neuroglancer-demo.appspot.com/#!gs://flyem-user-links/short/2023-12-07.155029.json	https://neuroglancer-demo.appspot.com/#!gs://flyem-user-links/short/2023-12-07.155029.json	https://neuroglancer-demo.appspot.com/#!gs://flyem-user-links/short/2023-12-07.155030.json		720575940623078071, 720575940617229691, 720575940627498499, 720575940644932131, 720575940637417038, 720575940620798284, 720575940627276474, 720575940604130481, 720575940623620586, 720575940629548107, 720575940630619719, 720575940603514141, 720575940643337508, 720575940617636213, 720575940624865584, 720575940626902856, 720575940645878068	720575940623600619, 720575940617138466, 720575940620411169, 720575940612284387, 720575940661333889, 720575940630372153, 720575940628842106, 720575940628269303, 720575940640508494, 720575940616618053, 720575940621373278, 720575940632639714, 720575940632012243, 720575940621741094, 720575940626735100, 720575940633226652, 720575940625020935	NA	17	17	0	NA	0	1	1	0	TRUE	TRUE
157	TRdl_b	TRdl_b	NA	TRdl_b	TRdl_b	NA	H/L	https://neuroglancer-demo.appspot.com/#!gs://flyem-user-links/short/2023-12-07.155030.json	https://neuroglancer-demo.appspot.com/#!gs://flyem-user-links/short/2023-12-07.155031.json	https://neuroglancer-demo.appspot.com/#!gs://flyem-user-links/short/2023-12-07.155031.json		720575940624905091, 720575940629839947, 720575940642399648, 720575940616328705, 720575940626337479, 720575940615742353, 720575940610861554, 720575940638684248, 720575940633919992, 720575940612554393, 720575940619932404, 720575940629155958, 720575940607672003, 720575940650715638, 720575940624007523, 720575940631923304, 720575940603875616, 720575940628034044, 720575940625834132, 720575940636006000,…	720575940623290126, 720575940632658131, 720575940643569518, 720575940610847973, 720575940633813940, 720575940628953595, 720575940610604334, 720575940644064968, 720575940607706563, 720575940617919542, 720575940640249021, 720575940617346718, 720575940628174848, 720575940639142116, 720575940627004459, 720575940627177115, 720575940635684526, 720575940618815286, 720575940620104070, 720575940645210568,…	NA	76	73	0	NA	0	1	1	0	TRUE	TRUE
158	TRdm	TRdm	NA	TRdm	TRdm	NA	H/L	https://neuroglancer-demo.appspot.com/#!gs://flyem-user-links/short/2023-12-07.155032.json	https://neuroglancer-demo.appspot.com/#!gs://flyem-user-links/short/2023-12-07.155033.json	https://neuroglancer-demo.appspot.com/#!gs://flyem-user-links/short/2023-12-07.155033.json		720575940609977611, 720575940619528517, 720575940631639500, 720575940631787693, 720575940631983464, 720575940610594766, 720575940628463042, 720575940621930710, 720575940623148285, 720575940633571020, 720575940633213792, 720575940613356851, 720575940619624795, 720575940633639063, 720575940624263655, 720575940627419962, 720575940620866544, 720575940631394920, 720575940629677417, 720575940613170385,…	720575940630504466, 720575940626960536, 720575940643823470, 720575940622074206, 720575940648055673, 720575940604791217, 720575940624384304, 720575940629595633, 720575940604247985, 720575940620281467, 720575940624176312, 720575940624289789, 720575940648864633, 720575940622433799, 720575940616203869, 720575940626197593, 720575940634699119, 720575940627254856, 720575940650978425, 720575940630779518,…	NA	84	85	0	NA	0	3	3	0	TRUE	TRUE
159	VESa1	BAla3	NA	VESa1	BAla3	AVM21	H	https://neuroglancer-demo.appspot.com/#!gs://flyem-user-links/short/2023-12-07.155034.json	https://neuroglancer-demo.appspot.com/#!gs://flyem-user-links/short/2023-12-07.155034.json	https://neuroglancer-demo.appspot.com/#!gs://flyem-user-links/short/2023-12-07.155035.json		720575940628393042, 720575940613039765, 720575940603235500, 720575940621611302, 720575940629382700, 720575940617973149, 720575940610727630, 720575940630280234, 720575940635642725, 720575940625005239, 720575940625114174, 720575940608118283, 720575940616029218, 720575940625958922, 720575940640591056, 720575940621198177, 720575940626977067, 720575940633539103, 720575940609239416, 720575940612099442,…	720575940608471900, 720575940618391350, 720575940625373733, 720575940622667242, 720575940603885856, 720575940625919720, 720575940609594574, 720575940637801635, 720575940615787554, 720575940633462829, 720575940610380970, 720575940624548483, 720575940631081785, 720575940637032670, 720575940622288107, 720575940659476865, 720575940625282490, 720575940621370150, 720575940603829950, 720575940619738612,…	NA	37	36	0	1595948569, 1625273585, 1876993474, 1939404488, 1971442009, 2126296267	6	2	2	0	TRUE	TRUE
160	VESa2	BAlp1	NA	VESa2	BAlp1	AVM14	H	https://neuroglancer-demo.appspot.com/#!gs://flyem-user-links/short/2023-12-07.155036.json	https://neuroglancer-demo.appspot.com/#!gs://flyem-user-links/short/2023-12-07.155036.json	https://neuroglancer-demo.appspot.com/#!gs://flyem-user-links/short/2023-12-07.155037.json		720575940614311474, 720575940621598941, 720575940644582964, 720575940633839979, 720575940637559886, 720575940618847947, 720575940623659192, 720575940621305716, 720575940629129922, 720575940630234940, 720575940631247671, 720575940623513420, 720575940618671343, 720575940629875560, 720575940622044139, 720575940629857420, 720575940633512604, 720575940622988037, 720575940625765424, 720575940633779364,…	720575940626730115, 720575940661388417, 720575940648783737, 720575940629531991, 720575940643288868, 720575940611217650, 720575940624328462, 720575940611666898, 720575940640395317, 720575940629513157, 720575940622171530, 720575940626333000, 720575940633058204, 720575940642804384, 720575940630989007, 720575940622695059, 720575940647746100, 720575940637686750, 720575940618412337, 720575940629855787,…	NA	41	41	0	515450389, 857141091, 857478368, 888159271, 888171855, 915179102, 919206921, 977223393, 1010947498, 1099964441, 1132371777, 1191315642, 1194100437, 1198533883, 1259236113, 1284852376, 1501820626, 1687688269, 1687688880, 1875962033, 2001461914, 2032496018, 2033503245, 2126943304, 2157641190, 2157988001, 2219698263, 2222406094, 5812988383, 5813002635, 5813017464, 5813039001, 5813071266, 5813088420,…	36	1	1	0	TRUE	FALSE
161	VLPa1_lateral	DALl2_lateral	NA	VLPa1	DALl2	AVL11	H	https://neuroglancer-demo.appspot.com/#!gs://flyem-user-links/short/2023-12-07.155037.json	https://neuroglancer-demo.appspot.com/#!gs://flyem-user-links/short/2023-12-07.155038.json	https://neuroglancer-demo.appspot.com/#!gs://flyem-user-links/short/2023-12-07.155038.json	https://neuroglancer-demo.appspot.com/#!gs://flyem-user-links/short/2023-12-07.155039.json	720575940631427409, 720575940632883256, 720575940632324689, 720575940637526845, 720575940627723207, 720575940627343868, 720575940629943851, 720575940622021953, 720575940623912380, 720575940626002407, 720575940621147588, 720575940625870338, 720575940615074600, 720575940624665236, 720575940606241196, 720575940632723938, 720575940637429567, 720575940629735529, 720575940613987946, 720575940611956946,…	720575940619380485, 720575940611576050, 720575940612437858, 720575940617843541, 720575940623600016, 720575940637258985, 720575940621543194, 720575940626579333, 720575940608911662, 720575940614822559, 720575940634396863, 720575940618240171, 720575940628883473, 720575940627974138, 720575940625371155, 720575940637569870, 720575940634147991, 720575940629015678, 720575940626427529, 720575940610501571,…	NA	87	89	0	735733975, 828455033, 950544340, 950881138, 950885567, 978855713, 1041931156, 1136788088, 1137499637, 1137503987, 1138518446, 1166778367, 1167118856, 1168193427, 1196816048, 1199225061, 1226789202, 1226793835, 1228860966, 1229197633, 1229862274, 1260237061, 1260237339, 1289213295, 1290253312, 1291638853, 1352315133, 1354368623, 1380979698, 1382667382, 1383016399, 1383379730, 1389142287, 141471230…	79	2	2	2	FALSE	FALSE
162	VLPa1_medial	DALl2_medial	NA	VLPa1	DALl2	AVL20	H_2NT	https://neuroglancer-demo.appspot.com/#!gs://flyem-user-links/short/2023-12-07.155040.json	https://neuroglancer-demo.appspot.com/#!gs://flyem-user-links/short/2023-12-07.155040.json	https://neuroglancer-demo.appspot.com/#!gs://flyem-user-links/short/2023-12-07.155041.json		720575940621823073, 720575940611270257, 720575940641972384, 720575940636471408, 720575940623139341, 720575940625802329, 720575940611046885, 720575940616502109, 720575940629244357, 720575940629854521, 720575940609996773, 720575940627850618, 720575940644259876, 720575940616079188, 720575940604445868, 720575940637834301, 720575940624662508, 720575940623437180, 720575940613034602, 720575940617034398,…	720575940630309391, 720575940630027372, 720575940637175349, 720575940635737751, 720575940614140522, 720575940629826123, 720575940627899751, 720575940628837650, 720575940643090336, 720575940624068028, 720575940616262401, 720575940642401060, 720575940622045133, 720575940619688688, 720575940615592409, 720575940623100341, 720575940618838292, 720575940640460496, 720575940620356557, 720575940632764883,…	NA	42	45	0	327587644, 327588446, 357944721, 360690414, 388638672, 421068062, 698742094, 1044075439, 1073703524, 1073798332, 1105165255, 1105169664, 1198832414, 1198832640, 1199531317, 1230221035, 1259986648, 1260577951, 1323341985, 1352996416, 1354019751, 1354360495, 1354364967, 1385053807, 1386098182, 1417138075, 1448173578, 1510285409, 1545029202, 1601616011, 1605065523, 5813015045, 5813037947, 5813041394…	36	4	4	0	TRUE	FALSE
163	VLPa2	DALv1	NA	VLPa2	DALv1	AVL05	H	https://neuroglancer-demo.appspot.com/#!gs://flyem-user-links/short/2023-12-07.155041.json	https://neuroglancer-demo.appspot.com/#!gs://flyem-user-links/short/2023-12-07.155042.json	https://neuroglancer-demo.appspot.com/#!gs://flyem-user-links/short/2023-12-07.155043.json		720575940619170333, 720575940615487449, 720575940628146908, 720575940612487266, 720575940613242842, 720575940628869391, 720575940624666245, 720575940627732935, 720575940641626056, 720575940638360798, 720575940619661082, 720575940621889799, 720575940620173737, 720575940636922999, 720575940647966260, 720575940617887646, 720575940641464309, 720575940611277810, 720575940615246255, 720575940659042689,…	720575940623553660, 720575940629073530, 720575940629609457, 720575940627970971, 720575940606926466, 720575940649865718, 720575940629254647, 720575940637904000, 720575940630446879, 720575940620320902, 720575940615338589, 720575940631140909, 720575940626247805, 720575940635050521, 720575940623054333, 720575940628735350, 720575940612801022, 720575940630176197, 720575940623468873, 720575940626943518,…	NA	111	114	0	1044011735, 1260944875, 1290930207, 1291633691, 1291690199, 1292320285, 1292325012, 1322306508, 1352685545, 1352685625, 1353704387, 1384052612, 1384712714, 1412670439, 1414073219, 1417768398, 1442029850, 1442699865, 1443036085, 1446455697, 1446756739, 1446817665, 1474736336, 1474757586, 1474783300, 1476782322, 1477447226, 1505149370, 1507139129, 1507782010, 1507834915, 1508123633, 1508170799, 150…	112	3	3	0	TRUE	FALSE
164	VLPd&p1_dorsal	DPLl2_anterior	NA	VLPd&p1	DPLl2	ADL14	H	https://neuroglancer-demo.appspot.com/#!gs://flyem-user-links/short/2023-12-07.155043.json	https://neuroglancer-demo.appspot.com/#!gs://flyem-user-links/short/2023-12-07.155044.json	https://neuroglancer-demo.appspot.com/#!gs://flyem-user-links/short/2023-12-07.155044.json		720575940611134414, 720575940637029860, 720575940641876168, 720575940614328994, 720575940610034638, 720575940621657280, 720575940608331650, 720575940615992091, 720575940616629058, 720575940629382903, 720575940630460663, 720575940637599204, 720575940612391010, 720575940616046405, 720575940603827633, 720575940608526089, 720575940623716573, 720575940630118028, 720575940620819160, 720575940628056380,…	720575940622263275, 720575940630742521, 720575940611724714, 720575940611201433, 720575940610980374, 720575940640238269, 720575940625328074, 720575940617276889, 720575940631417119, 720575940620492126, 720575940617931166, 720575940634315967, 720575940624628920, 720575940648236153, 720575940638635635, 720575940612654573, 720575940628991993, 720575940644071703, 720575940659773313, 720575940629878892,…	NA	67	66	0	294450004, 390909624, 453333562, 484355636, 484359384, 486812022, 487148422, 516832391, 518183562, 519909788, 548203966, 549219101, 578893446, 579596940, 581262846, 581599674, 581599704, 581603800, 612634432, 612648076, 637483692, 644001906, 674687388, 703387200, 736748242, 737093692, 737093754, 768806088, 798132291, 828485538, 828826099, 828826327, 858838262, 858838467, 889190744, 889190964, 889…	57	4	4	0	TRUE	FALSE
165	VLPd&p1_posterior	DPLl2_posterior	NA	VLPd&p1	DPLl2	PDL15/PDL24	H	https://neuroglancer-demo.appspot.com/#!gs://flyem-user-links/short/2023-12-07.155045.json	https://neuroglancer-demo.appspot.com/#!gs://flyem-user-links/short/2023-12-07.155046.json	https://neuroglancer-demo.appspot.com/#!gs://flyem-user-links/short/2023-12-07.155046.json	https://neuroglancer-demo.appspot.com/#!gs://flyem-user-links/short/2023-12-07.155047.json	720575940630402834, 720575940631661337, 720575940631740447, 720575940621811482, 720575940651717110, 720575940620250747, 720575940632401745, 720575940645242056, 720575940630118927, 720575940613035048, 720575940615199663, 720575940619486021, 720575940617442233, 720575940615172527, 720575940637559182, 720575940630050391, 720575940615975474, 720575940625488156, 720575940605572064, 720575940627221011,…	720575940612291682, 720575940640207549, 720575940609454802, 720575940622195376, 720575940630092406, 720575940631188039, 720575940640792539, 720575940624283882, 720575940635033023, 720575940634003027, 720575940618254750, 720575940629144987, 720575940621424549, 720575940634792884, 720575940627631125, 720575940605295281, 720575940627468273, 720575940628453946, 720575940645673508, 720575940628861717,…	NA	104	104	0	324370873, 324721026, 324725187, 328538408, 330319977, 355073569, 355077858, 356429209, 360319284, 361273559, 387809633, 390331214, 390641835, 391021712, 391971839, 392368893, 417834021, 418175238, 418503161, 418511983, 418516266, 418516470, 422401750, 423105632, 448869118, 449205588, 449205611, 449209892, 449209971, 451995306, 452340995, 453044535, 453053044, 453329254, 481295335, 482002172, 484…	93	3	3	3	FALSE	FALSE
166	VLPd1	DPLam	NA	VLPd1	DPLam	ADL12	H(NT)	https://neuroglancer-demo.appspot.com/#!gs://flyem-user-links/short/2023-12-07.155047.json	https://neuroglancer-demo.appspot.com/#!gs://flyem-user-links/short/2023-12-07.155048.json	https://neuroglancer-demo.appspot.com/#!gs://flyem-user-links/short/2023-12-07.155049.json		720575940615529631, 720575940628810512, 720575940614672534, 720575940632219361, 720575940618465885, 720575940608501316, 720575940623636604, 720575940629006587, 720575940626225182, 720575940628468794, 720575940640485109, 720575940636365454, 720575940611915384, 720575940631430876, 720575940630051279, 720575940628386835, 720575940646516590, 720575940628441989, 720575940640195773, 720575940630918930,…	720575940621761263, 720575940631788281, 720575940611929202, 720575940622105377, 720575940627394837, 720575940621136961, 720575940646433059, 720575940609329102, 720575940638715251, 720575940616376891, 720575940605681440, 720575940625149733, 720575940621193095, 720575940621636109, 720575940632153039, 720575940626802770, 720575940625423084, 720575940650954873, 720575940632650797, 720575940625414387,…	NA	65	66	0	330604760, 390952738, 454347237, 515718803, 549502646, 573713481, 574027813, 576843029, 608840926, 639875892, 642262407, 642263196, 666136034, 670219670, 673072855, 734352404, 760272462, 764339062, 765034172, 766388652, 766410696, 766410805, 767084239, 788519447, 795723912, 796061060, 796733296, 798114519, 827794325, 828477488, 828830111, 829155062, 829162792, 857788501, 859507725, 885163107, 890…	62	2	2	0	TRUE	FALSE
167	VLPd2 (Ito)	NA	Subset of VLPd1 (which was reported in both Ito et al. 2013 and Yu et al. 2013)	NA	NA	NA	NA	NA	NA	NA	NA	NA	NA	NA	0	0	0	NA	0	0	0	0	NA	NA
168	VLPl&d1_dorsal	BLAv1_medial	NA	VLPl&d1	BLAv1	AVL08	H	https://neuroglancer-demo.appspot.com/#!gs://flyem-user-links/short/2023-12-07.155049.json	https://neuroglancer-demo.appspot.com/#!gs://flyem-user-links/short/2023-12-07.155050.json	https://neuroglancer-demo.appspot.com/#!gs://flyem-user-links/short/2023-12-07.155050.json		720575940622784660, 720575940626086942, 720575940639256704, 720575940631490980, 720575940639335487, 720575940627211944, 720575940645761844, 720575940628879889, 720575940630274635, 720575940619853481, 720575940612752303, 720575940610414450, 720575940607848203, 720575940636708318, 720575940621230739, 720575940618582336, 720575940610253525, 720575940629345398, 720575940616450783, 720575940622009709,…	720575940618183765, 720575940627084905, 720575940620625646, 720575940617622219, 720575940631668511, 720575940621870204, 720575940646368132, 720575940632638803, 720575940613530636, 720575940629668201, 720575940618003672, 720575940603695025, 720575940633540447, 720575940611008409, 720575940616054843, 720575940630622803, 720575940628087887, 720575940619938031, 720575940613784062, 720575940635574106,…	NA	100	102	0	297528119, 297860327, 297869179, 423351806, 484006079, 484014387, 513741732, 515049524, 516409549, 517479202, 547439565, 576161592, 577464071, 578837220, 610920670, 642642309, 672982133, 704699697, 735699469, 736757366, 766730917, 766734991, 826416797, 828795703, 888491795, 947233693, 949537961, 951567246, 951640635, 981583738, 982343007, 982684071, 1009893717, 1011763168, 1012108434, 1012112752,…	95	3	3	0	TRUE	FALSE
169	VLPl&d1_lateral	BLAv1_posterior	NA	VLPl&d1	BLAv1	AVL10	H	https://neuroglancer-demo.appspot.com/#!gs://flyem-user-links/short/2023-12-07.155051.json	https://neuroglancer-demo.appspot.com/#!gs://flyem-user-links/short/2023-12-07.155052.json	https://neuroglancer-demo.appspot.com/#!gs://flyem-user-links/short/2023-12-07.155052.json		720575940618247333, 720575940631460316, 720575940618129573, 720575940634334559, 720575940623509577, 720575940624179175, 720575940616424902, 720575940632580503, 720575940619309653, 720575940625145597, 720575940632851039, 720575940603720294, 720575940639748686, 720575940660004737, 720575940616392849, 720575940659146113, 720575940628192901, 720575940629708482, 720575940621163861, 720575940624194232,…	720575940630375015, 720575940624263117, 720575940634523255, 720575940636378731, 720575940630734075, 720575940627041028, 720575940618621830, 720575940629891535, 720575940643836196, 720575940626837764, 720575940622723059, 720575940631656044, 720575940635586405, 720575940604763326, 720575940622299747, 720575940625663525, 720575940641629344, 720575940613298911, 720575940626440781, 720575940632171309,…	NA	104	105	0	361259770, 361959852, 424366776, 424706955, 668489498, 672593764, 796733475, 797075463, 829154825, 889852017, 921576508, 1069667685, 1168833413, 1169178299, 1200209058, 1262278858, 1292286082, 1293309124, 1320597959, 1349685300, 1352335144, 1411314129, 1411336347, 1417457582, 1446100318, 1446420611, 1447103034, 1448118399, 1474088775, 1478491581, 1479518734, 1479847174, 1509521212, 1535144316, 15…	93	6	6	0	TRUE	FALSE
170	VLPl&p1_lateral	BLVp2_anterior	NA	VLPl&p1	BLVp2	AVL13	H	https://neuroglancer-demo.appspot.com/#!gs://flyem-user-links/short/2023-12-07.155053.json	https://neuroglancer-demo.appspot.com/#!gs://flyem-user-links/short/2023-12-07.155053.json	https://neuroglancer-demo.appspot.com/#!gs://flyem-user-links/short/2023-12-07.155054.json		720575940631283471, 720575940626810628, 720575940611975338, 720575940615924667, 720575940617499205, 720575940611957202, 720575940635170927, 720575940637450074, 720575940619119963, 720575940629444170, 720575940635437560, 720575940639193577, 720575940625994073, 720575940618965553, 720575940622367880, 720575940629125996, 720575940603609824, 720575940633351578, 720575940611329137, 720575940640675389,…	720575940626812433, 720575940634643886, 720575940627469041, 720575940625923965, 720575940628610135, 720575940629250602, 720575940613427442, 720575940619739595, 720575940618045776, 720575940637627581, 720575940634676916, 720575940634477163, 720575940626899504, 720575940638971088, 720575940613108882, 720575940622078685, 720575940619899014, 720575940621106721, 720575940630318533, 720575940618611280,…	NA	69	74	0	1043113043, 1043731200, 1074484603, 1074493547, 1105839127, 1167537600, 1167542031, 1199910583, 1290943306, 1321642426, 1321982689, 1324370139, 1356091208, 1381997776, 1382308349, 1382343196, 1385429936, 1386780502, 1414746150, 1443041217, 1474084639, 1474424990, 1476777923, 1477148598, 1477161691, 1478487101, 1478802798, 1478879340, 1479147574, 1479225680, 1479492693, 1479825087, 1480179511, 148…	66	2	2	0	TRUE	TRUE
171	VLPl&p1_posterior	BLVp2_posterior	NA	VLPl&p1	BLVp2	PVL04	H	https://neuroglancer-demo.appspot.com/#!gs://flyem-user-links/short/2023-12-07.155055.json	https://neuroglancer-demo.appspot.com/#!gs://flyem-user-links/short/2023-12-07.155055.json	https://neuroglancer-demo.appspot.com/#!gs://flyem-user-links/short/2023-12-07.155056.json	https://neuroglancer-demo.appspot.com/#!gs://flyem-user-links/short/2023-12-07.155056.json	720575940614081909, 720575940616155707, 720575940641254133, 720575940631556982, 720575940628757647, 720575940635744623, 720575940628828437, 720575940626744838, 720575940627720335, 720575940624417002, 720575940615641428, 720575940622752041, 720575940627752585, 720575940623088309, 720575940637281395, 720575940628955006, 720575940647434372, 720575940621801310, 720575940628599934, 720575940622796557,…	720575940630566487, 720575940640228797, 720575940607893193, 720575940634168928, 720575940624915435, 720575940627692318, 720575940631719417, 720575940623191073, 720575940610205282, 720575940631603256, 720575940623865417, 720575940614376615, 720575940620904614, 720575940624103011, 720575940632749212, 720575940619216157, 720575940623223501, 720575940638776227, 720575940651713782, 720575940633353327,…	NA	113	110	0	296859399, 297217528, 298262599, 298603633, 328244591, 328939480, 329646990, 361955066, 392645639, 422056477, 422056521, 451308547, 454001950, 514816333, 549158040, 549161688, 549269622, 550953198, 579536041, 607899687, 612336669, 613394707, 614413183, 635890732, 645456880, 670297553, 671660941, 672697926, 676479156, 705787638, 707854620, 707854989, 707858790, 707863263, 734754585, 735091236, 736…	108	4	4	4	FALSE	FALSE
172	VLPl&p2_lateral	BLVp1_anterior	NA	VLPl&p2	BLVp1	AVL02	H	https://neuroglancer-demo.appspot.com/#!gs://flyem-user-links/short/2023-12-07.155057.json	https://neuroglancer-demo.appspot.com/#!gs://flyem-user-links/short/2023-12-07.155058.json	https://neuroglancer-demo.appspot.com/#!gs://flyem-user-links/short/2023-12-07.155058.json		720575940634720482, 720575940627983554, 720575940619215701, 720575940638676387, 720575940619090548, 720575940618188859, 720575940611906424, 720575940623002373, 720575940620024837, 720575940622172877, 720575940638770083, 720575940629349839, 720575940631292204, 720575940617353433, 720575940642253275, 720575940632008877, 720575940625701909, 720575940622274124, 720575940605799601, 720575940611648209,…	720575940618901231, 720575940638164864, 720575940627479810, 720575940617700253, 720575940626054641, 720575940622286262, 720575940618182491, 720575940626069962, 720575940644478260, 720575940613226961, 720575940616030870, 720575940622726292, 720575940623119812, 720575940618176379, 720575940632991935, 720575940621231850, 720575940610907619, 720575940615629524, 720575940627498152, 720575940636624014,…	NA	181	175	0	455439723, 517445395, 577455404, 578474907, 609855276, 638178497, 671929521, 698888718, 789588935, 797812785, 798119747, 798494331, 820563959, 823999645, 824380581, 828800065, 828813438, 854680421, 855384597, 855439675, 857455968, 859200049, 882987799, 883018168, 883338122, 889838921, 913341672, 914026662, 915724147, 917450071, 919185724, 946081491, 948933005, 952266169, 983296591, 1008926553, 10…	167	8	8	0	TRUE	FALSE
173	VLPl&p2_posterior	BLVp1_posterior	NA	VLPl&p2	BLVp1	PVL05	H	https://neuroglancer-demo.appspot.com/#!gs://flyem-user-links/short/2023-12-07.155059.json	https://neuroglancer-demo.appspot.com/#!gs://flyem-user-links/short/2023-12-07.155059.json	https://neuroglancer-demo.appspot.com/#!gs://flyem-user-links/short/2023-12-07.155100.json		720575940632137517, 720575940626591875, 720575940617322897, 720575940626149918, 720575940625583132, 720575940630404823, 720575940624005389, 720575940632584147, 720575940630025003, 720575940630020968, 720575940605488305, 720575940615928251, 720575940628098203, 720575940615247023, 720575940608120587, 720575940656203425, 720575940637132911, 720575940624813290, 720575940629092546, 720575940618900358,…	720575940611292330, 720575940609681198, 720575940628404227, 720575940625096240, 720575940623433725, 720575940625422867, 720575940619098369, 720575940629504335, 720575940622150583, 720575940619591128, 720575940627969359, 720575940640466741, 720575940628412732, 720575940619318950, 720575940653703585, 720575940630279323, 720575940631242514, 720575940628852730, 720575940625913105, 720575940630352658,…	NA	89	90	0	640194409, 764684348, 919513165, 1103102334, 1134456668, 1134729441, 1163120884, 1163808587, 1166186949, 1320290839, 1352331062, 1355720294, 1383703581, 1386758950, 1412014916, 1445760214, 1446062404, 1446762036, 1472723900, 1473379689, 1473379892, 1474472195, 1474817545, 1477800608, 1478142566, 1480171146, 1504419182, 1511235746, 1535139804, 1535186205, 1539189146, 1539879204, 1540216055, 156617…	84	4	4	0	TRUE	FALSE
174	VLPl1_or_VLPl5	BLVa3_or_4	NA	VLPl1_or_VLPl5	BLVa3_or_4	AVL14, AVL16, AVL17, AVL19	2L_1NT	https://neuroglancer-demo.appspot.com/#!gs://flyem-user-links/short/2023-12-07.155101.json	https://neuroglancer-demo.appspot.com/#!gs://flyem-user-links/short/2023-12-07.155101.json	https://neuroglancer-demo.appspot.com/#!gs://flyem-user-links/short/2023-12-07.155102.json		720575940621369468, 720575940613977494, 720575940627265040, 720575940630033270, 720575940632394059, 720575940623272427, 720575940658297985, 720575940610307285, 720575940639578958, 720575940630638188, 720575940659015041, 720575940621806686, 720575940607614217, 720575940612082322, 720575940624533956, 720575940611294426, 720575940623871888, 720575940629955627, 720575940622467307, 720575940623978242,…	720575940629394885, 720575940618864833, 720575940615011782, 720575940638364750, 720575940602879404, 720575940632649567, 720575940643053620, 720575940619863796, 720575940628081751, 720575940628817372, 720575940612105395, 720575940617010226, 720575940625374472, 720575940619572529, 720575940621622310, 720575940614482143, 720575940632090967, 720575940636050606, 720575940621681228, 720575940622374399,…	NA	268	271	0	573090850, 980253830, 1260949492, 1288889408, 1320951699, 1353363841, 1387449975, 1415424742, 1445104234, 1448452947, 1448479508, 1448479579, 1448799465, 1477774797, 1479558350, 1480524421, 1480525157, 1480532936, 1481547572, 1482579456, 1509215949, 1509560728, 1510562176, 1510851409, 1537802851, 1539882951, 1542585886, 1571246774, 1572998452, 1573612290, 1574980522, 1600239500, 1601228600, 16016…	179	18	18	0	TRUE	TRUE
175	VLPl2_lateral	BLAv2_lateral	NA	VLPl2	BLAv2	AVL24	part_of_lineage	https://neuroglancer-demo.appspot.com/#!gs://flyem-user-links/short/2023-12-07.155106.json	https://neuroglancer-demo.appspot.com/#!gs://flyem-user-links/short/2023-12-07.155107.json	https://neuroglancer-demo.appspot.com/#!gs://flyem-user-links/short/2023-12-07.155107.json		720575940626309562, 720575940631898711, 720575940605899692, 720575940613455986, 720575940620718040, 720575940620023686, 720575940624931888	720575940622364854, 720575940617691734, 720575940613631973, 720575940627144485, 720575940621354260, 720575940624973831, 720575940624178531	NA	7	7	0	1188889654, 1189230639, 1189912812, 1220270134, 1540518369, 5813023353, 5813062668	7	0	0	0	TRUE	FALSE
176	VLPl2_medial	BLAv2_medial	NA	VLPl2	BLAv2	AVL03	H	https://neuroglancer-demo.appspot.com/#!gs://flyem-user-links/short/2023-12-07.155105.json	https://neuroglancer-demo.appspot.com/#!gs://flyem-user-links/short/2023-12-07.155105.json	https://neuroglancer-demo.appspot.com/#!gs://flyem-user-links/short/2023-12-07.155106.json		720575940620175040, 720575940634874266, 720575940637712997, 720575940631763148, 720575940629469404, 720575940612031089, 720575940630302551, 720575940608082990, 720575940614397923, 720575940624130964, 720575940612159411, 720575940623211957, 720575940640036480, 720575940609721464, 720575940607033009, 720575940612014120, 720575940609846537, 720575940631429447, 720575940639776829, 720575940620588481,…	720575940626838909, 720575940616941201, 720575940626840368, 720575940619937374, 720575940624061336, 720575940626805777, 720575940612296677, 720575940629366479, 720575940624481674, 720575940629708994, 720575940604930918, 720575940613174963, 720575940635090533, 720575940629437545, 720575940609194082, 720575940616941798, 720575940616295749, 720575940620424472, 720575940628376586, 720575940626115324,…	NA	158	159	0	516421917, 611249116, 640539567, 642616710, 671233447, 736079469, 764330286, 765028935, 765050884, 766739499, 795362225, 796056849, 796754549, 797101318, 797424771, 826062651, 827086517, 828144800, 829163055, 853078844, 859166241, 859166719, 860577283, 889540433, 920536487, 921235264, 922302296, 947564983, 950888882, 951592811, 951597076, 951916894, 951933611, 951934183, 951986127, 981924087, 981…	147	4	4	0	TRUE	FALSE
177	VLPl2_posterior	BLAv2_posterior	NA	VLPl2	BLAv2	AVL07	H	https://neuroglancer-demo.appspot.com/#!gs://flyem-user-links/short/2023-12-07.155103.json	https://neuroglancer-demo.appspot.com/#!gs://flyem-user-links/short/2023-12-07.155103.json	https://neuroglancer-demo.appspot.com/#!gs://flyem-user-links/short/2023-12-07.155104.json		720575940635565816, 720575940634703511, 720575940617305531, 720575940619319745, 720575940613513642, 720575940631190076, 720575940621885957, 720575940625954853, 720575940627446415, 720575940624256511, 720575940620719600, 720575940626283838, 720575940632085591, 720575940614701730, 720575940635926335, 720575940610048011, 720575940624107751, 720575940625035790, 720575940610284018, 720575940632238253,…	720575940633500084, 720575940644623396, 720575940639175869, 720575940624349448, 720575940621882305, 720575940631394003, 720575940606999682, 720575940618268987, 720575940612919410, 720575940624642452, 720575940644794272, 720575940623538951, 720575940635690670, 720575940618022469, 720575940637832937, 720575940635655657, 720575940624853031, 720575940629065078, 720575940618252249, 720575940621513893,…	NA	100	102	0	422971316, 454693209, 455033548, 456082779, 518476551, 574378463, 574382779, 580547055, 667827599, 668497214, 730562993, 759585675, 762961590, 819895218, 819943010, 821612285, 825359499, 850260732, 850972999, 851961337, 852302293, 852302504, 881620582, 881995193, 881999404, 882003599, 886820993, 912667199, 919526332, 919845196, 944047683, 944423023, 944720631, 944724233, 944729222, 945058110, 947…	92	5	5	0	TRUE	FALSE
178	VLPl3 (Ito)	NA	Subset of VLPl2 (which was reported in both Ito et al. 2013 and Yu et al. 2013)	NA	NA	NA	NA	NA	NA	NA	NA	NA	NA	NA	0	0	0	NA	0	0	0	0	NA	NA
179	VLPl4_anterior	BLD3_anterior	NA	VLPl4	BLD3	AVL21	H	https://neuroglancer-demo.appspot.com/#!gs://flyem-user-links/short/2023-12-07.155110.json	https://neuroglancer-demo.appspot.com/#!gs://flyem-user-links/short/2023-12-07.155110.json	https://neuroglancer-demo.appspot.com/#!gs://flyem-user-links/short/2023-12-07.155111.json	https://neuroglancer-demo.appspot.com/#!gs://flyem-user-links/short/2023-12-07.155112.json	720575940619840427, 720575940616464340, 720575940646614404, 720575940622544166, 720575940630159159, 720575940632817047, 720575940624003939, 720575940621644228, 720575940630164431, 720575940628214887, 720575940622773444, 720575940621920461, 720575940627130142, 720575940611606234, 720575940613679786, 720575940628731756, 720575940633350175, 720575940619824075, 720575940628525159, 720575940614695611,…	720575940626322746, 720575940624986375, 720575940614819926, 720575940629568331, 720575940621765354, 720575940612313827, 720575940639032125, 720575940611869866, 720575940625720658, 720575940618674648, 720575940610041050, 720575940623475197, 720575940630637074, 720575940617699414, 720575940625595696, 720575940607905547, 720575940642253728, 720575940653018785, 720575940612181106, 720575940611756441,…	NA	47	47	0	1260949362, 1288522544, 1351964689, 1355697813, 1384734912, 1385015126, 1450172577, 1451544136, 1479820692, 1482915593, 1506120610, 1510855070, 1513609569, 1541208571, 1570210823, 1570896561, 1571884727, 1576371060, 1598232593, 1599199567, 1599872317, 1603611801, 1604298027, 1606710854, 1662947570, 1668443377, 1668443473, 1698796216, 1698796218, 1698796271, 1698796278, 1698800347, 1728104437, 188…	47	2	2	2	FALSE	FALSE
180	VLPl4_dorsal	BLD3_dorsal	NA	VLPl4	BLD3	AVL18	H	https://neuroglancer-demo.appspot.com/#!gs://flyem-user-links/short/2023-12-07.155108.json	https://neuroglancer-demo.appspot.com/#!gs://flyem-user-links/short/2023-12-07.155109.json	https://neuroglancer-demo.appspot.com/#!gs://flyem-user-links/short/2023-12-07.155109.json		720575940614819821, 720575940605023008, 720575940605877728, 720575940634834356, 720575940624403239, 720575940629347319, 720575940603167916, 720575940629761591, 720575940617878273, 720575940606563249, 720575940603917158, 720575940619930021, 720575940629980790, 720575940611514261, 720575940631260476, 720575940623588074, 720575940626965258, 720575940628003304, 720575940618887838, 720575940635141518,…	720575940640964259, 720575940609482190, 720575940635025765, 720575940625035301, 720575940614043699, 720575940613400306, 720575940619865941, 720575940622027527, 720575940618755494, 720575940623784428, 720575940659760769, 720575940624977930, 720575940627418856, 720575940636174960, 720575940639939536, 720575940614047026, 720575940628915191, 720575940617977684, 720575940622312521, 720575940613795880,…	NA	53	53	0	515390688, 543365151, 578474318, 579169802, 579169910, 605417133, 605770509, 606444098, 607104768, 607787481, 638476365, 669869547, 698180393, 699894933, 700210227, 700550360, 703305408, 731244892, 731567967, 731918732, 731919293, 732600113, 759586113, 762263004, 762948368, 793298641, 826762561, 851684210, 856407289, 856408517, 885132185, 887433630, 890925383, 918123297, 949870573, 953004445, 979…	51	2	2	0	TRUE	FALSE
181	VLPp&l1__prim	DPLpv__prim	NA	VLPp&l1	DPLpv	NA	part_of_lineage	https://neuroglancer-demo.appspot.com/#!gs://flyem-user-links/short/2023-12-07.155119.json	https://neuroglancer-demo.appspot.com/#!gs://flyem-user-links/short/2023-12-07.155119.json	https://neuroglancer-demo.appspot.com/#!gs://flyem-user-links/short/2023-12-07.155120.json		720575940623212058, 720575940613871527, 720575940624117859, 720575940632015914, 720575940618968118, 720575940639071716, 720575940625984893, 720575940637293146, 720575940632964423, 720575940615892374	720575940640111568, 720575940631262506, 720575940623004748, 720575940613429811, 720575940651804918, 720575940632376899, 720575940629473847, 720575940632890425, 720575940630535030, 720575940621277790	NA	10	10	0	609173201, 641563387, 828463239, 1044037281, 1104056135, 1107081827, 1169169208, 1312061760, 1418829730, 5813023089	10	0	0	0	TRUE	FALSE
182	VLPp&l1_anterior	DPLpv_anterior	NA	VLPp&l1	DPLpv	PDL09	part_of_lineage	https://neuroglancer-demo.appspot.com/#!gs://flyem-user-links/short/2023-12-07.155115.json	https://neuroglancer-demo.appspot.com/#!gs://flyem-user-links/short/2023-12-07.155115.json	https://neuroglancer-demo.appspot.com/#!gs://flyem-user-links/short/2023-12-07.155116.json	https://neuroglancer-demo.appspot.com/#!gs://flyem-user-links/short/2023-12-07.155116.json	720575940636408165, 720575940626198093, 720575940613284527, 720575940617770043, 720575940613894910, 720575940618135621, 720575940633420139, 720575940630541399, 720575940624383928, 720575940617576733, 720575940614162582, 720575940626254076, 720575940615201211, 720575940643536919, 720575940620128282, 720575940634555488, 720575940621726698, 720575940632387353, 720575940631804703, 720575940613902386,…	720575940608027915, 720575940615788194, 720575940622350512, 720575940622587882, 720575940628802888, 720575940637326963, 720575940633352929, 720575940605248898, 720575940625489978, 720575940604100785, 720575940619915686, 720575940631385057, 720575940627055147, 720575940618214827, 720575940619246677, 720575940629005815, 720575940618604352, 720575940627252538, 720575940618085189, 720575940610315310,…	NA	106	107	0	574395727, 576764909, 608145495, 640199721, 763652770, 764001607, 789248033, 792338630, 819220237, 823374529, 823400451, 823705448, 825032139, 828144363, 853386077, 854093627, 854776068, 856066807, 857806966, 884446447, 885435892, 885776346, 885810757, 886124924, 889194717, 889523223, 913345831, 915792794, 917842566, 945161760, 946153322, 946485296, 974788612, 977222655, 1007550646, 1007882308, 1…	103	6	6	6	FALSE	FALSE
183	VLPp&l1_lateral	DPLpv_lateral	NA	VLPp&l1	DPLpv	PVL14	part_of_lineage	https://neuroglancer-demo.appspot.com/#!gs://flyem-user-links/short/2023-12-07.155112.json	https://neuroglancer-demo.appspot.com/#!gs://flyem-user-links/short/2023-12-07.155113.json	https://neuroglancer-demo.appspot.com/#!gs://flyem-user-links/short/2023-12-07.155113.json	https://neuroglancer-demo.appspot.com/#!gs://flyem-user-links/short/2023-12-07.155114.json	720575940622027809, 720575940628348754, 720575940636282431, 720575940647946292, 720575940645834036, 720575940630342135, 720575940626866224, 720575940619996598, 720575940625071749, 720575940634194936, 720575940628793916, 720575940638192829, 720575940624571792, 720575940633967842, 720575940632052194, 720575940616344477, 720575940626701886, 720575940624589764, 720575940650876150, 720575940625610270,…	720575940642843848, 720575940603979488, 720575940630219461, 720575940615570174, 720575940628584954, 720575940613355175, 720575940615290279, 720575940635432855, 720575940620851777, 720575940620939685, 720575940605487550, 720575940627173578, 720575940630711377, 720575940632787863, 720575940613830550, 720575940629323369, 720575940613028721, 720575940612090595, 720575940628394455, 720575940621473957,…	NA	45	45	0	639905310, 699588209, 730618686, 826784485, 857819389, 883415496, 888171826, 914100101, 976515311, 980598738, 1007891891, 1011293310, 1067223806, 1070638675, 1070638914, 1131339501, 1163384537, 1164374521, 1192434435, 1194384626, 1225114259, 1225761499, 1226797688, 1255138222, 1316158591, 1408928039, 1439962910, 1439963190, 1470996844, 1714479551, 1871717951, 1872404653, 1904117032, 1904117126, 2…	43	1	1	1	FALSE	FALSE
184	VLPp&l1_posterior	DPLpv_posterior	NA	VLPp&l1	DPLpv	PVL11	part_of_lineage	https://neuroglancer-demo.appspot.com/#!gs://flyem-user-links/short/2023-12-07.155117.json	https://neuroglancer-demo.appspot.com/#!gs://flyem-user-links/short/2023-12-07.155118.json	https://neuroglancer-demo.appspot.com/#!gs://flyem-user-links/short/2023-12-07.155118.json		720575940618833624, 720575940610053827, 720575940631067868, 720575940615944337, 720575940656144801, 720575940643671406, 720575940630063160, 720575940609474766, 720575940634579319, 720575940627046031, 720575940621504255, 720575940641688016, 720575940617158814, 720575940626288661, 720575940624969765, 720575940614566598, 720575940620813528, 720575940637692261, 720575940609948427, 720575940616580255,…	720575940630879548, 720575940618116766, 720575940627268936, 720575940643656046, 720575940637983716, 720575940627173884, 720575940621832397, 720575940616989964, 720575940617532062, 720575940608378242, 720575940617490388, 720575940631434693, 720575940637074291, 720575940621403782, 720575940625388873, 720575940632401233, 720575940631547729, 720575940627190466, 720575940634144180, 720575940609459804,…	NA	46	44	0	670547235, 919202307, 1079143870, 1107561814, 1128572709, 1251032454, 1251654856, 1342777248, 1343861428, 1352357010, 1353047577, 1374442368, 1382710039, 1466934104, 1467944196, 1468289621, 1468630778, 1470358604, 1474446666, 1499669855, 1499669924, 1499669992, 1499670019, 1533782991, 1563099587, 1563100015, 1563440956, 1563444935, 1563445048, 1563790913, 1564482235, 1564822542, 1657262624, 17493…	41	3	3	0	TRUE	FALSE
185	VLPp1	BLP2	NA	VLPp1	BLP2	PVL07	H(NT)	https://neuroglancer-demo.appspot.com/#!gs://flyem-user-links/short/2023-12-07.155120.json	https://neuroglancer-demo.appspot.com/#!gs://flyem-user-links/short/2023-12-07.155121.json	https://neuroglancer-demo.appspot.com/#!gs://flyem-user-links/short/2023-12-07.155122.json	https://neuroglancer-demo.appspot.com/#!gs://flyem-user-links/short/2023-12-07.155122.json	720575940611267697, 720575940625517460, 720575940604607689, 720575940605720497, 720575940623140428, 720575940632873442, 720575940615265478, 720575940612021970, 720575940613828466, 720575940613891515, 720575940633410923, 720575940618991005, 720575940634018711, 720575940629820239, 720575940614132074, 720575940636591326, 720575940627560706, 720575940622986503, 720575940607621131, 720575940627440134,…	720575940632167119, 720575940629544812, 720575940626630641, 720575940625112245, 720575940630889784, 720575940611667502, 720575940632490255, 720575940644090135, 720575940639135360, 720575940631583596, 720575940625062552, 720575940612149362, 720575940616032918, 720575940637001444, 720575940605995721, 720575940651557622, 720575940627114499, 720575940610983573, 720575940603713248, 720575940636606388,…	NA	56	56	0	1319993169, 1320005828, 1353691043, 1380680745, 1383435249, 1383776127, 1419141364, 1419162874, 1420177536, 1420522486, 1448864040, 1449157298, 1449502169, 1475188631, 1480589255, 1504388714, 1512630340, 1540876843, 1594795610, 1601227987, 1603952470, 1666081657, 1691686234, 1694760595, 1698821941, 1730547962, 1885036132, 1916766226, 1946424046, 1979177169, 2031679779, 2039865821, 2039878254, 204…	50	2	2	2	FALSE	FALSE
186	VLPp2	DPMpl3	NA	VLPp2	DPMpl3	PVM01	H(NT)	https://neuroglancer-demo.appspot.com/#!gs://flyem-user-links/short/2023-12-07.155123.json	https://neuroglancer-demo.appspot.com/#!gs://flyem-user-links/short/2023-12-07.155124.json	https://neuroglancer-demo.appspot.com/#!gs://flyem-user-links/short/2023-12-07.155124.json		720575940630339687, 720575940633554071, 720575940660989057, 720575940626587921, 720575940604104625, 720575940611628697, 720575940632414539, 720575940631554422, 720575940618614713, 720575940621405972, 720575940643283872, 720575940628714499, 720575940628032768, 720575940622055777, 720575940616112724, 720575940614936774, 720575940632906297, 720575940618983150, 720575940619986822, 720575940635344796,…	720575940639666395, 720575940619542107, 720575940627153767, 720575940642522101, 720575940627717314, 720575940625961049, 720575940621507604, 720575940616111243, 720575940608083780, 720575940631184610, 720575940608390446, 720575940633855789, 720575940627875388, 720575940616599874, 720575940614681128, 720575940618999216, 720575940622076680, 720575940615559202, 720575940628520279, 720575940618668198,…	NA	57	57	0	790025201, 883462146, 976221301, 1005951899, 1037972384, 1073069488, 1134146373, 1161429278, 1249750280, 1253230203, 1313175597, 1342173075, 1347642883, 1385433981, 1405615693, 1414785595, 1436646177, 1469049500, 1469390408, 1501111926, 1532487798, 1533481571, 1534850246, 1535198939, 1562499450, 1564157830, 1564874708, 1565858686, 1594882312, 1597264864, 1597265225, 1625252129, 1625537295, 162764…	57	3	3	0	TRUE	FALSE
187	VPNd1	BLD6	NA	VPNd1	BLD6	PVL01	H(NT)	https://neuroglancer-demo.appspot.com/#!gs://flyem-user-links/short/2023-12-07.155125.json				720575940635497311, 720575940631380695, 720575940627471619, 720575940645134359, 720575940625031426, 720575940631406124, 720575940626392593, 720575940639109795, 720575940613672931, 720575940623299111, 720575940635307639, 720575940614209576, 720575940625151751, 720575940608422958, 720575940621259875, 720575940623434060, 720575940628966632, 720575940634361336, 720575940641552347, 720575940613145258,…	720575940616056726, 720575940622818800, 720575940617815225, 720575940636536286, 720575940613518322, 720575940628105883, 720575940621061545, 720575940612045352, 720575940637850542, 720575940605825666, 720575940628976360, 720575940618172509, 720575940635040357, 720575940611863666, 720575940634179320, 720575940611063770, 720575940624924990, 720575940604016608, 720575940613804906, 720575940634502812,…	NA	297	297	0	NA	0	0	0	0	TRUE	TRUE
188	VPNd2	NA	NA	VPNd2	NA	NA	lineage_not_confirmed	https://neuroglancer-demo.appspot.com/#!gs://flyem-user-links/short/2023-12-07.155126.json				720575940627692677, 720575940617010905, 720575940627975952, 720575940623989941, 720575940611711461, 720575940628662519, 720575940645730852, 720575940631100416, 720575940605114046, 720575940627885193, 720575940620644437, 720575940627454440, 720575940633988506, 720575940612841907, 720575940621201279, 720575940633188121, 720575940617826624, 720575940627371599, 720575940623622899, 720575940613686434,…	720575940620532400, 720575940623959477, 720575940624243006, 720575940635728479, 720575940627364102, 720575940624335689, 720575940627088539, 720575940613183272, 720575940626918960, 720575940639057240, 720575940628895232, 720575940617514397, 720575940620720112, 720575940605411262, 720575940636249407, 720575940618567425, 720575940619577014, 720575940637344590, 720575940619719232, 720575940621166972,…	NA	403	412	0	NA	0	0	0	0	TRUE	TRUE
189	VPNd3	NA	NA	VPNd3	NA	NA	lineage_not_confirmed	https://neuroglancer-demo.appspot.com/#!gs://flyem-user-links/short/2023-12-07.155127.json				720575940626669114, 720575940632679736, 720575940617216320, 720575940615123250, 720575940625390979, 720575940632214497, 720575940647182644, 720575940622027117, 720575940625809816, 720575940611145028, 720575940621846875, 720575940626803624, 720575940632592609, 720575940628026112, 720575940614230495, 720575940628684154, 720575940629594839, 720575940615517813, 720575940603944672, 720575940609454798,…	720575940619434432, 720575940629549049, 720575940625752451, 720575940628337103, 720575940625971204, 720575940619410671, 720575940621415382, 720575940614636661, 720575940619643190, 720575940619676654, 720575940618541995, 720575940615480281, 720575940620178299, 720575940621001485, 720575940630865197, 720575940635689370, 720575940603391404, 720575940624740185, 720575940630788772, 720575940628679887,…	NA	152	152	0	NA	0	0	0	0	TRUE	TRUE
190	VPNl&d1_dorsal	BLAl2_dorsal	NA	VPNl&d1	BLAl2	ADL11	H	https://neuroglancer-demo.appspot.com/#!gs://flyem-user-links/short/2023-12-07.155127.json	https://neuroglancer-demo.appspot.com/#!gs://flyem-user-links/short/2023-12-07.155128.json	https://neuroglancer-demo.appspot.com/#!gs://flyem-user-links/short/2023-12-07.155128.json	https://neuroglancer-demo.appspot.com/#!gs://flyem-user-links/short/2023-12-07.155129.json	720575940624943287, 720575940646502020, 720575940631408684, 720575940625585957, 720575940616310751, 720575940642253453, 720575940626949918, 720575940637978202, 720575940639672192, 720575940627089545, 720575940631964503, 720575940622842441, 720575940622780799, 720575940621594974, 720575940626159716, 720575940620675544, 720575940627306170, 720575940629564922, 720575940612798998, 720575940629396858,…	720575940629337191, 720575940620004523, 720575940619575893, 720575940639680371, 720575940660179585, 720575940630187599, 720575940612553642, 720575940617186875, 720575940611673134, 720575940609856324, 720575940621376756, 720575940616905019, 720575940619746907, 720575940624555815, 720575940621954398, 720575940609054020, 720575940626608712, 720575940617394781, 720575940616548825, 720575940620899711,…	NA	78	78	0	329215923, 359568205, 359892436, 360573708, 360927799, 360950551, 390245740, 390935535, 391625677, 392985492, 419207462, 419543946, 419548748, 419880385, 419880519, 419884905, 419884922, 419884971, 419885042, 419889682, 419889751, 420226410, 420230547, 420235118, 420594200, 421633905, 421638281, 422312019, 422312023, 422312162, 449910002, 450574212, 450579065, 450924155, 451619287, 451619617, 451…	70	1	1	1	FALSE	FALSE
191	VPNl&d1_lateral	BLAl2_lateral	NA	VPNl&d1	BLAl2	NA	H	https://neuroglancer-demo.appspot.com/#!gs://flyem-user-links/short/2023-12-07.155130.json	https://neuroglancer-demo.appspot.com/#!gs://flyem-user-links/short/2023-12-07.155130.json	https://neuroglancer-demo.appspot.com/#!gs://flyem-user-links/short/2023-12-07.155131.json		720575940614377955, 720575940636339563, 720575940624377638, 720575940625165831, 720575940620582747, 720575940624477587, 720575940622246538, 720575940633406668, 720575940622329782, 720575940631212575, 720575940622979060, 720575940616558548, 720575940614606767, 720575940632110679, 720575940614836717, 720575940648313209, 720575940612992986, 720575940640846221, 720575940630668538, 720575940650685305,…	720575940619061317, 720575940628226697, 720575940623747145, 720575940613626009, 720575940620995660, 720575940609850889, 720575940623642904, 720575940613753007, 720575940644651208, 720575940625187511, 720575940616431138, 720575940609385592, 720575940628438544, 720575940629467495, 720575940606137772, 720575940630030891, 720575940637051503, 720575940611674834, 720575940631445591, 720575940623210409,…	NA	35	33	0	NA	0	2	2	0	TRUE	TRUE
192	VPNl&d1_medial_Lee	BLAl2_medial_Lee	Present in the clone from Yu et al 2013, but not present in Ito et al. 2013.	VPNl&d1	BLAl2	AVL04	part_of_lineage	https://neuroglancer-demo.appspot.com/#!gs://flyem-user-links/short/2023-12-07.155131.json			https://neuroglancer-demo.appspot.com/#!gs://flyem-user-links/short/2023-12-07.155132.json	720575940639012836, 720575940643118733, 720575940617727793, 720575940655000737, 720575940619731334, 720575940615274914, 720575940620588491, 720575940633801261, 720575940631737083, 720575940634062803, 720575940637106032, 720575940639563728	720575940631441372, 720575940633429331, 720575940608661955, 720575940622053185, 720575940637416078, 720575940619021272, 720575940641276045, 720575940631263023, 720575940617260374, 720575940622364598, 720575940615522922, 720575940611633010	NA	12	12	0	1259856448, 1261229600, 1282348408, 1291569166, 1356772884, 1444351896, 1449225711, 1597493900, 5812991476, 5813044940, 5813069020, 5813069528	12	0	0	0	FALSE	FALSE
193	VPNp&v1_posterior	BLP1_posterior	NA	VPNp&v1	BLP1	PVL03	H	https://neuroglancer-demo.appspot.com/#!gs://flyem-user-links/short/2023-12-07.155132.json	https://neuroglancer-demo.appspot.com/#!gs://flyem-user-links/short/2023-12-07.155133.json	https://neuroglancer-demo.appspot.com/#!gs://flyem-user-links/short/2023-12-07.155134.json		720575940618277179, 720575940632722527, 720575940620666544, 720575940615804578, 720575940623616380, 720575940625883028, 720575940614636450, 720575940624614340, 720575940621232519, 720575940631717228, 720575940618932603, 720575940619823051, 720575940620671793, 720575940610311125, 720575940621670336, 720575940616623519, 720575940621218695, 720575940625209341, 720575940630966978, 720575940626889776,…	720575940604624998, 720575940629108332, 720575940626439426, 720575940628992567, 720575940622416778, 720575940611925112, 720575940621761818, 720575940610467538, 720575940619925620, 720575940614129887, 720575940620191453, 720575940617529669, 720575940624309739, 720575940604906016, 720575940639910515, 720575940635026879, 720575940629203196, 720575940619640640, 720575940614159210, 720575940629798082,…	NA	199	193	0	542695056, 543369332, 573350770, 604735824, 605391864, 605754137, 635135723, 695163759, 696859758, 697537598, 698194389, 698513115, 700567946, 701328333, 724820565, 728598851, 729527582, 729535036, 731922839, 732357920, 758903321, 759582415, 759586495, 761247578, 761252954, 761593520, 763731153, 764409134, 789934899, 789969011, 790948245, 791303168, 791311618, 791946302, 791946438, 793992755, 818…	177	12	12	0	TRUE	FALSE
194	VPNp&v1_ventral	BLP1_ventral	NA	VPNp&v1	BLP1	PVL09	H	https://neuroglancer-demo.appspot.com/#!gs://flyem-user-links/short/2023-12-07.155134.json	https://neuroglancer-demo.appspot.com/#!gs://flyem-user-links/short/2023-12-07.155135.json	https://neuroglancer-demo.appspot.com/#!gs://flyem-user-links/short/2023-12-07.155135.json		720575940661296257, 720575940626019197, 720575940624290744, 720575940625240757, 720575940621470196, 720575940632509458, 720575940622189388, 720575940627607451, 720575940645304942, 720575940638383704, 720575940660042369, 720575940651207414, 720575940615612822, 720575940643594007, 720575940639131224, 720575940624786154, 720575940626139324, 720575940623587196, 720575940630790201, 720575940617092057,…	720575940620478958, 720575940638602842, 720575940638742249, 720575940638665950, 720575940627517186, 720575940636959855, 720575940606622566, 720575940611351514, 720575940625550344, 720575940628043786, 720575940631385804, 720575940618720054, 720575940610983091, 720575940617909643, 720575940622706420, 720575940625224229, 720575940626996517, 720575940611962083, 720575940623892045, 720575940633741337,…	NA	63	62	0	604773096, 698223800, 728235160, 734024994, 759960572, 790668865, 796431821, 826740838, 827432118, 852051464, 883414342, 883415421, 884122973, 885119984, 915481511, 944802835, 945820710, 950561202, 978907009, 981583545, 1006871540, 1013291042, 1038283107, 1070655552, 1161688286, 1190374287, 1190737748, 1221768103, 1223127391, 1253821732, 1282806123, 1285155206, 1285197124, 1322626125, 1375145932,…	58	4	4	0	TRUE	FALSE
195	VPNp1_lateral	BLD5_lateral	NA	VPNp1	BLD5	PVL12	H	https://neuroglancer-demo.appspot.com/#!gs://flyem-user-links/short/2023-12-07.155136.json				720575940643399534, 720575940645460260, 720575940611928930, 720575940635742911, 720575940618076345, 720575940619698752, 720575940621006672, 720575940619096144, 720575940630161914, 720575940633201223, 720575940636280809, 720575940630937923, 720575940625334794, 720575940634067539, 720575940633341727, 720575940659087489, 720575940624373898, 720575940615118120, 720575940612874898, 720575940612003938,…	720575940619251182, 720575940622037139, 720575940625328648, 720575940630191447, 720575940629474307, 720575940648131460, 720575940623021300, 720575940627758744, 720575940638681203, 720575940633471583, 720575940606696382, 720575940629562374, 720575940621680041, 720575940617343557, 720575940636373867, 720575940622368477, 720575940615379153, 720575940623085317, 720575940609234130, 720575940641188304,…	NA	69	69	0	1099199236, 1158191887, 1161946749, 1188889837, 1190254555, 1191273014, 1249940263, 1251996302, 1255405703, 1280980178, 1315745396, 1316086414, 1348498693, 1377845289, 1408880450, 1411250251, 1411254502, 1435140135, 1440566287, 1441949046, 1470950640, 1472624438, 1473008750, 1503331732, 1532358825, 1533338992, 1535082220, 1535087168, 1535718040, 1535718264, 1536399125, 1536403805, 1558605812, 156…	74	0	0	0	TRUE	FALSE
196	VPNp1_medial	BLD5_medial	NA	VPNp1	BLD5	PVL10	H	https://neuroglancer-demo.appspot.com/#!gs://flyem-user-links/short/2023-12-07.155137.json	https://neuroglancer-demo.appspot.com/#!gs://flyem-user-links/short/2023-12-07.155138.json	https://neuroglancer-demo.appspot.com/#!gs://flyem-user-links/short/2023-12-07.155138.json		720575940637121001, 720575940621020807, 720575940615909403, 720575940639349053, 720575940628935877, 720575940620157307, 720575940632501404, 720575940630946245, 720575940637907312, 720575940643160520, 720575940609453148, 720575940625843262, 720575940628038296, 720575940623041732, 720575940634488695, 720575940619087645, 720575940622060551, 720575940631702855, 720575940629671802, 720575940610702456,…	720575940624540967, 720575940612166063, 720575940640445648, 720575940636612207, 720575940630274678, 720575940616315281, 720575940619654720, 720575940636029503, 720575940606776962, 720575940620573037, 720575940631432697, 720575940611345331, 720575940618490203, 720575940626770258, 720575940626874511, 720575940618362203, 720575940611145714, 720575940617272025, 720575940621221614, 720575940607206066,…	NA	51	49	0	792313813, 793677224, 827422560, 912290165, 912732057, 913681721, 914364284, 914475586, 945057870, 947172504, 947212143, 974027716, 974788614, 977910262, 1006160722, 1036503560, 1037116172, 1037263569, 1037535479, 1068543885, 1068912795, 1099333424, 1190409318, 1257909797, 1289574568, 1319211083, 1319583458, 1351667174, 1352335943, 1381311623, 1381656679, 1407947423, 1409627117, 1409639887, 14113…	47	4	4	0	TRUE	FALSE
197	VPNp2	NA	NA	VPNp2	NA	NA	lineage_not_confirmed	https://neuroglancer-demo.appspot.com/#!gs://flyem-user-links/short/2023-12-07.155139.json				720575940639115354, 720575940618156381, 720575940619551366, 720575940627100444, 720575940635188343, 720575940620227264, 720575940630726201, 720575940629338238, 720575940638213966, 720575940628090055, 720575940638981208, 720575940622534694, 720575940621973005, 720575940625737971, 720575940619628608, 720575940627475722, 720575940641933301, 720575940633491027, 720575940638625443, 720575940625399275,…	720575940619414918, 720575940612779237, 720575940627623467, 720575940614348082, 720575940629254087, 720575940630577450, 720575940632828441, 720575940625739266, 720575940615552918, 720575940616910749, 720575940607174153, 720575940624081852, 720575940629525766, 720575940633298380, 720575940612078102, 720575940622437770, 720575940622413552, 720575940625822809, 720575940621270554, 720575940638212942,…	NA	96	92	0	NA	0	0	0	0	TRUE	TRUE
198	VPNp3	NA	NA	VPNp3	NA	NA	lineage_not_confirmed	https://neuroglancer-demo.appspot.com/#!gs://flyem-user-links/short/2023-12-07.155140.json				720575940611763097, 720575940627502342, 720575940604058540, 720575940625637122, 720575940642619867, 720575940626847976, 720575940635104879, 720575940629416044, 720575940630147343, 720575940635152796, 720575940612986773, 720575940634729652, 720575940616352953, 720575940637589574, 720575940635449230, 720575940606362912, 720575940631331748, 720575940627019004, 720575940616637670, 720575940622932438,…	720575940609058628, 720575940634721272, 720575940620113268, 720575940631673939, 720575940635554958, 720575940619674606, 720575940627629187, 720575940618728705, 720575940630786242, 720575940613322407, 720575940619929441, 720575940630560056, 720575940610717077, 720575940613268531, 720575940623154429, 720575940629933354, 720575940615555582, 720575940625956989, 720575940632714977, 720575940620517492,…	NA	134	123	0	NA	0	0	0	0	TRUE	TRUE
199	VPNp4	NA	This clone is a subset of VPNp&v1 in both Yu et al. 2013 and Ito et al. 2013	NA	NA	NA	NA	NA	NA	NA	NA	NA	NA	NA	0	0	0	NA	0	0	0	0	NA	NA
200	VPNv1	NA	NA	VPNv1	NA	NA	lineage_not_confirmed	https://neuroglancer-demo.appspot.com/#!gs://flyem-user-links/short/2023-12-07.155140.json				720575940618674379, 720575940608610652, 720575940631746299, 720575940613283734, 720575940636234718, 720575940626225930, 720575940619667009, 720575940629135607, 720575940627591273, 720575940614786828, 720575940620445318, 720575940628200826, 720575940625634078, 720575940604903298, 720575940639290832, 720575940620537370, 720575940626312478, 720575940608369859, 720575940614430623, 720575940639042648,…	720575940637545013, 720575940624457352, 720575940634908023, 720575940618392187, 720575940625917821, 720575940618025748, 720575940619977398, 720575940643215895, 720575940627846915, 720575940607702217, 720575940636934007, 720575940620332577, 720575940623880684, 720575940609250628, 720575940634135763, 720575940624949501, 720575940639878901, 720575940607092828, 720575940617906315, 720575940627978556,…	NA	134	142	0	NA	0	0	0	0	TRUE	TRUE
201	VPNv2	NA	NA	VPNv2	NA	NA	lineage_not_confirmed	https://neuroglancer-demo.appspot.com/#!gs://flyem-user-links/short/2023-12-07.155141.json				720575940618160273, 720575940613261795, 720575940620797656, 720575940618566657, 720575940630538362, 720575940624226963, 720575940622018698, 720575940628513015, 720575940630971639, 720575940624412222, 720575940634916453, 720575940634780517, 720575940641607888, 720575940647966004, 720575940610397845, 720575940620490093, 720575940618445622, 720575940630914863, 720575940632108257, 720575940611607779,…	720575940617374465, 720575940624140732, 720575940624593982, 720575940631086151, 720575940613168554, 720575940625871768, 720575940628309416, 720575940638881699, 720575940615989972, 720575940620642287, 720575940618214360, 720575940607361481, 720575940636087006, 720575940640231485, 720575940628309160, 720575940617990454, 720575940631153491, 720575940614702815, 720575940612201586, 720575940628308904,…	NA	77	74	0	NA	0	0	0	0	TRUE	TRUE
202	WEDa1	BAlv	NA	WEDa1	BAlv	AVL15	H	https://neuroglancer-demo.appspot.com/#!gs://flyem-user-links/short/2023-12-07.155142.json	https://neuroglancer-demo.appspot.com/#!gs://flyem-user-links/short/2023-12-07.155142.json	https://neuroglancer-demo.appspot.com/#!gs://flyem-user-links/short/2023-12-07.155143.json		720575940615541810, 720575940620910774, 720575940630713029, 720575940616708108, 720575940617365947, 720575940630258003, 720575940623484100, 720575940654401441, 720575940631706107, 720575940602380768, 720575940615395165, 720575940612078511, 720575940623688119, 720575940627454730, 720575940629211960, 720575940623090446, 720575940660314241, 720575940611604776, 720575940613788859, 720575940611887992,…	720575940615906388, 720575940630622509, 720575940623666213, 720575940621324996, 720575940628471916, 720575940608606933, 720575940632865178, 720575940631968855, 720575940616420150, 720575940609653572, 720575940608370012, 720575940654490785, 720575940625052942, 720575940626096138, 720575940629592119, 720575940631328738, 720575940634631342, 720575940612273575, 720575940621540586, 720575940628481798,…	NA	83	84	0	2032760275, 2065158506, 2067852579, 2092446344, 2094811506, 2095481215, 2095498288, 2096500397, 2096846027, 2123809526, 2126183507, 2126857473, 2128226181, 2129240697, 2155833665, 2155838289, 2155851048, 2156873528, 2156877769, 2157206476, 2157555663, 2158246363, 2185547554, 2188590741, 2215558377, 2248942409, 2249645744, 2278306270, 2278310642, 2286150493, 2310688605, 2314801962, 2346510018, 581…	45	1	1	0	TRUE	TRUE
203	WEDa2	BAlp3	NA	WEDa2	BAlp3	AVL01	H(NT)	https://neuroglancer-demo.appspot.com/#!gs://flyem-user-links/short/2023-12-07.155143.json	https://neuroglancer-demo.appspot.com/#!gs://flyem-user-links/short/2023-12-07.155144.json	https://neuroglancer-demo.appspot.com/#!gs://flyem-user-links/short/2023-12-07.155145.json		720575940631921828, 720575940609630357, 720575940613808638, 720575940613185587, 720575940621148799, 720575940631140608, 720575940620219329, 720575940625906088, 720575940624732260, 720575940627632428, 720575940624300531, 720575940631798436, 720575940616614998, 720575940626323911, 720575940609362898, 720575940603889086, 720575940642183880, 720575940625845391, 720575940630819923, 720575940617105822,…	720575940626831620, 720575940602415584, 720575940625310793, 720575940614908010, 720575940629970489, 720575940624763678, 720575940625184765, 720575940608985208, 720575940623986634, 720575940625092154, 720575940622865084, 720575940621623334, 720575940615915035, 720575940622523912, 720575940634028151, 720575940626415080, 720575940619199261, 720575940623772564, 720575940610088618, 720575940623696681,…	NA	100	99	0	760522417, 851374345, 853726809, 885788485, 915451074, 916828438, 973765182, 974456295, 1004804445, 1006854683, 1069223047, 1097917043, 1129937412, 1169600852, 1192006543, 1200977875, 1222104921, 1325799415, 1346560069, 1346900360, 1347880228, 1387527258, 1437618127, 1440645010, 1560139086, 1573741727, 1590802200, 1635112344, 1636825663, 1652526705, 1654543355, 1654879954, 1654880497, 1685586866,…	90	9	9	0	TRUE	TRUE
204	WEDd1	DALd	NA	WEDd1	DALd	ADM06	H	https://neuroglancer-demo.appspot.com/#!gs://flyem-user-links/short/2023-12-07.155145.json	https://neuroglancer-demo.appspot.com/#!gs://flyem-user-links/short/2023-12-07.155146.json	https://neuroglancer-demo.appspot.com/#!gs://flyem-user-links/short/2023-12-07.155146.json		720575940618167579, 720575940603930046, 720575940634253281, 720575940631099091, 720575940627649641, 720575940610507106, 720575940631739643, 720575940634309477, 720575940609097429, 720575940629490476, 720575940629327659, 720575940639042394, 720575940629182149, 720575940625314964, 720575940625039370, 720575940626386025, 720575940638972149, 720575940612316514, 720575940634851952, 720575940624251135,…	720575940640325429, 720575940622204186, 720575940604737708, 720575940620380449, 720575940641627099, 720575940612662499, 720575940627248996, 720575940610626162, 720575940610056601, 720575940642627876, 720575940621290605, 720575940624874983, 720575940609488942, 720575940632639202, 720575940618097573, 720575940621354416, 720575940614403178, 720575940612010961, 720575940634569579, 720575940637608560,…	NA	98	98	0	642728308, 707116522, 882144985, 945237807, 947858407, 1040609541, 1067215615, 1074782432, 1080886521, 1103792936, 1139909038, 1140245595, 1140923511, 1170939344, 1192848260, 1262014782, 1262015098, 1262015257, 1262356170, 1292713151, 1292713484, 1315253052, 1508274233, 1508274398, 1508614991, 1508615054, 1508615283, 1508615290, 1539308866, 1539309006, 1539309050, 1539649574, 1565802648, 15703436…	99	2	2	0	TRUE	FALSE
205	WEDd2	BAmd2	NA	WEDd2	BAmd2	AVM22	H(NT)	https://neuroglancer-demo.appspot.com/#!gs://flyem-user-links/short/2023-12-07.155147.json	https://neuroglancer-demo.appspot.com/#!gs://flyem-user-links/short/2023-12-07.155148.json	https://neuroglancer-demo.appspot.com/#!gs://flyem-user-links/short/2023-12-07.155148.json		720575940629535750, 720575940624401968, 720575940632760801, 720575940631505659, 720575940607935154, 720575940639303999, 720575940661392257, 720575940638563968, 720575940631299923, 720575940611251442, 720575940631445452, 720575940621199273, 720575940631842104, 720575940614383547, 720575940628614799, 720575940636119671, 720575940611852072, 720575940617604165, 720575940627173834, 720575940615769250,…	720575940632742300, 720575940641238400, 720575940622374896, 720575940630251807, 720575940639094589, 720575940633572383, 720575940626793861, 720575940612768106, 720575940635954318, 720575940610465905, 720575940616881409, 720575940608904312, 720575940623274168, 720575940620219585, 720575940621202701, 720575940623260308, 720575940626697371, 720575940629300736, 720575940604364222, 720575940603730144,…	NA	35	35	0	1387527359, 1565811066, 1635116627, 1657893407, 1685224040, 1728553864, 1851674423, 1875145789, 2031050879, 2124137753, 5813037982, 5813037984, 5813062036, 5813104472, 1882031306	15	5	5	0	TRUE	TRUE
