# Supplementary material for: Whole-brain annotation and multi-connectome cell typing of Drosophila
Source: Nature. 2024 Oct 2;634(8032):139–52. doi: 10.1038/s41586-024-07686-5 (PMC11446831; doi:10.1038/s41586-024-07686-5)
Supplement: Supplementary file 8 — Comma-separated value (CSV) file with details on the clustering of hemilineages into morphology groups. [file 41586_2024_7686_MOESM8_ESM.csv]

root_id	persistent_cluster	side	ito_lee_hemilineage	hartenstein_hemilineage	hemilineage_group	supervoxel_id	nps
720575940628316047	left_0	left	ALad1	BAmv3	ALad1__0	78394079683584602	AL_LH_MB_CA
720575940642046453	left_0	left	ALad1	BAmv3	ALad1__0	78253342195247781	AL_LH_MB_CA
720575940620103590	left_0	left	ALad1	BAmv3	ALad1__0	78323710939434624	AL_LH_MB_CA
720575940620467438	left_0	left	ALad1	BAmv3	ALad1__0	78605254702295340	AL_LH_MB_CA
720575940605421442	left_0	left	ALad1	BAmv3	ALad1__0	78323642220035336	AL_LH_MB_CA
720575940630928715	left_0	left	ALad1	BAmv3	ALad1__0	79027123436000833	AL_LH_MB_CA
720575940611022515	left_0	left	ALad1	BAmv3	ALad1__0	78464517147407685	AL_LH_MB_CA
720575940627772009	left_0	left	ALad1	BAmv3	ALad1__0	78394079683626837	AL_LH_MB_CA
720575940628181520	left_0	left	ALad1	BAmv3	ALad1__0	78464517213828200	AL_LH_MB_CA
720575940609903077	right_3	right	ALad1	BAmv3	ALad1__0	80927491912508368	AL_LH_MB_CA
720575940613655483	right_3	right	ALad1	BAmv3	ALad1__0	79941917110158553	AL_LH_MB_CA
720575940637864355	right_3	right	ALad1	BAmv3	ALad1__0	80857191888013362	AL_LH_MB_CA
720575940614714178	right_3	right	ALad1	BAmv3	ALad1__0	80927560632051810	AL_LH_MB_CA
720575940630217086	right_3	right	ALad1	BAmv3	ALad1__0	81068229400807813	AL_LH_MB_CA
720575940631161570	right_3	right	ALad1	BAmv3	ALad1__0	79941848390608639	AL_LH_MB_CA
720575940624941244	right_3	right	ALad1	BAmv3	ALad1__0	81068229334326487	AL_LH_MB_CA
720575940621123113	right_3	right	ALad1	BAmv3	ALad1__0	80927560632173525	AL_LH_MB_CA
720575940619531373	right_3	right	ALad1	BAmv3	ALad1__0	80785380370626954	AL_LH_MB_CA
720575940613167007	left_2	left	ALad1	BAmv3	ALad1__1	77548143327717278	AL_LH_MB_CA
720575940635082871	left_2	left	ALad1	BAmv3	ALad1__1	78957304514428074	AL_LH_MB_CA
720575940609454603	left_2	left	ALad1	BAmv3	ALad1__1	78886935770409432	AL_LH_MB_CA
720575940615394719	left_2	left	ALad1	BAmv3	ALad1__1	78181393305807094	AL_LH_MB_CA
720575940619902598	left_2	left	ALad1	BAmv3	ALad1__1	79027673259228320	AL_LH_MB_CA
720575940620437339	left_2	left	ALad1	BAmv3	ALad1__1	77196437045522635	AL_LH_MB_CA
720575940631328104	left_2	left	ALad1	BAmv3	ALad1__1	79097767125104346	AL_LH_MB_CA
720575940610505170	left_2	left	ALad1	BAmv3	ALad1__1	78957304447921539	AL_LH_MB_CA
720575940628524292	left_2	left	ALad1	BAmv3	ALad1__1	79027604606249414	AL_LH_MB_CA
720575940635933119	left_2	left	ALad1	BAmv3	ALad1__1	78251830769423438	AL_LH_MB_CA
720575940625431866	left_2	left	ALad1	BAmv3	ALad1__1	78957304514685298	AL_LH_MB_CA
720575940619928429	left_2	left	ALad1	BAmv3	ALad1__1	78957235795510355	AL_LH_MB_CA
720575940620189790	left_2	left	ALad1	BAmv3	ALad1__1	78887004489925320	AL_LH_MB_CA
720575940622785062	left_2	left	ALad1	BAmv3	ALad1__1	77196368326031582	AL_LH_MB_CA
720575940627035388	left_2	left	ALad1	BAmv3	ALad1__1	78957304514447859	AL_LH_MB_CA
720575940644961588	left_2	left	ALad1	BAmv3	ALad1__1	78181462091981466	AL_LH_MB_CA
720575940624001321	left_2	left	ALad1	BAmv3	ALad1__1	78251830769492373	AL_LH_MB_CA
720575940611372714	left_2	left	ALad1	BAmv3	ALad1__1	78957235795359597	AL_LH_MB_CA
720575940620465904	left_2	left	ALad1	BAmv3	ALad1__1	78887004489993582	AL_LH_MB_CA
720575940625413395	left_3	left	ALad1	BAmv3	ALad1__1	78394354628249196	AL_LH_MB_CA
720575940627949929	left_3	left	ALad1	BAmv3	ALad1__1	79097904698059574	AL_LH_MB_CA
720575940620551259	left_3	left	ALad1	BAmv3	ALad1__1	79238710906072894	AL_LH_MB_CA
720575940614316731	left_3	left	ALad1	BAmv3	ALad1__1	79027467234627595	AL_LH_MB_CA
720575940624039560	left_3	left	ALad1	BAmv3	ALad1__1	79238710906072881	AL_LH_MB_CA
720575940610752068	left_3	left	ALad1	BAmv3	ALad1__1	79097835978827708	AL_LH_MB_CA
720575940629279544	right_0	right	ALad1	BAmv3	ALad1__1	80152954555929222	AL_LH_MB_CA
720575940609447179	right_0	right	ALad1	BAmv3	ALad1__1	82122386509779945	AL_LH_MB_CA
720575940606649865	right_0	right	ALad1	BAmv3	ALad1__1	80364816770274143	AL_LH_MB_CA
720575940626986885	right_0	right	ALad1	BAmv3	ALad1__1	81137086719193193	AL_LH_MB_CA
720575940625493400	right_0	right	ALad1	BAmv3	ALad1__1	80364679398274427	AL_LH_MB_CA
720575940639121571	right_0	right	ALad1	BAmv3	ALad1__1	80364748050945181	AL_LH_MB_CA
720575940623902471	right_0	right	ALad1	BAmv3	ALad1__1	82122386509656314	AL_LH_MB_CA
720575940612699761	right_0	right	ALad1	BAmv3	ALad1__1	80294310654002814	AL_LH_MB_CA
720575940619637780	right_0	right	ALad1	BAmv3	ALad1__1	80435185514524409	AL_LH_MB_CA
720575940616020795	right_0	right	ALad1	BAmv3	ALad1__1	80435185514454526	AL_LH_MB_CA
720575940634325087	right_0	right	ALad1	BAmv3	ALad1__1	80364816770240494	AL_LH_MB_CA
720575940624661552	right_0	right	ALad1	BAmv3	ALad1__1	80435185514491668	AL_LH_MB_CA
720575940622287142	right_0	right	ALad1	BAmv3	ALad1__1	80435185514499960	AL_LH_MB_CA
720575940613050577	right_2	right	ALad1	BAmv3	ALad1__1	80223873257627428	AL_LH_MB_CA
720575940623945404	right_2	right	ALad1	BAmv3	ALad1__1	81277824140974788	AL_LH_MB_CA
720575940607439964	right_2	right	ALad1	BAmv3	ALad1__1	80435185514599951	AL_LH_MB_CA
720575940631462200	right_2	right	ALad1	BAmv3	ALad1__1	82263123997858023	AL_LH_MB_CA
720575940603453286	right_2	right	ALad1	BAmv3	ALad1__1	80153367141349171	AL_LH_MB_CA
720575940621316033	right_2	right	ALad1	BAmv3	ALad1__1	80364679398217027	AL_LH_MB_CA
720575940630003472	right_2	right	ALad1	BAmv3	ALad1__1	80223941977041315	AL_LH_MB_CA
720575940621533985	right_2	right	ALad1	BAmv3	ALad1__1	81207455396805605	AL_LH_MB_CA
720575940610100437	right_2	right	ALad1	BAmv3	ALad1__1	82263192717318723	AL_LH_MB_CA
720575940624789125	right_2	right	ALad1	BAmv3	ALad1__1	80294242001660213	AL_LH_MB_CA
720575940624620952	right_2	right	ALad1	BAmv3	ALad1__1	82544461468493467	AL_LH_MB_CA
720575940629587671	right_2	right	ALad1	BAmv3	ALad1__1	82403655260828865	AL_LH_MB_CA
720575940617903168	right_2	right	ALad1	BAmv3	ALad1__1	81277824207687280	AL_LH_MB_CA
720575940629097922	left_1	left	ALad1	BAmv3	ALad1__2	78675760751653300	AL_LH_MB_CA
720575940628283560	left_1	left	ALad1	BAmv3	ALad1__2	78886935703724778	AL_LH_MB_CA
720575940640804853	left_1	left	ALad1	BAmv3	ALad1__2	78675760818513353	AL_LH_MB_CA
720575940622811430	left_1	left	ALad1	BAmv3	ALad1__2	78675760818435897	AL_LH_MB_CA
720575940620199962	left_1	left	ALad1	BAmv3	ALad1__2	78746266934722494	AL_LH_MB_CA
720575940629733626	left_1	left	ALad1	BAmv3	ALad1__2	78746129495900603	AL_LH_MB_CA
720575940630131663	left_4	left	ALad1	BAmv3	ALad1__2	78605460793658388	AL_LH_MB_CA
720575940613419695	left_4	left	ALad1	BAmv3	ALad1__2	78392636977325008	AL_LH_MB_CA
720575940634939327	left_4	left	ALad1	BAmv3	ALad1__2	78605392074215055	AL_LH_MB_CA
720575940625014928	right_1	right	ALad1	BAmv3	ALad1__2	80575991654878636	AL_LH_MB_CA
720575940623739076	right_1	right	ALad1	BAmv3	ALad1__2	80787097887346541	AL_LH_MB_CA
720575940633165025	right_1	right	ALad1	BAmv3	ALad1__2	80857535351169664	AL_LH_MB_CA
720575940630989354	right_1	right	ALad1	BAmv3	ALad1__2	80435185447348031	AL_LH_MB_CA
720575940621696747	right_1	right	ALad1	BAmv3	ALad1__2	80435185447312181	AL_LH_MB_CA
720575940630547909	right_1	right	ALad1	BAmv3	ALad1__2	80787029235250876	AL_LH_MB_CA
720575940622448589	right_1	right	ALad1	BAmv3	ALad1__2	80787029235253775	AL_LH_MB_CA
720575940617781383	right_1	right	ALad1	BAmv3	ALad1__2	80787097954638144	AL_LH_MB_CA
720575940625564676	right_1	right	ALad1	BAmv3	ALad1__2	80787029235273527	AL_LH_MB_CA
720575940637943374	right_1	right	ALad1	BAmv3	ALad1__2	80787029235320779	AL_LH_MB_CA
720575940620266406	right_1	right	ALad1	BAmv3	ALad1__2	80646291747053078	AL_LH_MB_CA
720575940603985952	left_5	left	ALad1	BAmv3	ALad1__3	78745992123858456	AL_LH_MB_CA
720575940627844734	left_5	left	ALad1	BAmv3	ALad1__3	78675623379704451	AL_LH_MB_CA
720575940633804212	left_5	left	ALad1	BAmv3	ALad1__3	78745992123757814	AL_LH_MB_CA
720575940618499238	right_4	right	ALad1	BAmv3	ALad1__3	80716454332894196	AL_LH_MB_CA
720575940612197374	right_4	right	ALad1	BAmv3	ALad1__3	80646154308114655	AL_LH_MB_CA
720575940611703080	right_4	right	ALad1	BAmv3	ALad1__3	80716454332861359	AL_LH_MB_CA
720575940627690246	left_0	left	ALl1_dorsal	BAlc_dorsal	ALl1_dorsal__0	77690529680380958	AL_CRE_LAL
720575940631619921	left_0	left	ALl1_dorsal	BAlc_dorsal	ALl1_dorsal__0	78957373234578560	AL_CRE_LAL
720575940633938349	left_0	left	ALl1_dorsal	BAlc_dorsal	ALl1_dorsal__0	78042304682130661	AL_CRE_LAL
720575940633189145	left_0	left	ALl1_dorsal	BAlc_dorsal	ALl1_dorsal__0	77549860911387417	AL_CRE_LAL
720575940606751922	left_0	left	ALl1_dorsal	BAlc_dorsal	ALl1_dorsal__0	78464723305575261	AL_CRE_LAL
720575940634034839	left_0	left	ALl1_dorsal	BAlc_dorsal	ALl1_dorsal__0	78323985817400231	AL_CRE_LAL
720575940613167845	left_0	left	ALl1_dorsal	BAlc_dorsal	ALl1_dorsal__0	77549723472393957	AL_CRE_LAL
720575940626310686	left_0	left	ALl1_dorsal	BAlc_dorsal	ALl1_dorsal__0	77830923504106386	AL_CRE_LAL
720575940641593051	left_0	left	ALl1_dorsal	BAlc_dorsal	ALl1_dorsal__0	78394423347530943	AL_CRE_LAL
720575940611944914	left_0	left	ALl1_dorsal	BAlc_dorsal	ALl1_dorsal__0	78042098590469887	AL_CRE_LAL
720575940627014641	left_0	left	ALl1_dorsal	BAlc_dorsal	ALl1_dorsal__0	77690254802616320	AL_CRE_LAL
720575940640364085	left_0	left	ALl1_dorsal	BAlc_dorsal	ALl1_dorsal__0	77830854784632547	AL_CRE_LAL
720575940613575958	left_0	left	ALl1_dorsal	BAlc_dorsal	ALl1_dorsal__0	78816498306566251	AL_CRE_LAL
720575940644255255	left_0	left	ALl1_dorsal	BAlc_dorsal	ALl1_dorsal__0	78041823645283676	AL_CRE_LAL
720575940623248883	left_0	left	ALl1_dorsal	BAlc_dorsal	ALl1_dorsal__0	77971454901250314	AL_CRE_LAL
720575940610408643	left_0	left	ALl1_dorsal	BAlc_dorsal	ALl1_dorsal__0	78253204688672103	AL_CRE_LAL
720575940630575375	left_0	left	ALl1_dorsal	BAlc_dorsal	ALl1_dorsal__0	78253342195078343	AL_CRE_LAL
720575940616892061	left_0	left	ALl1_dorsal	BAlc_dorsal	ALl1_dorsal__0	78675623379554931	AL_CRE_LAL
720575940623540477	left_0	left	ALl1_dorsal	BAlc_dorsal	ALl1_dorsal__0	77549586033453089	AL_CRE_LAL
720575940630723384	left_0	left	ALl1_dorsal	BAlc_dorsal	ALl1_dorsal__0	77760692198843038	AL_CRE_LAL
720575940606745266	left_0	left	ALl1_dorsal	BAlc_dorsal	ALl1_dorsal__0	78182698505483739	AL_CRE_LAL
720575940644704160	left_0	left	ALl1_dorsal	BAlc_dorsal	ALl1_dorsal__0	77620023497132061	AL_CRE_LAL
720575940631105580	left_0	left	ALl1_dorsal	BAlc_dorsal	ALl1_dorsal__0	78394423281130727	AL_CRE_LAL
720575940631975884	left_0	left	ALl1_dorsal	BAlc_dorsal	ALl1_dorsal__0	78746129562893375	AL_CRE_LAL
720575940626624275	left_0	left	ALl1_dorsal	BAlc_dorsal	ALl1_dorsal__0	78323779658799793	AL_CRE_LAL
720575940610669614	left_0	left	ALl1_dorsal	BAlc_dorsal	ALl1_dorsal__0	78394217122503283	AL_CRE_LAL
720575940608241365	left_0	left	ALl1_dorsal	BAlc_dorsal	ALl1_dorsal__0	78464448427493614	AL_CRE_LAL
720575940630183286	left_0	left	ALl1_dorsal	BAlc_dorsal	ALl1_dorsal__0	78535092050052761	AL_CRE_LAL
720575940614944977	left_0	left	ALl1_dorsal	BAlc_dorsal	ALl1_dorsal__0	78042029870863965	AL_CRE_LAL
720575940617140765	left_0	left	ALl1_dorsal	BAlc_dorsal	ALl1_dorsal__0	78112123603017699	AL_CRE_LAL
720575940630864170	left_0	left	ALl1_dorsal	BAlc_dorsal	ALl1_dorsal__0	78041823578281517	AL_CRE_LAL
720575940627737365	left_0	left	ALl1_dorsal	BAlc_dorsal	ALl1_dorsal__0	78464517147143954	AL_CRE_LAL
720575940618158672	left_0	left	ALl1_dorsal	BAlc_dorsal	ALl1_dorsal__0	78252861091312116	AL_CRE_LAL
720575940622812799	left_0	left	ALl1_dorsal	BAlc_dorsal	ALl1_dorsal__0	78675348501599336	AL_CRE_LAL
720575940631899223	left_0	left	ALl1_dorsal	BAlc_dorsal	ALl1_dorsal__0	78605323355082545	AL_CRE_LAL
720575940612461461	left_0	left	ALl1_dorsal	BAlc_dorsal	ALl1_dorsal__0	78041961084775029	AL_CRE_LAL
720575940630945335	left_0	left	ALl1_dorsal	BAlc_dorsal	ALl1_dorsal__0	78463967323937232	AL_CRE_LAL
720575940644362788	left_0	left	ALl1_dorsal	BAlc_dorsal	ALl1_dorsal__0	78253548353618337	AL_CRE_LAL
720575940623183763	left_0	left	ALl1_dorsal	BAlc_dorsal	ALl1_dorsal__0	77760486107584517	AL_CRE_LAL
720575940624450342	left_0	left	ALl1_dorsal	BAlc_dorsal	ALl1_dorsal__0	78746267001974888	AL_CRE_LAL
720575940632197930	left_0	left	ALl1_dorsal	BAlc_dorsal	ALl1_dorsal__0	78394285842060914	AL_CRE_LAL
720575940617537570	left_0	left	ALl1_dorsal	BAlc_dorsal	ALl1_dorsal__0	78182973450943184	AL_CRE_LAL
720575940631497078	left_0	left	ALl1_dorsal	BAlc_dorsal	ALl1_dorsal__0	77971798565812735	AL_CRE_LAL
720575940614832543	left_0	left	ALl1_dorsal	BAlc_dorsal	ALl1_dorsal__0	78605598300183444	AL_CRE_LAL
720575940627390440	left_0	left	ALl1_dorsal	BAlc_dorsal	ALl1_dorsal__0	78182973450849529	AL_CRE_LAL
720575940617938752	left_0	left	ALl1_dorsal	BAlc_dorsal	ALl1_dorsal__0	77760760918345214	AL_CRE_LAL
720575940622054497	left_0	left	ALl1_dorsal	BAlc_dorsal	ALl1_dorsal__0	77901498541011106	AL_CRE_LAL
720575940612907121	left_0	left	ALl1_dorsal	BAlc_dorsal	ALl1_dorsal__0	78253273475618222	AL_CRE_LAL
720575940616642790	left_0	left	ALl1_dorsal	BAlc_dorsal	ALl1_dorsal__0	77760623546686982	AL_CRE_LAL
720575940632198442	left_0	left	ALl1_dorsal	BAlc_dorsal	ALl1_dorsal__0	78394972969231714	AL_CRE_LAL
720575940622920074	left_0	left	ALl1_dorsal	BAlc_dorsal	ALl1_dorsal__0	78394285842089278	AL_CRE_LAL
720575940637666446	left_0	left	ALl1_dorsal	BAlc_dorsal	ALl1_dorsal__0	78112398548491963	AL_CRE_LAL
720575940620565313	left_0	left	ALl1_dorsal	BAlc_dorsal	ALl1_dorsal__0	77971661126697823	AL_CRE_LAL
720575940628914692	left_0	left	ALl1_dorsal	BAlc_dorsal	ALl1_dorsal__0	77831679485511172	AL_CRE_LAL
720575940617586757	left_0	left	ALl1_dorsal	BAlc_dorsal	ALl1_dorsal__0	78605392074266439	AL_CRE_LAL
720575940641609869	left_0	left	ALl1_dorsal	BAlc_dorsal	ALl1_dorsal__0	77830854851721442	AL_CRE_LAL
720575940625772828	left_0	left	ALl1_dorsal	BAlc_dorsal	ALl1_dorsal__0	77619886058208800	AL_CRE_LAL
720575940612305506	left_0	left	ALl1_dorsal	BAlc_dorsal	ALl1_dorsal__0	77831198382024746	AL_CRE_LAL
720575940623930211	left_0	left	ALl1_dorsal	BAlc_dorsal	ALl1_dorsal__0	77549586033482746	AL_CRE_LAL
720575940636110222	left_0	left	ALl1_dorsal	BAlc_dorsal	ALl1_dorsal__0	78182492347223508	AL_CRE_LAL
720575940640060112	left_0	left	ALl1_dorsal	BAlc_dorsal	ALl1_dorsal__0	78182629786012906	AL_CRE_LAL
720575940630571052	left_0	left	ALl1_dorsal	BAlc_dorsal	ALl1_dorsal__0	78394423347675777	AL_CRE_LAL
720575940625177836	left_0	left	ALl1_dorsal	BAlc_dorsal	ALl1_dorsal__0	77901223595977610	AL_CRE_LAL
720575940660217473	left_0	left	ALl1_dorsal	BAlc_dorsal	ALl1_dorsal__0	78887073142457325	AL_CRE_LAL
720575940633212441	left_0	left	ALl1_dorsal	BAlc_dorsal	ALl1_dorsal__0	78957441953967476	AL_CRE_LAL
720575940615303391	left_0	left	ALl1_dorsal	BAlc_dorsal	ALl1_dorsal__0	78675623379627686	AL_CRE_LAL
720575940620400116	left_0	left	ALl1_dorsal	BAlc_dorsal	ALl1_dorsal__0	77971592273020383	AL_CRE_LAL
720575940618259766	left_0	left	ALl1_dorsal	BAlc_dorsal	ALl1_dorsal__0	77549586033551567	AL_CRE_LAL
720575940628343634	left_0	left	ALl1_dorsal	BAlc_dorsal	ALl1_dorsal__0	78605323355057878	AL_CRE_LAL
720575940619931119	left_0	left	ALl1_dorsal	BAlc_dorsal	ALl1_dorsal__0	78816704532409682	AL_CRE_LAL
720575940626518302	left_0	left	ALl1_dorsal	BAlc_dorsal	ALl1_dorsal__0	77901223528815530	AL_CRE_LAL
720575940629912428	left_0	left	ALl1_dorsal	BAlc_dorsal	ALl1_dorsal__0	78112329761298310	AL_CRE_LAL
720575940623136717	left_0	left	ALl1_dorsal	BAlc_dorsal	ALl1_dorsal__0	78464723305608547	AL_CRE_LAL
720575940622961802	left_0	left	ALl1_dorsal	BAlc_dorsal	ALl1_dorsal__0	78041754858797353	AL_CRE_LAL
720575940630080763	left_0	left	ALl1_dorsal	BAlc_dorsal	ALl1_dorsal__0	77760486107651869	AL_CRE_LAL
720575940611671506	left_0	left	ALl1_dorsal	BAlc_dorsal	ALl1_dorsal__0	78605392074572067	AL_CRE_LAL
720575940614429165	left_0	left	ALl1_dorsal	BAlc_dorsal	ALl1_dorsal__0	78887004422963997	AL_CRE_LAL
720575940617205179	left_0	left	ALl1_dorsal	BAlc_dorsal	ALl1_dorsal__0	78394217122567983	AL_CRE_LAL
720575940636241550	left_0	left	ALl1_dorsal	BAlc_dorsal	ALl1_dorsal__0	78324054536956261	AL_CRE_LAL
720575940621298270	left_0	left	ALl1_dorsal	BAlc_dorsal	ALl1_dorsal__0	78253548353624878	AL_CRE_LAL
720575940615073587	left_0	left	ALl1_dorsal	BAlc_dorsal	ALl1_dorsal__0	77761104515834359	AL_CRE_LAL
720575940627927573	left_0	left	ALl1_dorsal	BAlc_dorsal	ALl1_dorsal__0	77760898424610301	AL_CRE_LAL
720575940650581881	left_0	left	ALl1_dorsal	BAlc_dorsal	ALl1_dorsal__0	77901292248317157	AL_CRE_LAL
720575940621398254	left_0	left	ALl1_dorsal	BAlc_dorsal	ALl1_dorsal__0	77761035863776056	AL_CRE_LAL
720575940632000993	left_0	left	ALl1_dorsal	BAlc_dorsal	ALl1_dorsal__0	77971454834103384	AL_CRE_LAL
720575940637510121	left_0	left	ALl1_dorsal	BAlc_dorsal	ALl1_dorsal__0	77619954777817320	AL_CRE_LAL
720575940640830453	left_0	left	ALl1_dorsal	BAlc_dorsal	ALl1_dorsal__0	77620023497360396	AL_CRE_LAL
720575940612475598	left_0	left	ALl1_dorsal	BAlc_dorsal	ALl1_dorsal__0	78464517147106795	AL_CRE_LAL
720575940629409580	left_0	left	ALl1_dorsal	BAlc_dorsal	ALl1_dorsal__0	77830992223573479	AL_CRE_LAL
720575940614871336	left_0	left	ALl1_dorsal	BAlc_dorsal	ALl1_dorsal__0	77619817338710994	AL_CRE_LAL
720575940641606541	left_0	left	ALl1_dorsal	BAlc_dorsal	ALl1_dorsal__0	78394285842046398	AL_CRE_LAL
720575940618681168	left_0	left	ALl1_dorsal	BAlc_dorsal	ALl1_dorsal__0	77549654752919923	AL_CRE_LAL
720575940628914436	left_0	left	ALl1_dorsal	BAlc_dorsal	ALl1_dorsal__0	78464585866700621	AL_CRE_LAL
720575940659844225	left_0	left	ALl1_dorsal	BAlc_dorsal	ALl1_dorsal__0	78252861091286676	AL_CRE_LAL
720575940627173636	left_0	left	ALl1_dorsal	BAlc_dorsal	ALl1_dorsal__0	77830854851995271	AL_CRE_LAL
720575940627605779	left_0	left	ALl1_dorsal	BAlc_dorsal	ALl1_dorsal__0	78394217122531407	AL_CRE_LAL
720575940621089780	left_0	left	ALl1_dorsal	BAlc_dorsal	ALl1_dorsal__0	77901154809347756	AL_CRE_LAL
720575940631287912	left_0	left	ALl1_dorsal	BAlc_dorsal	ALl1_dorsal__0	78746129562960104	AL_CRE_LAL
720575940641592795	left_0	left	ALl1_dorsal	BAlc_dorsal	ALl1_dorsal__0	78464517147234715	AL_CRE_LAL
720575940606056905	left_0	left	ALl1_dorsal	BAlc_dorsal	ALl1_dorsal__0	78464723305641214	AL_CRE_LAL
720575940618561403	left_0	left	ALl1_dorsal	BAlc_dorsal	ALl1_dorsal__0	78745923471095376	AL_CRE_LAL
720575940620755126	left_0	left	ALl1_dorsal	BAlc_dorsal	ALl1_dorsal__0	77619954777705810	AL_CRE_LAL
720575940613489617	no_cluster	left	ALl1_dorsal	BAlc_dorsal	ALl1_dorsal__0	77831473259982457	AL_CRE_LAL
720575940619954112	right_0	right	ALl1_dorsal	BAlc_dorsal	ALl1_dorsal__0	81842422958613687	AL_CRE_LAL
720575940640415859	right_0	right	ALl1_dorsal	BAlc_dorsal	ALl1_dorsal__0	81068366773246732	AL_CRE_LAL
720575940606722249	right_0	right	ALl1_dorsal	BAlc_dorsal	ALl1_dorsal__0	81701891628984642	AL_CRE_LAL
720575940634385247	right_0	right	ALl1_dorsal	BAlc_dorsal	ALl1_dorsal__0	81068366773257509	AL_CRE_LAL
720575940625585508	right_0	right	ALl1_dorsal	BAlc_dorsal	ALl1_dorsal__0	80997998029093889	AL_CRE_LAL
720575940605883569	right_0	right	ALl1_dorsal	BAlc_dorsal	ALl1_dorsal__0	81068366773254857	AL_CRE_LAL
720575940635249332	right_0	right	ALl1_dorsal	BAlc_dorsal	ALl1_dorsal__0	80997929309615048	AL_CRE_LAL
720575940612042981	right_0	right	ALl1_dorsal	BAlc_dorsal	ALl1_dorsal__0	81560879195389494	AL_CRE_LAL
720575940633772452	right_0	right	ALl1_dorsal	BAlc_dorsal	ALl1_dorsal__0	81068366773260727	AL_CRE_LAL
720575940625977802	right_0	right	ALl1_dorsal	BAlc_dorsal	ALl1_dorsal__0	81490579238272905	AL_CRE_LAL
720575940604568521	right_0	right	ALl1_dorsal	BAlc_dorsal	ALl1_dorsal__0	81701822909152779	AL_CRE_LAL
720575940623955637	right_0	right	ALl1_dorsal	BAlc_dorsal	ALl1_dorsal__0	81279404285917306	AL_CRE_LAL
720575940624832743	right_0	right	ALl1_dorsal	BAlc_dorsal	ALl1_dorsal__0	81068366773261896	AL_CRE_LAL
720575940621832001	right_0	right	ALl1_dorsal	BAlc_dorsal	ALl1_dorsal__0	81561222792682136	AL_CRE_LAL
720575940628822248	right_0	right	ALl1_dorsal	BAlc_dorsal	ALl1_dorsal__0	80576678849521902	AL_CRE_LAL
720575940628059978	right_0	right	ALl1_dorsal	BAlc_dorsal	ALl1_dorsal__0	80927629284915113	AL_CRE_LAL
720575940624422643	right_0	right	ALl1_dorsal	BAlc_dorsal	ALl1_dorsal__0	81490166853738284	AL_CRE_LAL
720575940621681321	right_0	right	ALl1_dorsal	BAlc_dorsal	ALl1_dorsal__0	81631110567677601	AL_CRE_LAL
720575940631704716	right_0	right	ALl1_dorsal	BAlc_dorsal	ALl1_dorsal__0	80997998029088491	AL_CRE_LAL
720575940617544193	right_0	right	ALl1_dorsal	BAlc_dorsal	ALl1_dorsal__0	81560810475830131	AL_CRE_LAL
720575940616908177	right_0	right	ALl1_dorsal	BAlc_dorsal	ALl1_dorsal__0	81419935615716498	AL_CRE_LAL
720575940617299131	right_0	right	ALl1_dorsal	BAlc_dorsal	ALl1_dorsal__0	80997929309610208	AL_CRE_LAL
720575940622626303	right_0	right	ALl1_dorsal	BAlc_dorsal	ALl1_dorsal__0	81490579170626648	AL_CRE_LAL
720575940633741229	right_0	right	ALl1_dorsal	BAlc_dorsal	ALl1_dorsal__0	80505760350044839	AL_CRE_LAL
720575940631603281	right_0	right	ALl1_dorsal	BAlc_dorsal	ALl1_dorsal__0	80857191820722521	AL_CRE_LAL
720575940622457443	right_0	right	ALl1_dorsal	BAlc_dorsal	ALl1_dorsal__0	81138804236907590	AL_CRE_LAL
720575940625555749	right_0	right	ALl1_dorsal	BAlc_dorsal	ALl1_dorsal__0	81842491678093024	AL_CRE_LAL
720575940615513086	right_0	right	ALl1_dorsal	BAlc_dorsal	ALl1_dorsal__0	81138804236909933	AL_CRE_LAL
720575940626115134	right_0	right	ALl1_dorsal	BAlc_dorsal	ALl1_dorsal__0	80997998029089519	AL_CRE_LAL
720575940640541091	right_0	right	ALl1_dorsal	BAlc_dorsal	ALl1_dorsal__0	80927629284906951	AL_CRE_LAL
720575940619059102	right_0	right	ALl1_dorsal	BAlc_dorsal	ALl1_dorsal__0	81420760249554378	AL_CRE_LAL
720575940629324791	right_0	right	ALl1_dorsal	BAlc_dorsal	ALl1_dorsal__0	81771985494995359	AL_CRE_LAL
720575940629792732	right_0	right	ALl1_dorsal	BAlc_dorsal	ALl1_dorsal__0	80998066748551395	AL_CRE_LAL
720575940623650823	right_0	right	ALl1_dorsal	BAlc_dorsal	ALl1_dorsal__0	81138804236901353	AL_CRE_LAL
720575940638731427	right_0	right	ALl1_dorsal	BAlc_dorsal	ALl1_dorsal__0	81772054214437300	AL_CRE_LAL
720575940618076214	right_0	right	ALl1_dorsal		ALl1_dorsal__0	81842560397574066	AL_CRE_LAL
720575940634962936	right_0	right	ALl1_dorsal	BAlc_dorsal	ALl1_dorsal__0	81560810543066900	AL_CRE_LAL
720575940624435128	right_0	right	ALl1_dorsal	BAlc_dorsal	ALl1_dorsal__0	80927629284902186	AL_CRE_LAL
720575940624645818	right_0	right	ALl1_dorsal	BAlc_dorsal	ALl1_dorsal__0	81842354239123066	AL_CRE_LAL
720575940631978956	right_0	right	ALl1_dorsal	BAlc_dorsal	ALl1_dorsal__0	81631110567610982	AL_CRE_LAL
720575940622338742	right_0	right	ALl1_dorsal	BAlc_dorsal	ALl1_dorsal__0	81068435492742954	AL_CRE_LAL
720575940628420264	right_0	right	ALl1_dorsal	BAlc_dorsal	ALl1_dorsal__0	80646429185716212	AL_CRE_LAL
720575940610161091	right_0	right	ALl1_dorsal	BAlc_dorsal	ALl1_dorsal__0	81068435492719363	AL_CRE_LAL
720575940615708482	right_0	right	ALl1_dorsal	BAlc_dorsal	ALl1_dorsal__0	80997998029083963	AL_CRE_LAL
720575940628142352	right_0	right	ALl1_dorsal	BAlc_dorsal	ALl1_dorsal__0	81490716609587599	AL_CRE_LAL
720575940632803212	right_0	right	ALl1_dorsal	BAlc_dorsal	ALl1_dorsal__0	81490991487545635	AL_CRE_LAL
720575940632007983	right_0	right	ALl1_dorsal	BAlc_dorsal	ALl1_dorsal__0	80787716362558282	AL_CRE_LAL
720575940625584484	right_0	right	ALl1_dorsal	BAlc_dorsal	ALl1_dorsal__0	81068366773261981	AL_CRE_LAL
720575940624356792	right_0	right	ALl1_dorsal	BAlc_dorsal	ALl1_dorsal__0	81701548031603385	AL_CRE_LAL
720575940619078091	right_0	right	ALl1_dorsal	BAlc_dorsal	ALl1_dorsal__0	81490579238084552	AL_CRE_LAL
720575940640258613	right_0	right	ALl1_dorsal	BAlc_dorsal	ALl1_dorsal__0	81772054214458905	AL_CRE_LAL
720575940635689829	right_0	right	ALl1_dorsal	BAlc_dorsal	ALl1_dorsal__0	81560947914897792	AL_CRE_LAL
720575940637183454	right_0	right	ALl1_dorsal	BAlc_dorsal	ALl1_dorsal__0	81560741756396140	AL_CRE_LAL
720575940635847269	right_0	right	ALl1_dorsal	BAlc_dorsal	ALl1_dorsal__0	81560947981956083	AL_CRE_LAL
720575940609112587	right_0	right	ALl1_dorsal	BAlc_dorsal	ALl1_dorsal__0	81560741756396761	AL_CRE_LAL
720575940640314190	right_0	right	ALl1_dorsal	BAlc_dorsal	ALl1_dorsal__0	80646704063816534	AL_CRE_LAL
720575940648633988	right_0	right	ALl1_dorsal	BAlc_dorsal	ALl1_dorsal__0	80998066748553310	AL_CRE_LAL
720575940608345778	right_0	right	ALl1_dorsal	BAlc_dorsal	ALl1_dorsal__0	80997929309613867	AL_CRE_LAL
720575940623137997	right_0	right	ALl1_dorsal	BAlc_dorsal	ALl1_dorsal__0	80786823077043914	AL_CRE_LAL
720575940616758322	right_0	right	ALl1_dorsal	BAlc_dorsal	ALl1_dorsal__0	81561222927056457	AL_CRE_LAL
720575940637136752	right_0	right	ALl1_dorsal	BAlc_dorsal	ALl1_dorsal__0	81561429018515252	AL_CRE_LAL
720575940612347571	right_0	right	ALl1_dorsal	BAlc_dorsal	ALl1_dorsal__0	81068435492738946	AL_CRE_LAL
720575940621500865	right_0	right	ALl1_dorsal	BAlc_dorsal	ALl1_dorsal__0	81490647957786834	AL_CRE_LAL
720575940626579593	right_0	right	ALl1_dorsal	BAlc_dorsal	ALl1_dorsal__0	81842422958690969	AL_CRE_LAL
720575940640955637	right_0	right	ALl1_dorsal	BAlc_dorsal	ALl1_dorsal__0	81490304360329786	AL_CRE_LAL
720575940621585279	right_0	right	ALl1_dorsal	BAlc_dorsal	ALl1_dorsal__0	81068366773252191	AL_CRE_LAL
720575940637623780	right_0	right	ALl1_dorsal	BAlc_dorsal	ALl1_dorsal__0	81420897688547166	AL_CRE_LAL
720575940660217985	right_0	right	ALl1_dorsal	BAlc_dorsal	ALl1_dorsal__0	81279198194386146	AL_CRE_LAL
720575940621416572	right_0	right	ALl1_dorsal	BAlc_dorsal	ALl1_dorsal__0	81561154073238158	AL_CRE_LAL
720575940641621645	right_0	right	ALl1_dorsal	BAlc_dorsal	ALl1_dorsal__0	81631247939517026	AL_CRE_LAL
720575940626378242	right_0	right	ALl1_dorsal	BAlc_dorsal	ALl1_dorsal__0	81068435492739418	AL_CRE_LAL
720575940616198587	right_0	right	ALl1_dorsal	BAlc_dorsal	ALl1_dorsal__0	81560947914797892	AL_CRE_LAL
720575940628326417	right_0	right	ALl1_dorsal	BAlc_dorsal	ALl1_dorsal__0	81701616750777120	AL_CRE_LAL
720575940623792648	right_0	right	ALl1_dorsal	BAlc_dorsal	ALl1_dorsal__0	80716523052142771	AL_CRE_LAL
720575940632505359	right_0	right	ALl1_dorsal	BAlc_dorsal	ALl1_dorsal__0	81068366773247489	AL_CRE_LAL
720575940610426578	right_0	right	ALl1_dorsal	BAlc_dorsal	ALl1_dorsal__0	81631248006640611	AL_CRE_LAL
720575940660217729	right_0	right	ALl1_dorsal	BAlc_dorsal	ALl1_dorsal__0	81068435492727976	AL_CRE_LAL
720575940621343838	right_0	right	ALl1_dorsal	BAlc_dorsal	ALl1_dorsal__0	81560673036929727	AL_CRE_LAL
720575940649154681	right_0	right	ALl1_dorsal	BAlc_dorsal	ALl1_dorsal__0	81490235573294831	AL_CRE_LAL
720575940618304670	right_0	right	ALl1_dorsal	BAlc_dorsal	ALl1_dorsal__0	81701548031355064	AL_CRE_LAL
720575940634303132	right_0	right	ALl1_dorsal	BAlc_dorsal	ALl1_dorsal__0	81068366773256544	AL_CRE_LAL
720575940634364311	right_0	right	ALl1_dorsal	BAlc_dorsal	ALl1_dorsal__0	81561016701388329	AL_CRE_LAL
720575940605305777	right_0	right	ALl1_dorsal	BAlc_dorsal	ALl1_dorsal__0	81490510451140314	AL_CRE_LAL
720575940622811400	right_0	right	ALl1_dorsal	BAlc_dorsal	ALl1_dorsal__0	81561429018201101	AL_CRE_LAL
720575940638844504	right_0	right	ALl1_dorsal	BAlc_dorsal	ALl1_dorsal__0	81701685470451560	AL_CRE_LAL
720575940618112310	right_0	right	ALl1_dorsal	BAlc_dorsal	ALl1_dorsal__0	80927629284917769	AL_CRE_LAL
720575940640020944	right_0	right	ALl1_dorsal	BAlc_dorsal	ALl1_dorsal__0	81701685470394126	AL_CRE_LAL
720575940616486230	right_0	right	ALl1_dorsal	BAlc_dorsal	ALl1_dorsal__0	81068366773259354	AL_CRE_LAL
720575940622650879	right_0	right	ALl1_dorsal	BAlc_dorsal	ALl1_dorsal__0	81068366773245759	AL_CRE_LAL
720575940604008160	right_0	right	ALl1_dorsal	BAlc_dorsal	ALl1_dorsal__0	81631385378504250	AL_CRE_LAL
720575940614858399	right_0	right	ALl1_dorsal	BAlc_dorsal	ALl1_dorsal__0	81701685470255901	AL_CRE_LAL
720575940651758838	right_0	right	ALl1_dorsal	BAlc_dorsal	ALl1_dorsal__0	81068366773245963	AL_CRE_LAL
720575940640986075	right_0	right	ALl1_dorsal	BAlc_dorsal	ALl1_dorsal__0	81068298053775107	AL_CRE_LAL
720575940616197819	right_0	right	ALl1_dorsal	BAlc_dorsal	ALl1_dorsal__0	80927698004373657	AL_CRE_LAL
720575940624330281	right_0	right	ALl1_dorsal	BAlc_dorsal	ALl1_dorsal__0	81490510518698165	AL_CRE_LAL
720575940637846947	right_0	right	ALl1_dorsal	BAlc_dorsal	ALl1_dorsal__0	81138735517429793	AL_CRE_LAL
720575940634949311	right_0	right	ALl1_dorsal	BAlc_dorsal	ALl1_dorsal__0	81138804236907484	AL_CRE_LAL
720575940628251907	right_0	right	ALl1_dorsal	BAlc_dorsal	ALl1_dorsal__0	81701479311968306	AL_CRE_LAL
720575940626342174	right_0	right	ALl1_dorsal	BAlc_dorsal	ALl1_dorsal__0	81068435492708420	AL_CRE_LAL
720575940612637554	right_0	right	ALl1_dorsal	BAlc_dorsal	ALl1_dorsal__0	81138735517439517	AL_CRE_LAL
720575940630225403	right_0	right	ALl1_dorsal	BAlc_dorsal	ALl1_dorsal__0	81419935615936956	AL_CRE_LAL
720575940620694015	left_3	left	ALl1_ventral	BAlc_ventral	ALl1_ventral__0	77831473394789751	AMMC_SAD_WED
720575940630603091	left_3	left	ALl1_ventral	BAlc_ventral	ALl1_ventral__0	77831610900511159	AMMC_SAD_WED
720575940620980323	left_3	left	ALl1_ventral	BAlc_ventral	ALl1_ventral__0	78324604493824005	AMMC_SAD_WED
720575940625483962	left_3	left	ALl1_ventral	BAlc_ventral	ALl1_ventral__0	78254167030074952	AMMC_SAD_WED
720575940621800798	left_3	left	ALl1_ventral	BAlc_ventral	ALl1_ventral__0	77902117016767039	AMMC_SAD_WED
720575940646400644	left_3	left	ALl1_ventral	BAlc_ventral	ALl1_ventral__0	78254304468837626	AMMC_SAD_WED
720575940612523571	left_3	left	ALl1_ventral	BAlc_ventral	ALl1_ventral__0	78324741932818385	AMMC_SAD_WED
720575940617882397	left_3	left	ALl1_ventral	BAlc_ventral	ALl1_ventral__0	77831748272580935	AMMC_SAD_WED
720575940626153488	left_3	left	ALl1_ventral	BAlc_ventral	ALl1_ventral__0	77902048297279660	AMMC_SAD_WED
720575940618599277	left_3	left	ALl1_ventral	BAlc_ventral	ALl1_ventral__0	77761173370103727	AMMC_SAD_WED
720575940634877850	left_3	left	ALl1_ventral	BAlc_ventral	ALl1_ventral__0	77831748272584060	AMMC_SAD_WED
720575940634701407	left_3	left	ALl1_ventral	BAlc_ventral	ALl1_ventral__0	77690942064678664	AMMC_SAD_WED
720575940622577336	left_3	left	ALl1_ventral	BAlc_ventral	ALl1_ventral__0	78324604493538871	AMMC_SAD_WED
720575940622254375	left_3	left	ALl1_ventral	BAlc_ventral	ALl1_ventral__0	77972348388717330	AMMC_SAD_WED
720575940627410944	left_3	left	ALl1_ventral	BAlc_ventral	ALl1_ventral__0	77831679553201197	AMMC_SAD_WED
720575940639696755	left_3	left	ALl1_ventral	BAlc_ventral	ALl1_ventral__0	77972485760952514	AMMC_SAD_WED
720575940622004106	left_3	left	ALl1_ventral	BAlc_ventral	ALl1_ventral__0	78183729432419342	AMMC_SAD_WED
720575940630223052	left_3	left	ALl1_ventral	BAlc_ventral	ALl1_ventral__0	77901842205492124	AMMC_SAD_WED
720575940636679989	left_3	left	ALl1_ventral	BAlc_ventral	ALl1_ventral__0	77761242156114173	AMMC_SAD_WED
720575940624704393	left_3	left	ALl1_ventral	BAlc_ventral	ALl1_ventral__0	78324535774138722	AMMC_SAD_WED
720575940606332629	left_3	left	ALl1_ventral	BAlc_ventral	ALl1_ventral__0	77902048364006064	AMMC_SAD_WED
720575940646341486	left_3	left	ALl1_ventral	BAlc_ventral	ALl1_ventral__0	78254167030130360	AMMC_SAD_WED
720575940618392912	left_3	left	ALl1_ventral	BAlc_ventral	ALl1_ventral__0	78324673213090236	AMMC_SAD_WED
720575940637663662	left_3	left	ALl1_ventral	BAlc_ventral	ALl1_ventral__0	77972485827764597	AMMC_SAD_WED
720575940621242025	left_3	left	ALl1_ventral	BAlc_ventral	ALl1_ventral__0	78324535774246647	AMMC_SAD_WED
720575940627263375	left_3	left	ALl1_ventral	BAlc_ventral	ALl1_ventral__0	78113085877184129	AMMC_SAD_WED
720575940618066415	left_3	left	ALl1_ventral	BAlc_ventral	ALl1_ventral__0	78042854505144759	AMMC_SAD_WED
720575940623735482	left_3	left	ALl1_ventral	BAlc_ventral	ALl1_ventral__0	77972485760959582	AMMC_SAD_WED
720575940635282910	left_3	left	ALl1_ventral	BAlc_ventral	ALl1_ventral__0	77761448247915198	AMMC_SAD_WED
720575940630277175	left_3	left	ALl1_ventral	BAlc_ventral	ALl1_ventral__0	78254167030053415	AMMC_SAD_WED
720575940623233238	left_3	left	ALl1_ventral	BAlc_ventral	ALl1_ventral__0	78254167030099727	AMMC_SAD_WED
720575940604839200	left_3	left	ALl1_ventral	BAlc_ventral	ALl1_ventral__0	77972279669194275	AMMC_SAD_WED
720575940624245946	left_3	left	ALl1_ventral	BAlc_ventral	ALl1_ventral__0	78395041957314281	AMMC_SAD_WED
720575940616809401	left_3	left	ALl1_ventral	BAlc_ventral	ALl1_ventral__0	77902117016874231	AMMC_SAD_WED
720575940622778820	left_3	left	ALl1_ventral	BAlc_ventral	ALl1_ventral__0	77902185736221059	AMMC_SAD_WED
720575940629063418	left_3	left	ALl1_ventral	BAlc_ventral	ALl1_ventral__0	77902117016752272	AMMC_SAD_WED
720575940644072483	left_3	left	ALl1_ventral	BAlc_ventral	ALl1_ventral__0	77972485760962200	AMMC_SAD_WED
720575940603616800	left_3	left	ALl1_ventral	BAlc_ventral	ALl1_ventral__0	77690804625236574	AMMC_SAD_WED
720575940614840891	left_3	left	ALl1_ventral	BAlc_ventral	ALl1_ventral__0	78254235749375310	AMMC_SAD_WED
720575940616633925	left_3	left	ALl1_ventral	BAlc_ventral	ALl1_ventral__0	77831542180797612	AMMC_SAD_WED
720575940620731631	left_3	left	ALl1_ventral	BAlc_ventral	ALl1_ventral__0	77902048297273429	AMMC_SAD_WED
720575940614310802	left_3	left	ALl1_ventral	BAlc_ventral	ALl1_ventral__0	78324604493726373	AMMC_SAD_WED
720575940610638434	left_3	left	ALl1_ventral	BAlc_ventral	ALl1_ventral__0	77831404675131628	AMMC_SAD_WED
720575940607188036	left_3	left	ALl1_ventral	BAlc_ventral	ALl1_ventral__0	77761104650269756	AMMC_SAD_WED
720575940612146174	left_3	left	ALl1_ventral	BAlc_ventral	ALl1_ventral__0	77690873345372628	AMMC_SAD_WED
720575940611277293	left_3	left	ALl1_ventral	BAlc_ventral	ALl1_ventral__0	77901979644471362	AMMC_SAD_WED
720575940619942859	left_3	left	ALl1_ventral	BAlc_ventral	ALl1_ventral__0	77831542114229536	AMMC_SAD_WED
720575940621575774	left_3	left	ALl1_ventral	BAlc_ventral	ALl1_ventral__0	77902117016746712	AMMC_SAD_WED
720575940607570185	left_3	left	ALl1_ventral	BAlc_ventral	ALl1_ventral__0	77972485760952603	AMMC_SAD_WED
720575940610358990	left_3	left	ALl1_ventral	BAlc_ventral	ALl1_ventral__0	78254167029761470	AMMC_SAD_WED
720575940632084705	left_3	left	ALl1_ventral	BAlc_ventral	ALl1_ventral__0	77902117016752489	AMMC_SAD_WED
720575940609673369	left_3	left	ALl1_ventral	BAlc_ventral	ALl1_ventral__0	78254235749697627	AMMC_SAD_WED
720575940618524481	left_3	left	ALl1_ventral	BAlc_ventral	ALl1_ventral__0	77831748272574252	AMMC_SAD_WED
720575940630028359	left_3	left	ALl1_ventral	BAlc_ventral	ALl1_ventral__0	77831816992041481	AMMC_SAD_WED
720575940619405812	left_3	left	ALl1_ventral	BAlc_ventral	ALl1_ventral__0	78324604493817251	AMMC_SAD_WED
720575940624872179	left_3	left	ALl1_ventral	BAlc_ventral	ALl1_ventral__0	77761379528529528	AMMC_SAD_WED
720575940615226086	left_3	left	ALl1_ventral	BAlc_ventral	ALl1_ventral__0	78254098176614549	AMMC_SAD_WED
720575940628016983	left_8	left	ALl1_ventral	BAlc_ventral	ALl1_ventral__0	78254029457115849	AMMC_SAD_WED
720575940603195494	left_8	left	ALl1_ventral	BAlc_ventral	ALl1_ventral__0	78183660712942897	AMMC_SAD_WED
720575940627455621	left_8	left	ALl1_ventral	BAlc_ventral	ALl1_ventral__0	78183729432409431	AMMC_SAD_WED
720575940659098241	left_8	left	ALl1_ventral	BAlc_ventral	ALl1_ventral__0	78042923224608485	AMMC_SAD_WED
720575940611388141	right_0	right	ALl1_ventral	BAlc_ventral	ALl1_ventral__0	81491128993885914	AMMC_SAD_WED
720575940609522382	right_0	right	ALl1_ventral	BAlc_ventral	ALl1_ventral__0	80928454119722993	AMMC_SAD_WED
720575940610077026	right_0	right	ALl1_ventral	BAlc_ventral	ALl1_ventral__0	81420485439194044	AMMC_SAD_WED
720575940618758753	right_0	right	ALl1_ventral	BAlc_ventral	ALl1_ventral__0	81490785463600848	AMMC_SAD_WED
720575940627957719	right_0	right	ALl1_ventral	BAlc_ventral	ALl1_ventral__0	81069054101773485	AMMC_SAD_WED
720575940606010569	right_0	right	ALl1_ventral	BAlc_ventral	ALl1_ventral__0	81490922902698788	AMMC_SAD_WED
720575940608035374	right_0	right	ALl1_ventral	BAlc_ventral	ALl1_ventral__0	81491060341184180	AMMC_SAD_WED
720575940654117025	right_0	right	ALl1_ventral	BAlc_ventral	ALl1_ventral__0	80998754077084111	AMMC_SAD_WED
720575940632829507	right_0	right	ALl1_ventral	BAlc_ventral	ALl1_ventral__0	80998685357610949	AMMC_SAD_WED
720575940644345652	right_0	right	ALl1_ventral	BAlc_ventral	ALl1_ventral__0	80998685357603944	AMMC_SAD_WED
720575940627235386	right_0	right	ALl1_ventral	BAlc_ventral	ALl1_ventral__0	80998754077067525	AMMC_SAD_WED
720575940639205198	right_0	right	ALl1_ventral	BAlc_ventral	ALl1_ventral__0	80716454667939695	AMMC_SAD_WED
720575940619034806	right_0	right	ALl1_ventral	BAlc_ventral	ALl1_ventral__0	80998754077041577	AMMC_SAD_WED
720575940603636913	right_0	right	ALl1_ventral	BAlc_ventral	ALl1_ventral__0	81561360299278132	AMMC_SAD_WED
720575940611988391	right_0	right	ALl1_ventral	BAlc_ventral	ALl1_ventral__0	80998754077068831	AMMC_SAD_WED
720575940624087283	right_0	right	ALl1_ventral	BAlc_ventral	ALl1_ventral__0	81561497738212308	AMMC_SAD_WED
720575940618409797	right_0	right	ALl1_ventral	BAlc_ventral	ALl1_ventral__0	80998754077072931	AMMC_SAD_WED
720575940622097959	right_0	right	ALl1_ventral	BAlc_ventral	ALl1_ventral__0	81420829036605634	AMMC_SAD_WED
720575940606336213	right_0	right	ALl1_ventral	BAlc_ventral	ALl1_ventral__0	80928385400273140	AMMC_SAD_WED
720575940616804806	right_0	right	ALl1_ventral	BAlc_ventral	ALl1_ventral__0	81561429018729175	AMMC_SAD_WED
720575940614450774	right_0	right	ALl1_ventral	BAlc_ventral	ALl1_ventral__0	81279954176009353	AMMC_SAD_WED
720575940622168088	right_0	right	ALl1_ventral	BAlc_ventral	ALl1_ventral__0	80998754077075890	AMMC_SAD_WED
720575940611864243	right_0	right	ALl1_ventral	BAlc_ventral	ALl1_ventral__0	80998754077079900	AMMC_SAD_WED
720575940621339686	right_0	right	ALl1_ventral	BAlc_ventral	ALl1_ventral__0	80998685357617157	AMMC_SAD_WED
720575940609843865	right_0	right	ALl1_ventral	BAlc_ventral	ALl1_ventral__0	81491197780413308	AMMC_SAD_WED
720575940642412941	right_0	right	ALl1_ventral	BAlc_ventral	ALl1_ventral__0	81631660390569725	AMMC_SAD_WED
720575940624109464	right_0	right	ALl1_ventral	BAlc_ventral	ALl1_ventral__0	81561429018608550	AMMC_SAD_WED
720575940626798101	right_0	right	ALl1_ventral	BAlc_ventral	ALl1_ventral__0	80998891583208755	AMMC_SAD_WED
720575940625454596	right_0	right	ALl1_ventral	BAlc_ventral	ALl1_ventral__0	80998685357643977	AMMC_SAD_WED
720575940609648395	right_0	right	ALl1_ventral	BAlc_ventral	ALl1_ventral__0	80998754077066229	AMMC_SAD_WED
720575940609076693	right_0	right	ALl1_ventral	BAlc_ventral	ALl1_ventral__0	81069122821234486	AMMC_SAD_WED
720575940632122464	right_0	right	ALl1_ventral	BAlc_ventral	ALl1_ventral__0	81491128993814212	AMMC_SAD_WED
720575940629913169	right_0	right	ALl1_ventral	BAlc_ventral	ALl1_ventral__0	81209722870666619	AMMC_SAD_WED
720575940615723077	right_0	right	ALl1_ventral	BAlc_ventral	ALl1_ventral__0	80998754077084080	AMMC_SAD_WED
720575940635547113	right_0	right	ALl1_ventral	BAlc_ventral	ALl1_ventral__0	81209516712365810	AMMC_SAD_WED
720575940609832410	right_0	right	ALl1_ventral	BAlc_ventral	ALl1_ventral__0	80998754077061926	AMMC_SAD_WED
720575940614633867	right_0	right	ALl1_ventral	BAlc_ventral	ALl1_ventral__0	80998754077075879	AMMC_SAD_WED
720575940634599792	right_0	right	ALl1_ventral	BAlc_ventral	ALl1_ventral__0	77901979845923100	AMMC_SAD_WED
720575940630131218	right_0	right	ALl1_ventral	BAlc_ventral	ALl1_ventral__0	80998685357634687	AMMC_SAD_WED
720575940624878602	right_0	right	ALl1_ventral	BAlc_ventral	ALl1_ventral__0	80998754077084258	AMMC_SAD_WED
720575940624795017	right_0	right	ALl1_ventral	BAlc_ventral	ALl1_ventral__0	81491129061221979	AMMC_SAD_WED
720575940635054072	right_0	right	ALl1_ventral	BAlc_ventral	ALl1_ventral__0	81209791523474257	AMMC_SAD_WED
720575940626562570	right_0	right	ALl1_ventral	BAlc_ventral	ALl1_ventral__0	81280022895296791	AMMC_SAD_WED
720575940613380914	right_0	right	ALl1_ventral	BAlc_ventral	ALl1_ventral__0	78183248597472007	AMMC_SAD_WED
720575940621815766	right_0	right	ALl1_ventral	BAlc_ventral	ALl1_ventral__0	80998685357591337	AMMC_SAD_WED
720575940612153086	right_0	right	ALl1_ventral	BAlc_ventral	ALl1_ventral__0	81631729043237544	AMMC_SAD_WED
720575940634606693	right_0	right	ALl1_ventral	BAlc_ventral	ALl1_ventral__0	80998754077067538	AMMC_SAD_WED
720575940639241279	right_0	right	ALl1_ventral	BAlc_ventral	ALl1_ventral__0	81069122821244408	AMMC_SAD_WED
720575940620758221	right_0	right	ALl1_ventral	BAlc_ventral	ALl1_ventral__0	80998685357592677	AMMC_SAD_WED
720575940615408059	right_0	right	ALl1_ventral	BAlc_ventral	ALl1_ventral__0	81491197780588298	AMMC_SAD_WED
720575940623873829	right_0	right	ALl1_ventral	BAlc_ventral	ALl1_ventral__0	80998685357597089	AMMC_SAD_WED
720575940625683176	right_0	right	ALl1_ventral	BAlc_ventral	ALl1_ventral__0	81350254200569048	AMMC_SAD_WED
720575940617431325	right_0	right	ALl1_ventral	BAlc_ventral	ALl1_ventral__0	80998754144429353	AMMC_SAD_WED
720575940621043753	right_0	right	ALl1_ventral	BAlc_ventral	ALl1_ventral__0	77691079771896950	AMMC_SAD_WED
720575940607371076	right_0	right	ALl1_ventral	BAlc_ventral	ALl1_ventral__0	81561291646658495	AMMC_SAD_WED
720575940634915576	right_0	right	ALl1_ventral	BAlc_ventral	ALl1_ventral__0	81561291579535152	AMMC_SAD_WED
720575940637687605	right_0	right	ALl1_ventral	BAlc_ventral	ALl1_ventral__0	80998754144323272	AMMC_SAD_WED
720575940628910095	right_0	right	ALl1_ventral	BAlc_ventral	ALl1_ventral__0	81561429085511260	AMMC_SAD_WED
720575940631631564	right_0	right	ALl1_ventral	BAlc_ventral	ALl1_ventral__0	81561360365867599	AMMC_SAD_WED
720575940632715359	right_0	right	ALl1_ventral	BAlc_ventral	ALl1_ventral__0	80998685357601725	AMMC_SAD_WED
720575940620348769	left_0	left	ALl1_ventral	BAlc_ventral	ALl1_ventral__1	78113292035457949	AMMC_PVLP_SAD
720575940609268491	left_0	left	ALl1_ventral	BAlc_ventral	ALl1_ventral__1	77972554547066187	AMMC_PVLP_SAD
720575940633397023	right_7	right	ALl1_ventral	BAlc_ventral	ALl1_ventral__1	80998754077049944	AMMC_PVLP_SAD
720575940630788919	right_7	right	ALl1_ventral	BAlc_ventral	ALl1_ventral__1	80998754077078786	AMMC_PVLP_SAD
720575940629926159	left_11	left	ALl1_ventral	BAlc_ventral	ALl1_ventral__10	78816429587635135	AL_LH_MB_CA
720575940640032896	left_11	left	ALl1_ventral	BAlc_ventral	ALl1_ventral__10	78746060843422031	AL_LH_MB_CA
720575940644258327	left_11	left	ALl1_ventral	BAlc_ventral	ALl1_ventral__10	78746060843492169	AL_LH_MB_CA
720575940642492576	right_11	right	ALl1_ventral	BAlc_ventral	ALl1_ventral__10	80575785630617094	AL_LH_MB_CA
720575940613864401	right_11	right	ALl1_ventral	BAlc_ventral	ALl1_ventral__10	81420279213401567	AL_LH_MB_CA
720575940618210614	left_1	left	ALl1_ventral	BAlc_ventral	ALl1_ventral__2	78605873245011266	AL_PLP_VES
720575940633074145	left_1	left	ALl1_ventral	BAlc_ventral	ALl1_ventral__2	78605941964593799	AL_PLP_VES
720575940617422641	left_1	left	ALl1_ventral	BAlc_ventral	ALl1_ventral__2	78605873244910656	AL_PLP_VES
720575940637449023	right_1	right	ALl1_ventral	BAlc_ventral	ALl1_ventral__2	80717141728420492	AL_PLP_VES
720575940622331882	right_1	right	ALl1_ventral	BAlc_ventral	ALl1_ventral__2	80717141661966645	AL_PLP_VES
720575940630275269	right_1	right	ALl1_ventral	BAlc_ventral	ALl1_ventral__2	80717073008855387	AL_PLP_VES
720575940619838912	left_2	left	ALl1_ventral	BAlc_ventral	ALl1_ventral__3	78535229488839560	AL_LH_MB_CA
720575940639680957	left_2	left	ALl1_ventral	BAlc_ventral	ALl1_ventral__3	78605529513317970	AL_LH_MB_CA
720575940637009636	left_2	left	ALl1_ventral	BAlc_ventral	ALl1_ventral__3	77337037095135136	AL_LH_MB_CA
720575940620068518	left_2	left	ALl1_ventral	BAlc_ventral	ALl1_ventral__3	78535229488827395	AL_LH_MB_CA
720575940640398477	left_2	left	ALl1_ventral	BAlc_ventral	ALl1_ventral__3	78535160769310971	AL_LH_MB_CA
720575940637231593	left_2	left	ALl1_ventral	BAlc_ventral	ALl1_ventral__3	77266668350937924	AL_LH_MB_CA
720575940633499548	right_4	right	ALl1_ventral	BAlc_ventral	ALl1_ventral__3	82262986559357608	AL_LH_MB_CA
720575940632868563	right_4	right	ALl1_ventral	BAlc_ventral	ALl1_ventral__3	82262986559357493	AL_LH_MB_CA
720575940621333696	right_4	right	ALl1_ventral	BAlc_ventral	ALl1_ventral__3	82122317790387059	AL_LH_MB_CA
720575940609891886	right_10	right	ALl1_ventral	BAlc_ventral	ALl1_ventral__3	80857466699145592	AL_LH_MB_CA
720575940628035543	right_10	right	ALl1_ventral	BAlc_ventral	ALl1_ventral__3	80223598446913244	AL_LH_MB_CA
720575940622574532	right_10	right	ALl1_ventral	BAlc_ventral	ALl1_ventral__3	81559299184424208	AL_LH_MB_CA
720575940620920831	left_4	left	ALl1_ventral	BAlc_ventral	ALl1_ventral__4	79168342161807006	AL_PLP_WED
720575940613613619	left_4	left	ALl1_ventral	BAlc_ventral	ALl1_ventral__4	79027604606945070	AL_PLP_WED
720575940625805084	left_4	left	ALl1_ventral	BAlc_ventral	ALl1_ventral__4	79238642186732594	AL_PLP_WED
720575940612598499	right_8	right	ALl1_ventral	BAlc_ventral	ALl1_ventral__4	80223941977078360	AL_PLP_WED
720575940604412588	right_8	right	ALl1_ventral	BAlc_ventral	ALl1_ventral__4	80224010696607352	AL_PLP_WED
720575940628514647	right_8	right	ALl1_ventral	BAlc_ventral	ALl1_ventral__4	80364748184608822	AL_PLP_WED
720575940628504919	right_8	right	ALl1_ventral	BAlc_ventral	ALl1_ventral__4	80294379440696616	AL_PLP_WED
720575940644238871	left_5	left	ALl1_ventral	BAlc_ventral	ALl1_ventral__5	79097767326333045	AL_MB_CA_SCL
720575940627172100	left_5	left	ALl1_ventral	BAlc_ventral	ALl1_ventral__5	78746060843589030	AL_MB_CA_SCL
720575940613809554	left_5	left	ALl1_ventral	BAlc_ventral	ALl1_ventral__5	78675760818835021	AL_MB_CA_SCL
720575940625368976	left_5	left	ALl1_ventral	BAlc_ventral	ALl1_ventral__5	78957235862493047	AL_MB_CA_SCL
720575940623287228	left_5	left	ALl1_ventral	BAlc_ventral	ALl1_ventral__5	78394285842008431	AL_MB_CA_SCL
720575940628954112	left_5	left	ALl1_ventral	BAlc_ventral	ALl1_ventral__5	78886867118457912	AL_MB_CA_SCL
720575940629346103	left_5	left	ALl1_ventral	BAlc_ventral	ALl1_ventral__5	79027604606653860	AL_MB_CA_SCL
720575940638778165	left_5	left	ALl1_ventral	BAlc_ventral	ALl1_ventral__5	79097767326332945	AL_MB_CA_SCL
720575940635209884	left_5	left	ALl1_ventral	BAlc_ventral	ALl1_ventral__5	78957235862389813	AL_MB_CA_SCL
720575940613347793	left_5	left	ALl1_ventral	BAlc_ventral	ALl1_ventral__5	79168342161767695	AL_MB_CA_SCL
720575940625022270	right_9	right	ALl1_ventral	BAlc_ventral	ALl1_ventral__5	80997998028965273	AL_MB_CA_SCL
720575940617381681	right_9	right	ALl1_ventral	BAlc_ventral	ALl1_ventral__5	80646154374912708	AL_MB_CA_SCL
720575940646661252	right_9	right	ALl1_ventral	BAlc_ventral	ALl1_ventral__5	80927698070819355	AL_MB_CA_SCL
720575940621817046	right_9	right	ALl1_ventral	BAlc_ventral	ALl1_ventral__5	80294379440527617	AL_MB_CA_SCL
720575940623465909	right_9	right	ALl1_ventral	BAlc_ventral	ALl1_ventral__5	80716523119077729	AL_MB_CA_SCL
720575940626768656	right_9	right	ALl1_ventral	BAlc_ventral	ALl1_ventral__5	81420210493904725	AL_MB_CA_SCL
720575940631469964	right_9	right	ALl1_ventral	BAlc_ventral	ALl1_ventral__5	80716591838584956	AL_MB_CA_SCL
720575940635838606	right_9	right	ALl1_ventral	BAlc_ventral	ALl1_ventral__5	80997998028976289	AL_MB_CA_SCL
720575940610070442	right_9	right	ALl1_ventral	BAlc_ventral	ALl1_ventral__5	81207455396687074	AL_MB_CA_SCL
720575940652941217	right_9	right	ALl1_ventral	BAlc_ventral	ALl1_ventral__5	81420279213403617	AL_MB_CA_SCL
720575940620233307	right_9	right	ALl1_ventral	BAlc_ventral	ALl1_ventral__5	80575785630711876	AL_MB_CA_SCL
720575940632649697	left_6	left	ALl1_ventral	BAlc_ventral	ALl1_ventral__6	77972554480418901	AMMC_GNG_SAD
720575940629133071	left_6	left	ALl1_ventral	BAlc_ventral	ALl1_ventral__6	78254098176626183	AMMC_GNG_SAD
720575940625146122	right_6	right	ALl1_ventral	BAlc_ventral	ALl1_ventral__6	80998754077063291	AMMC_GNG_SAD
720575940638214461	right_6	right	ALl1_ventral	BAlc_ventral	ALl1_ventral__6	81139422779304067	AMMC_GNG_SAD
720575940621926669	left_7	left	ALl1_ventral	BAlc_ventral	ALl1_ventral__7	78323848378241884	AL_LH_MB_CA
720575940619385765	left_7	left	ALl1_ventral	BAlc_ventral	ALl1_ventral__7	78323710939184200	AL_LH_MB_CA
720575940603231916	left_7	left	ALl1_ventral	BAlc_ventral	ALl1_ventral__7	78323779658618911	AL_LH_MB_CA
720575940626034819	left_7	left	ALl1_ventral	BAlc_ventral	ALl1_ventral__7	78323848378217543	AL_LH_MB_CA
720575940630778428	left_7	left	ALl1_ventral	BAlc_ventral	ALl1_ventral__7	78394148402905456	AL_LH_MB_CA
720575940627353426	left_7	left	ALl1_ventral	BAlc_ventral	ALl1_ventral__7	78253479634060239	AL_LH_MB_CA
720575940619807397	left_7	left	ALl1_ventral	BAlc_ventral	ALl1_ventral__7	78394148402932996	AL_LH_MB_CA
720575940621185050	left_7	left	ALl1_ventral	BAlc_ventral	ALl1_ventral__7	78464860744572652	AL_LH_MB_CA
720575940613345442	left_7	left	ALl1_ventral	BAlc_ventral	ALl1_ventral__7	78323779658725881	AL_LH_MB_CA
720575940605102694	left_7	left	ALl1_ventral	BAlc_ventral	ALl1_ventral__7	78464654585926444	AL_LH_MB_CA
720575940614309535	left_7	left	ALl1_ventral	BAlc_ventral	ALl1_ventral__7	78253479633951114	AL_LH_MB_CA
720575940637208718	left_7	left	ALl1_ventral	BAlc_ventral	ALl1_ventral__7	78605529513349676	AL_LH_MB_CA
720575940620638335	left_7	left	ALl1_ventral	BAlc_ventral	ALl1_ventral__7	77549654753127410	AL_LH_MB_CA
720575940615255993	right_2	right	ALl1_ventral	BAlc_ventral	ALl1_ventral__7	81068366773078744	AL_LH_MB_CA
720575940621203632	right_2	right	ALl1_ventral	BAlc_ventral	ALl1_ventral__7	81138735517256522	AL_LH_MB_CA
720575940617229632	right_2	right	ALl1_ventral	BAlc_ventral	ALl1_ventral__7	81348192951676558	AL_LH_MB_CA
720575940623303108	right_2	right	ALl1_ventral	BAlc_ventral	ALl1_ventral__7	81138666797689066	AL_LH_MB_CA
720575940634710629	right_2	right	ALl1_ventral	BAlc_ventral	ALl1_ventral__7	80998066748414140	AL_LH_MB_CA
720575940604407468	right_2	right	ALl1_ventral	BAlc_ventral	ALl1_ventral__7	81138735517236056	AL_LH_MB_CA
720575940637469254	right_2	right	ALl1_ventral	BAlc_ventral	ALl1_ventral__7	81068366772978319	AL_LH_MB_CA
720575940621239679	right_2	right	ALl1_ventral	BAlc_ventral	ALl1_ventral__7	81138804236657906	AL_LH_MB_CA
720575940635604581	right_2	right	ALl1_ventral	BAlc_ventral	ALl1_ventral__7	81068366773105879	AL_LH_MB_CA
720575940628882450	right_2	right	ALl1_ventral	BAlc_ventral	ALl1_ventral__7	81138735517260393	AL_LH_MB_CA
720575940623543881	right_2	right	ALl1_ventral	BAlc_ventral	ALl1_ventral__7	81209172980881000	AL_LH_MB_CA
720575940630066007	right_2	right	ALl1_ventral	BAlc_ventral	ALl1_ventral__7	81348192951690930	AL_LH_MB_CA
720575940602718432	left_9	left	ALl1_ventral	BAlc_ventral	ALl1_ventral__8	78183729432414391	PVLP_SAD_WED
720575940635116569	left_9	left	ALl1_ventral	BAlc_ventral	ALl1_ventral__8	78183798286109560	PVLP_SAD_WED
720575940646094359	left_9	left	ALl1_ventral	BAlc_ventral	ALl1_ventral__8	78254098176631284	PVLP_SAD_WED
720575940617886301	left_9	left	ALl1_ventral	BAlc_ventral	ALl1_ventral__8	78254098176621857	PVLP_SAD_WED
720575940637458997	left_9	left	ALl1_ventral	BAlc_ventral	ALl1_ventral__8	78183935725044867	PVLP_SAD_WED
720575940623817572	right_3	right	ALl1_ventral	BAlc_ventral	ALl1_ventral__8	80998754077078762	PVLP_SAD_WED
720575940620097985	right_3	right	ALl1_ventral	BAlc_ventral	ALl1_ventral__8	80998754077071506	PVLP_SAD_WED
720575940618089851	right_3	right	ALl1_ventral	BAlc_ventral	ALl1_ventral__8	81702097787241189	PVLP_SAD_WED
720575940613422860	right_3	right	ALl1_ventral	BAlc_ventral	ALl1_ventral__0	80998754077074455	AMMC_SAD_WED
720575940626404337	right_3	right	ALl1_ventral	BAlc_ventral	ALl1_ventral__8	80998754077064717	PVLP_SAD_WED
720575940626018321	right_3	right	ALl1_ventral	BAlc_ventral	ALl1_ventral__8	80998754077071680	PVLP_SAD_WED
720575940611849187	left_10	left	ALl1_ventral	BAlc_ventral	ALl1_ventral__9	78816429587620663	AL_LH_MB_CA
720575940622364184	left_10	left	ALl1_ventral	BAlc_ventral	ALl1_ventral__9	78675692099364165	AL_LH_MB_CA
720575940626937617	left_10	left	ALl1_ventral	BAlc_ventral	ALl1_ventral__9	78816429587622223	AL_LH_MB_CA
720575940622734835	left_10	left	ALl1_ventral	BAlc_ventral	ALl1_ventral__9	78746060843497614	AL_LH_MB_CA
720575940638719104	left_10	left	ALl1_ventral	BAlc_ventral	ALl1_ventral__9	78746060843486449	AL_LH_MB_CA
720575940622311704	right_5	right	ALl1_ventral	BAlc_ventral	ALl1_ventral__9	80646154374760379	AL_LH_MB_CA
720575940610052266	right_5	right	ALl1_ventral	BAlc_ventral	ALl1_ventral__9	80646154374867885	AL_LH_MB_CA
720575940628259407	right_5	right	ALl1_ventral	BAlc_ventral	ALl1_ventral__9	81349910469210197	AL_LH_MB_CA
720575940639337461	right_5	right	ALl1_ventral	BAlc_ventral	ALl1_ventral__9	80646154374848875	AL_LH_MB_CA
720575940622762995	right_5	right	ALl1_ventral	BAlc_ventral	ALl1_ventral__9	80575785630553529	AL_LH_MB_CA
720575940624106442	right_5	right	ALl1_ventral	BAlc_ventral	ALl1_ventral__9	80575785630612215	AL_LH_MB_CA
720575940607001986	left_1	left	ALlv1	BAlp4	ALlv1__0	78816773251959434	AL_LH_MB_CA
720575940620840368	left_1	left	ALlv1	BAlp4	ALlv1__0	78676035763270996	AL_LH_MB_CA
720575940620725720	left_1	left	ALlv1	BAlp4	ALlv1__0	78746404507506946	AL_LH_MB_CA
720575940618461121	left_2	left	ALlv1	BAlp4	ALlv1__0	78887073343476173	AL_LH_MB_CA
720575940625544069	left_2	left	ALlv1	BAlp4	ALlv1__0	78887142063082549	AL_LH_MB_CA
720575940632627757	left_2	left	ALlv1	BAlp4	ALlv1__0	77899712237161002	AL_LH_MB_CA
720575940628164222	left_2	left	ALlv1	BAlp4	ALlv1__0	78816704599328715	AL_LH_MB_CA
720575940608199748	left_2	left	ALlv1	BAlp4	ALlv1__0	78887073276944602	AL_LH_MB_CA
720575940604919473	left_2	left	ALlv1	BAlp4	ALlv1__0	78816773318847155	AL_LH_MB_CA
720575940608376622	left_2	left	ALlv1	BAlp4	ALlv1__0	78887142063133047	AL_LH_MB_CA
720575940626247823	left_2	left	ALlv1	BAlp4	ALlv1__0	78887073343513265	AL_LH_MB_CA
720575940640883363	left_2	left	ALlv1	BAlp4	ALlv1__0	78816773318784054	AL_LH_MB_CA
720575940639384947	left_2	left	ALlv1	BAlp4	ALlv1__0	78746335855127191	AL_LH_MB_CA
720575940624515571	left_2	left	ALlv1	BAlp4	ALlv1__0	78887141996192308	AL_LH_MB_CA
720575940624200974	left_2	left	ALlv1	BAlp4	ALlv1__0	78816704599362766	AL_LH_MB_CA
720575940623576141	left_2	left	ALlv1	BAlp4	ALlv1__0	78746335855140896	AL_LH_MB_CA
720575940608845525	left_2	left	ALlv1	BAlp4	ALlv1__0	78887142062847463	AL_LH_MB_CA
720575940631576351	left_3	left	ALlv1	BAlp4	ALlv1__0	78816773318887813	AL_LH_MB_CA
720575940633552028	left_3	left	ALlv1	BAlp4	ALlv1__0	78746473294299889	AL_LH_MB_CA
720575940645532292	left_3	left	ALlv1	BAlp4	ALlv1__0	78746473294318992	AL_LH_MB_CA
720575940607539907	left_3	left	ALlv1	BAlp4	ALlv1__0	78746404574747562	AL_LH_MB_CA
720575940623307447	left_3	left	ALlv1	BAlp4	ALlv1__0	78676173269614264	AL_LH_MB_CA
720575940604911793	left_3	left	ALlv1	BAlp4	ALlv1__0	78746404574762591	AL_LH_MB_CA
720575940626086158	left_3	left	ALlv1	BAlp4	ALlv1__0	78816704599381457	AL_LH_MB_CA
720575940609775115	left_3	left	ALlv1	BAlp4	ALlv1__0	78746473294307653	AL_LH_MB_CA
720575940632128908	left_3	left	ALlv1	BAlp4	ALlv1__0	78746473294339898	AL_LH_MB_CA
720575940638415731	left_3	left	ALlv1	BAlp4	ALlv1__0	78746473294279263	AL_LH_MB_CA
720575940627399724	right_0	right	ALlv1	BAlp4	ALlv1__0	81491129061187637	AL_LH_MB_CA
720575940614576396	right_0	right	ALlv1	BAlp4	ALlv1__0	81139285406857508	AL_LH_MB_CA
720575940612829663	right_0	right	ALlv1	BAlp4	ALlv1__0	80435254367973650	AL_LH_MB_CA
720575940631054634	right_0	right	ALlv1	BAlp4	ALlv1__0	82052155271489671	AL_LH_MB_CA
720575940648206468	right_0	right	ALlv1	BAlp4	ALlv1__0	80505623112375248	AL_LH_MB_CA
720575940610658766	right_0	right	ALlv1	BAlp4	ALlv1__0	80505691831565515	AL_LH_MB_CA
720575940618800225	right_0	right	ALlv1	BAlp4	ALlv1__0	80435254368159575	AL_LH_MB_CA
720575940615270545	right_0	right	ALlv1	BAlp4	ALlv1__0	81280022895559912	AL_LH_MB_CA
720575940639202467	right_0	right	ALlv1	BAlp4	ALlv1__0	80505623112360932	AL_LH_MB_CA
720575940618404510	right_0	right	ALlv1	BAlp4	ALlv1__0	80787166808108315	AL_LH_MB_CA
720575940617972901	right_0	right	ALlv1	BAlp4	ALlv1__0	80505623112254982	AL_LH_MB_CA
720575940629906425	right_0	right	ALlv1	BAlp4	ALlv1__0	80505691831653502	AL_LH_MB_CA
720575940603446374	right_0	right	ALlv1	BAlp4	ALlv1__0	81209654151409395	AL_LH_MB_CA
720575940613016104	right_0	right	ALlv1	BAlp4	ALlv1__0	80575991856348572	AL_LH_MB_CA
720575940637185252	right_0	right	ALlv1	BAlp4	ALlv1__0	80505760551368009	AL_LH_MB_CA
720575940620875861	right_0	right	ALlv1	BAlp4	ALlv1__0	80576060575779416	AL_LH_MB_CA
720575940624834697	right_0	right	ALlv1	BAlp4	ALlv1__0	80505623112085233	AL_LH_MB_CA
720575940617642832	right_0	right	ALlv1	BAlp4	ALlv1__0	80505691831449722	AL_LH_MB_CA
720575940615808029	right_0	right	ALlv1	BAlp4	ALlv1__0	80505623112044962	AL_LH_MB_CA
720575940612217342	right_0	right	ALlv1	BAlp4	ALlv1__0	81773016421258547	AL_LH_MB_CA
720575940630895055	right_0	right	ALlv1	BAlp4	ALlv1__0	80505691831435529	AL_LH_MB_CA
720575940623673802	right_0	right	ALlv1	BAlp4	ALlv1__0	81280228987129208	AL_LH_MB_CA
720575940604624574	right_0	right	ALlv1	BAlp4	ALlv1__0	81350529078283808	AL_LH_MB_CA
720575940631301715	right_0	right	ALlv1	BAlp4	ALlv1__0	80224423013223297	AL_LH_MB_CA
720575940611856498	right_2	right	ALlv1	BAlp4	ALlv1__0	80787235460522576	AL_LH_MB_CA
720575940606498313	right_2	right	ALlv1	BAlp4	ALlv1__0	80716866716379247	AL_LH_MB_CA
720575940622567659	right_2	right	ALlv1	BAlp4	ALlv1__0	80646497972329823	AL_LH_MB_CA
720575940646521198	left_0	left	ALlv1	BAlp4	ALlv1__1	78254235682742686	GNG_SAD_VES
720575940625331843	left_0	left	ALlv1	BAlp4	ALlv1__1	78183660779983697	GNG_SAD_VES
720575940627469394	left_0	left	ALlv1	BAlp4	ALlv1__1	78113773072299703	GNG_SAD_VES
720575940625335754	right_4	right	ALlv1	BAlp4	ALlv1__1	81350597731356603	GNG_SAD_VES
720575940617440395	right_4	right	ALlv1	BAlp4	ALlv1__1	81139628937694470	GNG_SAD_VES
720575940614058399	left_4	left	ALlv1	BAlp4	ALlv1__2	78605873245036662	GNG_LH_SAD
720575940626390018	left_4	left	ALlv1	BAlp4	ALlv1__2	78605804525544515	GNG_LH_SAD
720575940632852124	left_4	left	ALlv1	BAlp4	ALlv1__2	78605873245052401	GNG_LH_SAD
720575940636592270	left_4	left	ALlv1	BAlp4	ALlv1__2	78676448147575223	GNG_LH_SAD
720575940617839739	left_4	left	ALlv1	BAlp4	ALlv1__2	78676173269638164	GNG_LH_SAD
720575940621089741	left_4	left	ALlv1	BAlp4	ALlv1__2	78676173269659357	GNG_LH_SAD
720575940627947772	left_4	left	ALlv1	BAlp4	ALlv1__2	78676310708655858	GNG_LH_SAD
720575940638642547	left_4	left	ALlv1	BAlp4	ALlv1__2	77831748339469165	GNG_LH_SAD
720575940618878401	left_4	left	ALlv1	BAlp4	ALlv1__2	78605804525565260	GNG_LH_SAD
720575940623986364	left_4	left	ALlv1	BAlp4	ALlv1__2	78605804525529288	GNG_LH_SAD
720575940628024107	left_4	left	ALlv1	BAlp4	ALlv1__2	78816773318996766	GNG_LH_SAD
720575940629894716	right_1	right	ALlv1	BAlp4	ALlv1__2	81350529011901585	GNG_LH_SAD
720575940609030776	right_1	right	ALlv1	BAlp4	ALlv1__2	80505829270902593	GNG_LH_SAD
720575940619559838	right_1	right	ALlv1	BAlp4	ALlv1__2	80505760551382650	GNG_LH_SAD
720575940621624491	right_1	right	ALlv1	BAlp4	ALlv1__2	81209516712454542	GNG_LH_SAD
720575940610609454	right_1	right	ALlv1	BAlp4	ALlv1__2	80505760551360282	GNG_LH_SAD
720575940627514627	right_1	right	ALlv1	BAlp4	ALlv1__2	81068847943628425	GNG_LH_SAD
720575940630686060	right_1	right	ALlv1	BAlp4	ALlv1__2	81911211557716387	GNG_LH_SAD
720575940609617614	right_1	right	ALlv1	BAlp4	ALlv1__2	80505760551388797	GNG_LH_SAD
720575940636734382	right_1	right	ALlv1	BAlp4	ALlv1__2	81139285407189346	GNG_LH_SAD
720575940628420008	left_5	left	ALlv1	BAlp4	ALlv1__3	78816773251988810	AL_CRE_SMP
720575940631725561	left_5	left	ALlv1	BAlp4	ALlv1__3	78887141996329145	AL_CRE_SMP
720575940622793310	right_3	right	ALlv1	BAlp4	ALlv1__3	81350529011893894	AL_CRE_SMP
720575940618855344	right_3	right	ALlv1	BAlp4	ALlv1__3	80435460459639051	AL_CRE_SMP
720575940622192822	right_3	right	ALlv1	BAlp4	ALlv1__3	80505691764865776	AL_CRE_SMP
720575940630146103	left_1	left	ALv1	BAla1	ALv1__0	78746335855144005	AL_LAL_LH
720575940623039672	left_1	left	ALv1	BAla1	ALv1__0	78675967044385231	AL_LAL_LH
720575940634834544	left_1	left	ALv1	BAla1	ALv1__0	78816567160292858	AL_LAL_LH
720575940640007296	left_1	left	ALv1	BAla1	ALv1__0	78816567160288967	AL_LAL_LH
720575940609962389	left_1	left	ALv1	BAla1	ALv1__0	78605529580776924	AL_LAL_LH
720575940620196628	left_1	left	ALv1	BAla1	ALv1__0	78605598300190292	AL_LAL_LH
720575940624783091	left_1	left	ALv1	BAla1	ALv1__0	78746267135682326	AL_LAL_LH
720575940624622826	left_1	left	ALv1	BAla1	ALv1__0	78675898324890420	AL_LAL_LH
720575940614774923	left_1	left	ALv1	BAla1	ALv1__0	78605598300269402	AL_LAL_LH
720575940625097274	left_1	left	ALv1	BAla1	ALv1__0	78675967110952864	AL_LAL_LH
720575940632721306	left_1	left	ALv1	BAla1	ALv1__0	78535229556045355	AL_LAL_LH
720575940632994970	left_1	left	ALv1	BAla1	ALv1__0	78746267135686595	AL_LAL_LH
720575940613864891	left_1	left	ALv1	BAla1	ALv1__0	78816567093816210	AL_LAL_LH
720575940632032652	left_1	left	ALv1	BAla1	ALv1__0	78816704599250015	AL_LAL_LH
720575940627822647	left_1	left	ALv1	BAla1	ALv1__0	78675692165896870	AL_LAL_LH
720575940608295032	left_1	left	ALv1	BAla1	ALv1__0	78746267135663842	AL_LAL_LH
720575940629083211	left_1	left	ALv1	BAla1	ALv1__0	78816567093778850	AL_LAL_LH
720575940618840280	left_1	left	ALv1	BAla1	ALv1__0	78605529580648083	AL_LAL_LH
720575940639341987	left_1	left	ALv1	BAla1	ALv1__0	78535229556008108	AL_LAL_LH
720575940620710822	left_1	left	ALv1	BAla1	ALv1__0	78746335855145317	AL_LAL_LH
720575940628185538	left_1	left	ALv1	BAla1	ALv1__0	78675967110926772	AL_LAL_LH
720575940617885643	left_1	left	ALv1	BAla1	ALv1__0	78605529580598013	AL_LAL_LH
720575940634976174	left_1	left	ALv1	BAla1	ALv1__0	78113772937962833	AL_LAL_LH
720575940616682875	left_1	left	ALv1	BAla1	ALv1__0	78535160836453473	AL_LAL_LH
720575940637749574	left_1	left	ALv1	BAla1	ALv1__0	78605529580685587	AL_LAL_LH
720575940633052641	left_1	left	ALv1	BAla1	ALv1__0	78675967110962346	AL_LAL_LH
720575940615152011	left_1	left	ALv1	BAla1	ALv1__0	78746267068589130	AL_LAL_LH
720575940633688275	left_1	left	ALv1	BAla1	ALv1__0	78605598300164772	AL_LAL_LH
720575940639138237	left_1	left	ALv1	BAla1	ALv1__0	78816635812954946	AL_LAL_LH
720575940615081099	left_1	left	ALv1	BAla1	ALv1__0	78675829604841144	AL_LAL_LH
720575940626852400	left_1	left	ALv1	BAla1	ALv1__0	78746198416078848	AL_LAL_LH
720575940615462978	left_1	left	ALv1	BAla1	ALv1__0	78816567160295521	AL_LAL_LH
720575940609218258	left_1	left	ALv1	BAla1	ALv1__0	78675967110935793	AL_LAL_LH
720575940612992479	left_1	left	ALv1	BAla1	ALv1__0	78464792092068142	AL_LAL_LH
720575940612320498	left_1	left	ALv1	BAla1	ALv1__0	78816567160295426	AL_LAL_LH
720575940620610217	left_1	left	ALv1	BAla1	ALv1__0	78254166895761603	AL_LAL_LH
720575940622436277	left_1	left	ALv1	BAla1	ALv1__0	78816567160292901	AL_LAL_LH
720575940636944966	left_1	left	ALv1	BAla1	ALv1__0	78605529580668621	AL_LAL_LH
720575940622904069	left_1	left	ALv1	BAla1	ALv1__0	78605529580733331	AL_LAL_LH
720575940627719184	left_1	left	ALv1	BAla1	ALv1__0	78464654652941156	AL_LAL_LH
720575940639594611	left_1	left	ALv1	BAla1	ALv1__0	78675967044458957	AL_LAL_LH
720575940626959134	left_1	left	ALv1	BAla1	ALv1__0	78746198416122383	AL_LAL_LH
720575940631942999	left_1	left	ALv1	BAla1	ALv1__0	78675829605361106	AL_LAL_LH
720575940618609462	left_1	left	ALv1	BAla1	ALv1__0	78816635812902128	AL_LAL_LH
720575940645104948	left_1	left	ALv1	BAla1	ALv1__0	78746267135693799	AL_LAL_LH
720575940622151804	left_1	left	ALv1	BAla1	ALv1__0	78746267135665628	AL_LAL_LH
720575940636523109	left_1	left	ALv1	BAla1	ALv1__0	78746198349522371	AL_LAL_LH
720575940614114814	left_1	left	ALv1	BAla1	ALv1__0	78675829605294009	AL_LAL_LH
720575940617470137	left_1	left	ALv1	BAla1	ALv1__0	78535023397097927	AL_LAL_LH
720575940631752356	left_1	left	ALv1	BAla1	ALv1__0	78605392141289492	AL_LAL_LH
720575940629317991	left_1	left	ALv1	BAla1	ALv1__0	78816567160289060	AL_LAL_LH
720575940618146619	left_1	left	ALv1	BAla1	ALv1__0	78535023397126573	AL_LAL_LH
720575940626023001	left_2	left	ALv1	BAla1	ALv1__0	78394629506183428	AL_LAL_LH
720575940621820540	left_2	left	ALv1	BAla1	ALv1__0	78324192042362752	AL_LAL_LH
720575940638677070	left_2	left	ALv1	BAla1	ALv1__0	78324260761927668	AL_LAL_LH
720575940615322674	left_3	left	ALv1	BAla1	ALv1__0	78464792092142005	AL_LAL_LH
720575940632571583	left_3	left	ALv1	BAla1	ALv1__0	78535160836502855	AL_LAL_LH
720575940612062426	left_3	left	ALv1	BAla1	ALv1__0	78535160836456305	AL_LAL_LH
720575940619470939	right_0	right	ALv1	BAla1	ALv1__0	81069054101698334	AL_LAL_LH
720575940604985265	right_0	right	ALv1	BAla1	ALv1__0	81069054101708728	AL_LAL_LH
720575940643517038	right_0	right	ALv1	BAla1	ALv1__0	80716660558259290	AL_LAL_LH
720575940618214383	right_0	right	ALv1	BAla1	ALv1__0	81069054101706260	AL_LAL_LH
720575940621142054	right_0	right	ALv1	BAla1	ALv1__0	81069054101700862	AL_LAL_LH
720575940638583869	right_0	right	ALv1	BAla1	ALv1__0	80787166808102380	AL_LAL_LH
720575940629367863	right_0	right	ALv1	BAla1	ALv1__0	81069054101699331	AL_LAL_LH
720575940622389735	right_0	right	ALv1	BAla1	ALv1__0	81069122821177513	AL_LAL_LH
720575940614610925	right_0	right	ALv1	BAla1	ALv1__0	81069122821177147	AL_LAL_LH
720575940618142813	right_0	right	ALv1	BAla1	ALv1__0	81139491565354839	AL_LAL_LH
720575940628059948	right_0	right	ALv1	BAla1	ALv1__0	81069122821164450	AL_LAL_LH
720575940605391794	right_0	right	ALv1	BAla1	ALv1__0	81139491565369766	AL_LAL_LH
720575940612653937	right_0	right	ALv1	BAla1	ALv1__0	81069122821176434	AL_LAL_LH
720575940623872263	right_0	right	ALv1	BAla1	ALv1__0	81069122821183016	AL_LAL_LH
720575940613762466	right_0	right	ALv1	BAla1	ALv1__0	81069054101704834	AL_LAL_LH
720575940615775771	right_0	right	ALv1	BAla1	ALv1__0	81139422845897121	AL_LAL_LH
720575940637632654	right_0	right	ALv1	BAla1	ALv1__0	81069122821179814	AL_LAL_LH
720575940618660043	right_0	right	ALv1	BAla1	ALv1__0	80928110388157885	AL_LAL_LH
720575940650946425	right_0	right	ALv1	BAla1	ALv1__0	81069122821179948	AL_LAL_LH
720575940607198898	right_0	right	ALv1	BAla1	ALv1__0	81069122821178776	AL_LAL_LH
720575940645403939	right_0	right	ALv1	BAla1	ALv1__0	81069054101696642	AL_LAL_LH
720575940617109772	right_0	right	ALv1	BAla1	ALv1__0	81069122821170376	AL_LAL_LH
720575940619075437	right_0	right	ALv1	BAla1	ALv1__0	81069054101707663	AL_LAL_LH
720575940623047950	right_0	right	ALv1	BAla1	ALv1__0	81069054101691675	AL_LAL_LH
720575940631619409	right_0	right	ALv1	BAla1	ALv1__0	81069122821176387	AL_LAL_LH
720575940617128705	right_0	right	ALv1	BAla1	ALv1__0	81139491565361521	AL_LAL_LH
720575940634207443	right_0	right	ALv1	BAla1	ALv1__0	81069122821175238	AL_LAL_LH
720575940622649284	right_0	right	ALv1	BAla1	ALv1__0	81069054101704829	AL_LAL_LH
720575940626601994	right_0	right	ALv1	BAla1	ALv1__0	81069122821178298	AL_LAL_LH
720575940630301523	right_0	right	ALv1	BAla1	ALv1__0	81139422845894937	AL_LAL_LH
720575940640835672	right_0	right	ALv1	BAla1	ALv1__0	81069122821172653	AL_LAL_LH
720575940627239946	right_0	right	ALv1	BAla1	ALv1__0	81069122821175221	AL_LAL_LH
720575940622840211	right_0	right	ALv1	BAla1	ALv1__0	81069054101700747	AL_LAL_LH
720575940619376767	right_0	right	ALv1	BAla1	ALv1__0	80716798063991753	AL_LAL_LH
720575940624204839	right_0	right	ALv1	BAla1	ALv1__0	81069054101703577	AL_LAL_LH
720575940621343348	right_0	right	ALv1	BAla1	ALv1__0	80787098022045074	AL_LAL_LH
720575940624650988	right_0	right	ALv1	BAla1	ALv1__0	81139422845899641	AL_LAL_LH
720575940640477603	right_0	right	ALv1	BAla1	ALv1__0	81069054101700774	AL_LAL_LH
720575940625823656	right_0	right	ALv1	BAla1	ALv1__0	81069054101711256	AL_LAL_LH
720575940618087197	right_0	right	ALv1	BAla1	ALv1__0	81069122821171765	AL_LAL_LH
720575940620024396	right_0	right	ALv1	BAla1	ALv1__0	81069054101710243	AL_LAL_LH
720575940603455846	right_0	right	ALv1	BAla1	ALv1__0	81069054101703628	AL_LAL_LH
720575940624487975	right_0	right	ALv1	BAla1	ALv1__0	80646360533646437	AL_LAL_LH
720575940615104927	right_0	right	ALv1	BAla1	ALv1__0	80928041668638699	AL_LAL_LH
720575940626917393	right_0	right	ALv1	BAla1	ALv1__0	81139422845907295	AL_LAL_LH
720575940640094592	right_0	right	ALv1	BAla1	ALv1__0	81069122821175895	AL_LAL_LH
720575940636401776	right_0	right	ALv1	BAla1	ALv1__0	81069054101699312	AL_LAL_LH
720575940621141542	right_0	right	ALv1	BAla1	ALv1__0	81139422845898371	AL_LAL_LH
720575940621021892	right_0	right	ALv1	BAla1	ALv1__0	81069054101707732	AL_LAL_LH
720575940621765708	right_0	right	ALv1	BAla1	ALv1__0	80998410412667331	AL_LAL_LH
720575940621017540	right_0	right	ALv1	BAla1	ALv1__0	80575991856273254	AL_LAL_LH
720575940643152164	right_0	right	ALv1	BAla1	ALv1__0	81069054101710056	AL_LAL_LH
720575940618256833	right_0	right	ALv1	BAla1	ALv1__0	81069122821172826	AL_LAL_LH
720575940624960522	right_0	right	ALv1	BAla1	ALv1__0	81069054101699755	AL_LAL_LH
720575940608130606	right_0	right	ALv1	BAla1	ALv1__0	81139422845908586	AL_LAL_LH
720575940620622691	right_0	right	ALv1	BAla1	ALv1__0	80857466766182654	AL_LAL_LH
720575940625879537	right_0	right	ALv1	BAla1	ALv1__0	81069054101707612	AL_LAL_LH
720575940613961522	right_0	right	ALv1	BAla1	ALv1__0	81069122821170591	AL_LAL_LH
720575940649743225	left_0	left	ALv1	BAla1	ALv1__1	78816567093909785	AL_LH_SLP
720575940619203925	left_0	left	ALv1	BAla1	ALv1__1	77196437112543473	AL_LH_SLP
720575940623218390	left_0	left	ALv1	BAla1	ALv1__1	78816567093923551	AL_LH_SLP
720575940618368441	left_0	left	ALv1	BAla1	ALv1__1	78816567093778942	AL_LH_SLP
720575940622193276	left_0	left	ALv1	BAla1	ALv1__1	78816567093924738	AL_LH_SLP
720575940625249618	right_1	right	ALv1	BAla1	ALv1__1	81069122821182223	AL_LH_SLP
720575940629724380	right_1	right	ALv1	BAla1	ALv1__1	81139491565368459	AL_LH_SLP
720575940622969096	right_1	right	ALv1	BAla1	ALv1__1	81069122821170564	AL_LH_SLP
720575940618361489	right_1	right	ALv1	BAla1	ALv1__1	81069122821183275	AL_LH_SLP
720575940621607093	left_0	left	ALv2	BAla2	ALv2__0	78183798151664883	AL_LAL_VES
720575940652562081	left_0	left	ALv2	BAla2	ALv2__0	78183729432194104	AL_LAL_VES
720575940617918603	left_0	left	ALv2	BAla2	ALv2__0	78183729432191327	AL_LAL_VES
720575940621251818	left_0	left	ALv2	BAla2	ALv2__0	78183729432192847	AL_LAL_VES
720575940625868440	left_0	left	ALv2	BAla2	ALv2__0	78183798151662015	AL_LAL_VES
720575940641773472	left_0	left	ALv2	BAla2	ALv2__0	78183729432186679	AL_LAL_VES
720575940622637575	left_0	left	ALv2	BAla2	ALv2__0	78183729432186711	AL_LAL_VES
720575940623280311	left_0	left	ALv2	BAla2	ALv2__0	78183729432199864	AL_LAL_VES
720575940605078560	right_2	right	ALv2	BAla2	ALv2__0	81139491565219843	AL_LAL_VES
720575940620917707	right_2	right	ALv2	BAla2	ALv2__0	81139491565211506	AL_LAL_VES
720575940629617879	right_2	right	ALv2	BAla2	ALv2__0	81139491565236328	AL_LAL_VES
720575940631558113	right_2	right	ALv2	BAla2	ALv2__0	81139491565214786	AL_LAL_VES
720575940627677514	right_2	right	ALv2	BAla2	ALv2__0	81139422845904523	AL_LAL_VES
720575940638022515	right_2	right	ALv2	BAla2	ALv2__0	81139491565225172	AL_LAL_VES
720575940630916650	right_2	right	ALv2	BAla2	ALv2__0	81139422845903329	AL_LAL_VES
720575940636151391	right_2	right	ALv2	BAla2	ALv2__0	81139491565220236	AL_LAL_VES
720575940609881749	right_2	right	ALv2	BAla2	ALv2__0	81139491565215189	AL_LAL_VES
720575940620311718	left_1	left	ALv2	BAla2	ALv2__1	78254166895845702	AL_LAL_VES
720575940639067108	left_1	left	ALv2	BAla2	ALv2__1	78464792092165705	AL_LAL_VES
720575940621470028	left_1	left	ALv2	BAla2	ALv2__1	78183798151676107	AL_LAL_VES
720575940633277364	left_1	left	ALv2	BAla2	ALv2__1	78183798151668812	AL_LAL_VES
720575940613222835	left_1	left	ALv2	BAla2	ALv2__1	78605323421835331	AL_LAL_VES
720575940607685700	left_1	left	ALv2	BAla2	ALv2__1	78254166895854307	AL_LAL_VES
720575940625958414	left_1	left	ALv2	BAla2	ALv2__1	78535092116781451	AL_LAL_VES
720575940605101758	left_1	left	ALv2	BAla2	ALv2__1	78183798151661941	AL_LAL_VES
720575940617021234	left_1	left	ALv2	BAla2	ALv2__1	78535160836352024	AL_LAL_VES
720575940638853454	left_1	left	ALv2	BAla2	ALv2__1	78183798151659352	AL_LAL_VES
720575940631591199	left_1	left	ALv2	BAla2	ALv2__1	78254166895847129	AL_LAL_VES
720575940606705073	left_1	left	ALv2	BAla2	ALv2__1	78254235615315620	AL_LAL_VES
720575940620234177	left_1	left	ALv2	BAla2	ALv2__1	78254166895854302	AL_LAL_VES
720575940646037783	left_1	left	ALv2	BAla2	ALv2__1	78183798151670519	AL_LAL_VES
720575940637845934	left_1	left	ALv2	BAla2	ALv2__1	78183798151655291	AL_LAL_VES
720575940641369296	left_1	left	ALv2	BAla2	ALv2__1	78183798151652724	AL_LAL_VES
720575940631566700	left_1	left	ALv2	BAla2	ALv2__1	78464723372563977	AL_LAL_VES
720575940625119625	left_1	left	ALv2	BAla2	ALv2__1	78183798151675743	AL_LAL_VES
720575940626681146	left_1	left	ALv2	BAla2	ALv2__1	78183798151658150	AL_LAL_VES
720575940633286068	left_1	left	ALv2	BAla2	ALv2__1	78183798151660947	AL_LAL_VES
720575940624977466	left_1	left	ALv2	BAla2	ALv2__1	78183798151659296	AL_LAL_VES
720575940632094415	left_1	left	ALv2	BAla2	ALv2__1	78183798151663492	AL_LAL_VES
720575940611098595	left_1	left	ALv2	BAla2	ALv2__1	78254166895847195	AL_LAL_VES
720575940625013175	left_1	left	ALv2	BAla2	ALv2__1	78254166895850379	AL_LAL_VES
720575940614618683	left_1	left	ALv2	BAla2	ALv2__1	78254166895839829	AL_LAL_VES
720575940629064764	left_1	left	ALv2	BAla2	ALv2__1	78183798151664830	AL_LAL_VES
720575940627031226	left_1	left	ALv2	BAla2	ALv2__1	78605392141554482	AL_LAL_VES
720575940622224836	left_1	left	ALv2	BAla2	ALv2__1	78183729432177913	AL_LAL_VES
720575940633625184	left_1	left	ALv2	BAla2	ALv2__1	78254166895841035	AL_LAL_VES
720575940638422480	left_1	left	ALv2	BAla2	ALv2__1	78183729432168852	AL_LAL_VES
720575940643869988	left_1	left	ALv2	BAla2	ALv2__1	78183798151666209	AL_LAL_VES
720575940627132232	left_1	left	ALv2	BAla2	ALv2__1	78254166895847312	AL_LAL_VES
720575940640559165	left_1	left	ALv2	BAla2	ALv2__1	78464723372688496	AL_LAL_VES
720575940625990277	left_1	left	ALv2	BAla2	ALv2__1	78183798151662972	AL_LAL_VES
720575940625630212	left_1	left	ALv2	BAla2	ALv2__1	78183798151662198	AL_LAL_VES
720575940629942343	left_1	left	ALv2	BAla2	ALv2__1	78183798151665657	AL_LAL_VES
720575940625956483	left_1	left	ALv2	BAla2	ALv2__1	78254235615319627	AL_LAL_VES
720575940622038182	left_1	left	ALv2	BAla2	ALv2__1	78394423347873839	AL_LAL_VES
720575940610680274	left_1	left	ALv2	BAla2	ALv2__1	78183798151659198	AL_LAL_VES
720575940639878589	left_1	left	ALv2	BAla2	ALv2__1	78254166895845580	AL_LAL_VES
720575940623901695	left_1	left	ALv2	BAla2	ALv2__1	79098179509417474	AL_LAL_VES
720575940618911901	left_1	left	ALv2	BAla2	ALv2__1	78254166895858348	AL_LAL_VES
720575940623118519	left_1	left	ALv2	BAla2	ALv2__1	78183798151651345	AL_LAL_VES
720575940625684057	left_1	left	ALv2	BAla2	ALv2__1	78183798151652465	AL_LAL_VES
720575940629508652	left_1	left	ALv2	BAla2	ALv2__1	78254166895851607	AL_LAL_VES
720575940608362418	left_1	left	ALv2	BAla2	ALv2__1	78394423347821037	AL_LAL_VES
720575940613970147	left_1	left	ALv2	BAla2	ALv2__1	78394423347988553	AL_LAL_VES
720575940606045314	left_1	left	ALv2	BAla2	ALv2__1	78183729432187060	AL_LAL_VES
720575940628330885	left_1	left	ALv2	BAla2	ALv2__1	78324741731428444	AL_LAL_VES
720575940622592099	right_0	right	ALv2	BAla2	ALv2__1	81139422845908065	AL_LAL_VES
720575940616959778	right_0	right	ALv2	BAla2	ALv2__1	81139491565242281	AL_LAL_VES
720575940625732196	right_0	right	ALv2	BAla2	ALv2__1	81069191540513944	AL_LAL_VES
720575940628933275	right_0	right	ALv2	BAla2	ALv2__1	81069122821052016	AL_LAL_VES
720575940624084429	right_0	right	ALv2	BAla2	ALv2__1	81139491565212909	AL_LAL_VES
720575940638664014	right_0	right	ALv2	BAla2	ALv2__1	81139491565227296	AL_LAL_VES
720575940624361230	right_0	right	ALv2	BAla2	ALv2__1	81139491565261131	AL_LAL_VES
720575940645372964	right_0	right	ALv2	BAla2	ALv2__1	81069122821048190	AL_LAL_VES
720575940618458513	right_0	right	ALv2	BAla2	ALv2__1	81069122821043311	AL_LAL_VES
720575940630251791	right_0	right	ALv2	BAla2	ALv2__1	81139354126424972	AL_LAL_VES
720575940644743790	right_0	right	ALv2	BAla2	ALv2__1	81069122821052964	AL_LAL_VES
720575940621612765	right_0	right	ALv2	BAla2	ALv2__1	81139354126427343	AL_LAL_VES
720575940615071795	right_0	right	ALv2	BAla2	ALv2__1	81139354126420697	AL_LAL_VES
720575940624549820	right_0	right	ALv2	BAla2	ALv2__1	81139354126426187	AL_LAL_VES
720575940634127456	right_0	right	ALv2	BAla2	ALv2__1	81139491565214156	AL_LAL_VES
720575940624180479	right_0	right	ALv2	BAla2	ALv2__1	79168410814137527	AL_LAL_VES
720575940609890315	right_0	right	ALv2	BAla2	ALv2__1	81069122821051888	AL_LAL_VES
720575940626815826	right_0	right	ALv2	BAla2	ALv2__1	81139491565224105	AL_LAL_VES
720575940631858373	right_0	right	ALv2	BAla2	ALv2__1	81069122821050881	AL_LAL_VES
720575940612049459	right_0	right	ALv2	BAla2	ALv2__1	81069191540511717	AL_LAL_VES
720575940635934143	right_0	right	ALv2	BAla2	ALv2__1	81139422845904520	AL_LAL_VES
720575940633156203	right_0	right	ALv2	BAla2	ALv2__1	81069191540533598	AL_LAL_VES
720575940616953467	right_0	right	ALv2	BAla2	ALv2__1	81139491565262720	AL_LAL_VES
720575940623437838	right_0	right	ALv2	BAla2	ALv2__1	81139491565210725	AL_LAL_VES
720575940624069012	right_0	right	ALv2	BAla2	ALv2__1	81139354126424797	AL_LAL_VES
720575940623362380	right_0	right	ALv2	BAla2	ALv2__1	81139491565230531	AL_LAL_VES
720575940638559440	right_0	right	ALv2	BAla2	ALv2__1	81139422845908154	AL_LAL_VES
720575940626051367	right_0	right	ALv2	BAla2	ALv2__1	81139422845770410	AL_LAL_VES
720575940629068741	right_0	right	ALv2	BAla2	ALv2__1	81139354126431414	AL_LAL_VES
720575940631618920	right_0	right	ALv2	BAla2	ALv2__1	81139491565209437	AL_LAL_VES
720575940617327590	right_0	right	ALv2	BAla2	ALv2__1	81139491565239944	AL_LAL_VES
720575940625642517	right_0	right	ALv2	BAla2	ALv2__1	81139491565239381	AL_LAL_VES
720575940626876945	right_0	right	ALv2	BAla2	ALv2__1	81139422845902062	AL_LAL_VES
720575940604662700	right_0	right	ALv2	BAla2	ALv2__1	81139354126422269	AL_LAL_VES
720575940619937445	right_0	right	ALv2	BAla2	ALv2__1	81139491565243785	AL_LAL_VES
720575940652063734	right_0	right	ALv2	BAla2	ALv2__1	81139491565210998	AL_LAL_VES
720575940621778646	right_0	right	ALv2	BAla2	ALv2__1	81139354126422256	AL_LAL_VES
720575940618552443	right_0	right	ALv2	BAla2	ALv2__1	81069122821047718	AL_LAL_VES
720575940631526215	right_0	right	ALv2	BAla2	ALv2__1	80717485124779397	AL_LAL_VES
720575940624012692	right_0	right	ALv2	BAla2	ALv2__1	81069054101697905	AL_LAL_VES
720575940635180956	right_0	right	ALv2	BAla2	ALv2__1	80294104495550205	AL_LAL_VES
720575940624323342	right_0	right	ALv2	BAla2	ALv2__1	81139422845903106	AL_LAL_VES
720575940622792423	right_0	right	ALv2	BAla2	ALv2__1	81139354126419150	AL_LAL_VES
720575940623526985	right_0	right	ALv2	BAla2	ALv2__1	81139354126419221	AL_LAL_VES
720575940609406985	right_0	right	ALv2	BAla2	ALv2__1	81139354126420614	AL_LAL_VES
720575940622014090	right_0	right	ALv2	BAla2	ALv2__1	81139422845761950	AL_LAL_VES
720575940631164476	right_0	right	ALv2	BAla2	ALv2__1	81139422845760104	AL_LAL_VES
720575940606756785	right_0	right	ALv2	BAla2	ALv2__1	81139354126422171	AL_LAL_VES
720575940617629270	right_0	right	ALv2	BAla2	ALv2__1	81139491565254187	AL_LAL_VES
720575940627405052	right_0	right	ALv2	BAla2	ALv2__1	81139491565214640	AL_LAL_VES
720575940635664046	left_3	left	ALv2	BAla2	ALv2__2	78183798151675671	AL_AMMC_GNG
720575940606267659	left_3	left	ALv2	BAla2	ALv2__2	78183798151660578	AL_AMMC_GNG
720575940614774434	right_1	right	ALv2	BAla2	ALv2__2	81139491565221072	AL_AMMC_GNG
720575940614757974	right_1	right	ALv2	BAla2	ALv2__2	81139491565224970	AL_AMMC_GNG
720575940620319085	left_2	left	ALv2	BAla2	ALv2__3	78183729432192758	AL_AMMC_VES
720575940633372185	left_2	left	ALv2	BAla2	ALv2__3	78183798151661596	AL_AMMC_VES
720575940657858433	left_2	left	ALv2	BAla2	ALv2__3	78183798151668815	AL_AMMC_VES
720575940618021755	right_3	right	ALv2	BAla2	ALv2__3	79027810831870886	AL_AMMC_VES
720575940626074378	right_3	right	ALv2	BAla2	ALv2__3	81139422845910839	AL_AMMC_VES
720575940617441752	right_3	right	ALv2	BAla2	ALv2__3	81139491565229512	AL_AMMC_VES
926454306	hemibrain_0	hemibrain	AOTUv1_medial		AOTUv1_medial__0		CRE_LAL_SMP
1051631142	hemibrain_0	hemibrain	AOTUv1_medial		AOTUv1_medial__0		CRE_LAL_SMP
582709537	hemibrain_0	hemibrain	AOTUv1_medial		AOTUv1_medial__0		CRE_LAL_SMP
926813501	hemibrain_0	hemibrain	AOTUv1_medial		AOTUv1_medial__0		CRE_LAL_SMP
5813133463	hemibrain_0	hemibrain	AOTUv1_medial		AOTUv1_medial__0		CRE_LAL_SMP
769605178	hemibrain_0	hemibrain	AOTUv1_medial		AOTUv1_medial__0		CRE_LAL_SMP
582027783	hemibrain_0	hemibrain	AOTUv1_medial		AOTUv1_medial__0		CRE_LAL_SMP
957131025	hemibrain_0	hemibrain	AOTUv1_medial		AOTUv1_medial__0		CRE_LAL_SMP
675127699	hemibrain_0	hemibrain	AOTUv1_medial		AOTUv1_medial__0		CRE_LAL_SMP
832357089	hemibrain_0	hemibrain	AOTUv1_medial		AOTUv1_medial__0		CRE_LAL_SMP
5901218930	hemibrain_0	hemibrain	AOTUv1_medial		AOTUv1_medial__0		CRE_LAL_SMP
829636950	hemibrain_0	hemibrain	AOTUv1_medial		AOTUv1_medial__0		CRE_LAL_SMP
613386220	hemibrain_0	hemibrain	AOTUv1_medial		AOTUv1_medial__0		CRE_LAL_SMP
859960201	hemibrain_0	hemibrain	AOTUv1_medial		AOTUv1_medial__0		CRE_LAL_SMP
892385258	hemibrain_0	hemibrain	AOTUv1_medial		AOTUv1_medial__0		CRE_LAL_SMP
5813027737	hemibrain_0	hemibrain	AOTUv1_medial		AOTUv1_medial__0		CRE_LAL_SMP
799263200	hemibrain_0	hemibrain	AOTUv1_medial		AOTUv1_medial__0		CRE_LAL_SMP
1050581215	hemibrain_0	hemibrain	AOTUv1_medial		AOTUv1_medial__0		CRE_LAL_SMP
1268179590	hemibrain_0	hemibrain	AOTUv1_medial		AOTUv1_medial__0		CRE_LAL_SMP
707509964	hemibrain_0	hemibrain	AOTUv1_medial		AOTUv1_medial__0		CRE_LAL_SMP
720575940610451569	left_0	left	AOTUv1_medial	DALcm2_medial	AOTUv1_medial__0	78392842732672213	CRE_LAL_SMP
720575940638495677	left_0	left	AOTUv1_medial	DALcm2_medial	AOTUv1_medial__0	78322473988458308	CRE_LAL_SMP
720575940614552722	left_0	left	AOTUv1_medial	DALcm2_medial	AOTUv1_medial__0	78322473988466633	CRE_LAL_SMP
720575940619846241	left_0	left	AOTUv1_medial	DALcm2_medial	AOTUv1_medial__0	78322473988464176	CRE_LAL_SMP
720575940619986261	left_0	left	AOTUv1_medial	DALcm2_medial	AOTUv1_medial__0	78322473988472179	CRE_LAL_SMP
720575940644710048	left_0	left	AOTUv1_medial	DALcm2_medial	AOTUv1_medial__0	78604361215289161	CRE_LAL_SMP
720575940631876691	left_0	left	AOTUv1_medial	DALcm2_medial	AOTUv1_medial__0	78392842732655879	CRE_LAL_SMP
720575940628903980	left_0	left	AOTUv1_medial	DALcm2_medial	AOTUv1_medial__0	78322473988462332	CRE_LAL_SMP
720575940630464554	left_0	left	AOTUv1_medial	DALcm2_medial	AOTUv1_medial__0	78322473988469376	CRE_LAL_SMP
720575940616844249	left_0	left	AOTUv1_medial	DALcm2_medial	AOTUv1_medial__0	78604498654241641	CRE_LAL_SMP
720575940628548611	left_0	left	AOTUv1_medial	DALcm2_medial	AOTUv1_medial__0	78322473988461250	CRE_LAL_SMP
720575940619202008	left_0	left	AOTUv1_medial	DALcm2_medial	AOTUv1_medial__0	78533923751342308	CRE_LAL_SMP
720575940613162714	left_0	left	AOTUv1_medial	DALcm2_medial	AOTUv1_medial__0	78251967805561895	CRE_LAL_SMP
720575940621252869	left_0	left	AOTUv1_medial	DALcm2_medial	AOTUv1_medial__0	78392842732643582	CRE_LAL_SMP
720575940639974363	left_0	left	AOTUv1_medial	DALcm2_medial	AOTUv1_medial__0	78322473988470566	CRE_LAL_SMP
720575940631316039	left_0	left	AOTUv1_medial	DALcm2_medial	AOTUv1_medial__0	78322473988469321	CRE_LAL_SMP
720575940611287978	left_0	left	AOTUv1_medial	DALcm2_medial	AOTUv1_medial__0	78322473988462640	CRE_LAL_SMP
720575940620922534	left_0	left	AOTUv1_medial	DALcm2_medial	AOTUv1_medial__0	78322473988465446	CRE_LAL_SMP
720575940606160672	left_0	left	AOTUv1_medial	DALcm2_medial	AOTUv1_medial__0	78392567854803049	CRE_LAL_SMP
720575940632079943	left_0	left	AOTUv1_medial	DALcm2_medial	AOTUv1_medial__0	78392842732642039	CRE_LAL_SMP
720575940632186276	left_0	left	AOTUv1_medial	DALcm2_medial	AOTUv1_medial__0	78322473988465088	CRE_LAL_SMP
720575940607461899	left_0	left	AOTUv1_medial	DALcm2_medial	AOTUv1_medial__0	78392842732627184	CRE_LAL_SMP
720575940628292967	right_0	right	AOTUv1_medial	DALcm2_medial	AOTUv1_medial__0	81067542138961865	CRE_LAL_SMP
720575940632221209	right_0	right	AOTUv1_medial	DALcm2_medial	AOTUv1_medial__0	81137979535512374	CRE_LAL_SMP
720575940629351161	right_0	right	AOTUv1_medial	DALcm2_medial	AOTUv1_medial__0	80856504559056057	CRE_LAL_SMP
720575940612437674	right_0	right	AOTUv1_medial	DALcm2_medial	AOTUv1_medial__0	80926873302999286	CRE_LAL_SMP
720575940631654471	right_0	right	AOTUv1_medial	DALcm2_medial	AOTUv1_medial__0	81419317140299884	CRE_LAL_SMP
720575940623909390	right_0	right	AOTUv1_medial	DALcm2_medial	AOTUv1_medial__0	80997173327682181	CRE_LAL_SMP
720575940638975184	right_0	right	AOTUv1_medial	DALcm2_medial	AOTUv1_medial__0	81067610791399059	CRE_LAL_SMP
720575940626174077	right_0	right	AOTUv1_medial	DALcm2_medial	AOTUv1_medial__0	80926942022448512	CRE_LAL_SMP
720575940631064623	right_0	right	AOTUv1_medial	DALcm2_medial	AOTUv1_medial__0	81278648371616850	CRE_LAL_SMP
720575940630850617	right_0	right	AOTUv1_medial	DALcm2_medial	AOTUv1_medial__0	80926873370200971	CRE_LAL_SMP
720575940628982991	right_0	right	AOTUv1_medial	DALcm2_medial	AOTUv1_medial__0	80856573278468511	CRE_LAL_SMP
720575940638588230	right_0	right	AOTUv1_medial	DALcm2_medial	AOTUv1_medial__0	81067610791347026	CRE_LAL_SMP
720575940624392328	right_0	right	AOTUv1_medial	DALcm2_medial	AOTUv1_medial__0	80856573345363407	CRE_LAL_SMP
720575940626913161	right_0	right	AOTUv1_medial	DALcm2_medial	AOTUv1_medial__0	80715217381734645	CRE_LAL_SMP
720575940625534345	right_0	right	AOTUv1_medial	DALcm2_medial	AOTUv1_medial__0	81067610858436581	CRE_LAL_SMP
720575940637611877	right_0	right	AOTUv1_medial	DALcm2_medial	AOTUv1_medial__0	80997104608227195	CRE_LAL_SMP
720575940619838518	right_0	right	AOTUv1_medial	DALcm2_medial	AOTUv1_medial__0	80926804583631609	CRE_LAL_SMP
720575940624799490	right_0	right	AOTUv1_medial	DALcm2_medial	AOTUv1_medial__0	81208142188304553	CRE_LAL_SMP
720575940615780714	right_0	right	AOTUv1_medial	DALcm2_medial	AOTUv1_medial__0	80856435839444819	CRE_LAL_SMP
720575940640352334	right_0	right	AOTUv1_medial	DALcm2_medial	AOTUv1_medial__0	80926942022476585	CRE_LAL_SMP
720575940632740397	right_0	right	AOTUv1_medial	DALcm2_medial	AOTUv1_medial__0	80856504558797174	CRE_LAL_SMP
1935972306	hemibrain_0	hemibrain	AOTUv1_ventral		AOTUv1_ventral__0		EPA_IPS_SPS
1231320932	hemibrain_0	hemibrain	AOTUv1_ventral		AOTUv1_ventral__0		EPA_IPS_SPS
1875590941	hemibrain_0	hemibrain	AOTUv1_ventral		AOTUv1_ventral__0		EPA_IPS_SPS
1508274054	hemibrain_0	hemibrain	AOTUv1_ventral		AOTUv1_ventral__0		EPA_IPS_SPS
832974054	hemibrain_0	hemibrain	AOTUv1_ventral		AOTUv1_ventral__0		EPA_IPS_SPS
5813033246	hemibrain_0	hemibrain	AOTUv1_ventral		AOTUv1_ventral__0		EPA_IPS_SPS
1819284693	hemibrain_0	hemibrain	AOTUv1_ventral		AOTUv1_ventral__0		EPA_IPS_SPS
5813133660	hemibrain_0	hemibrain	AOTUv1_ventral		AOTUv1_ventral__0		EPA_IPS_SPS
5812979815	hemibrain_0	hemibrain	AOTUv1_ventral		AOTUv1_ventral__0		EPA_IPS_SPS
2036178921	hemibrain_0	hemibrain	AOTUv1_ventral		AOTUv1_ventral__0		EPA_IPS_SPS
5812989890	hemibrain_0	hemibrain	AOTUv1_ventral		AOTUv1_ventral__0		EPA_IPS_SPS
1751100936	hemibrain_0	hemibrain	AOTUv1_ventral		AOTUv1_ventral__0		EPA_IPS_SPS
5813097021	hemibrain_0	hemibrain	AOTUv1_ventral		AOTUv1_ventral__0		EPA_IPS_SPS
1508274007	hemibrain_0	hemibrain	AOTUv1_ventral		AOTUv1_ventral__0		EPA_IPS_SPS
5813054186	hemibrain_0	hemibrain	AOTUv1_ventral		AOTUv1_ventral__0		EPA_IPS_SPS
1848960054	hemibrain_0	hemibrain	AOTUv1_ventral		AOTUv1_ventral__0		EPA_IPS_SPS
1562202372	hemibrain_0	hemibrain	AOTUv1_ventral		AOTUv1_ventral__0		EPA_IPS_SPS
1810395386	hemibrain_0	hemibrain	AOTUv1_ventral		AOTUv1_ventral__0		EPA_IPS_SPS
5813061049	hemibrain_0	hemibrain	AOTUv1_ventral		AOTUv1_ventral__0		EPA_IPS_SPS
1720070867	hemibrain_0	hemibrain	AOTUv1_ventral		AOTUv1_ventral__0		EPA_IPS_SPS
1508274264	hemibrain_0	hemibrain	AOTUv1_ventral		AOTUv1_ventral__0		EPA_IPS_SPS
1695848572	hemibrain_0	hemibrain	AOTUv1_ventral		AOTUv1_ventral__0		EPA_IPS_SPS
1787576370	hemibrain_0	hemibrain	AOTUv1_ventral		AOTUv1_ventral__0		EPA_IPS_SPS
5813045353	hemibrain_0	hemibrain	AOTUv1_ventral		AOTUv1_ventral__0		EPA_IPS_SPS
1510998750	hemibrain_0	hemibrain	AOTUv1_ventral		AOTUv1_ventral__0		EPA_IPS_SPS
1755859880	hemibrain_0	hemibrain	AOTUv1_ventral		AOTUv1_ventral__0		EPA_IPS_SPS
5813038491	hemibrain_0	hemibrain	AOTUv1_ventral		AOTUv1_ventral__0		EPA_IPS_SPS
5813032590	hemibrain_0	hemibrain	AOTUv1_ventral		AOTUv1_ventral__0		EPA_IPS_SPS
1508273771	hemibrain_0	hemibrain	AOTUv1_ventral		AOTUv1_ventral__0		EPA_IPS_SPS
976575766	hemibrain_1	hemibrain	AOTUv1_ventral		AOTUv1_ventral__0		EPA_IPS_SPS
1038636222	hemibrain_1	hemibrain	AOTUv1_ventral		AOTUv1_ventral__0		EPA_IPS_SPS
5901198043	hemibrain_1	hemibrain	AOTUv1_ventral		AOTUv1_ventral__0		EPA_IPS_SPS
5901215703	hemibrain_1	hemibrain	AOTUv1_ventral		AOTUv1_ventral__0		EPA_IPS_SPS
720575940627068549	left_0	left	AOTUv1_ventral	DALcm2_ventral	AOTUv1_ventral__0	78746129831313174	EPA_IPS_SPS
720575940608932306	left_0	left	AOTUv1_ventral	DALcm2_ventral	AOTUv1_ventral__0	78181874073704588	EPA_IPS_SPS
720575940627065877	left_0	left	AOTUv1_ventral	DALcm2_ventral	AOTUv1_ventral__0	78181874073703200	EPA_IPS_SPS
720575940607469404	left_0	left	AOTUv1_ventral	DALcm2_ventral	AOTUv1_ventral__0	78324329750334084	EPA_IPS_SPS
720575940620696385	left_0	left	AOTUv1_ventral	DALcm2_ventral	AOTUv1_ventral__0	78676036031854262	EPA_IPS_SPS
720575940627581484	left_0	left	AOTUv1_ventral	DALcm2_ventral	AOTUv1_ventral__0	78181874073703088	EPA_IPS_SPS
720575940622413971	left_0	left	AOTUv1_ventral	DALcm2_ventral	AOTUv1_ventral__0	78464586134795932	EPA_IPS_SPS
720575940623882046	left_0	left	AOTUv1_ventral	DALcm2_ventral	AOTUv1_ventral__0	78181874073700632	EPA_IPS_SPS
720575940613967778	left_0	left	AOTUv1_ventral	DALcm2_ventral	AOTUv1_ventral__0	78534886159548052	EPA_IPS_SPS
720575940627580460	left_0	left	AOTUv1_ventral	DALcm2_ventral	AOTUv1_ventral__0	78464654854250039	EPA_IPS_SPS
720575940638513205	left_0	left	AOTUv1_ventral	DALcm2_ventral	AOTUv1_ventral__0	78111574049002859	EPA_IPS_SPS
720575940632414615	left_0	left	AOTUv1_ventral	DALcm2_ventral	AOTUv1_ventral__0	78181942793185057	EPA_IPS_SPS
720575940625772114	left_0	left	AOTUv1_ventral	DALcm2_ventral	AOTUv1_ventral__0	78535023598553972	EPA_IPS_SPS
720575940630219428	left_0	left	AOTUv1_ventral	DALcm2_ventral	AOTUv1_ventral__0	78181874073709758	EPA_IPS_SPS
720575940639599323	left_0	left	AOTUv1_ventral	DALcm2_ventral	AOTUv1_ventral__0	78535092318016010	EPA_IPS_SPS
720575940621101311	left_0	left	AOTUv1_ventral	DALcm2_ventral	AOTUv1_ventral__0	78111574049008419	EPA_IPS_SPS
720575940625946567	left_0	left	AOTUv1_ventral	DALcm2_ventral	AOTUv1_ventral__0	78181874073701951	EPA_IPS_SPS
720575940623995748	left_0	left	AOTUv1_ventral	DALcm2_ventral	AOTUv1_ventral__0	78535023598693513	EPA_IPS_SPS
720575940613984662	left_0	left	AOTUv1_ventral	DALcm2_ventral	AOTUv1_ventral__0	78111574049005511	EPA_IPS_SPS
720575940611839953	left_0	left	AOTUv1_ventral	DALcm2_ventral	AOTUv1_ventral__0	78253754780298154	EPA_IPS_SPS
720575940645698084	left_0	left	AOTUv1_ventral	DALcm2_ventral	AOTUv1_ventral__0	78111574049005694	EPA_IPS_SPS
720575940614685243	left_0	left	AOTUv1_ventral	DALcm2_ventral	AOTUv1_ventral__0	78675692367651807	EPA_IPS_SPS
720575940632300205	left_0	left	AOTUv1_ventral	DALcm2_ventral	AOTUv1_ventral__0	78181874073697370	EPA_IPS_SPS
720575940624200962	left_0	left	AOTUv1_ventral	DALcm2_ventral	AOTUv1_ventral__0	78111574049003896	EPA_IPS_SPS
720575940631387423	left_0	left	AOTUv1_ventral	DALcm2_ventral	AOTUv1_ventral__0	78605254903747638	EPA_IPS_SPS
720575940643324196	left_0	left	AOTUv1_ventral	DALcm2_ventral	AOTUv1_ventral__0	78040930359799572	EPA_IPS_SPS
720575940620846318	left_0	left	AOTUv1_ventral	DALcm2_ventral	AOTUv1_ventral__0	78181874073705828	EPA_IPS_SPS
720575940631153920	left_0	left	AOTUv1_ventral	DALcm2_ventral	AOTUv1_ventral__0	78816498642262997	EPA_IPS_SPS
720575940626189328	left_0	left	AOTUv1_ventral	DALcm2_ventral	AOTUv1_ventral__0	78464586134849391	EPA_IPS_SPS
720575940629283114	left_0	left	AOTUv1_ventral	DALcm2_ventral	AOTUv1_ventral__0	78745923672602905	EPA_IPS_SPS
720575940618013716	left_0	left	AOTUv1_ventral	DALcm2_ventral	AOTUv1_ventral__0	78464586135061717	EPA_IPS_SPS
720575940630441299	left_0	left	AOTUv1_ventral	DALcm2_ventral	AOTUv1_ventral__0	78816223697246271	EPA_IPS_SPS
720575940621054404	left_0	left	AOTUv1_ventral	DALcm2_ventral	AOTUv1_ventral__0	78746061178638625	EPA_IPS_SPS
720575940626828955	left_0	left	AOTUv1_ventral	DALcm2_ventral	AOTUv1_ventral__0	78745923672563822	EPA_IPS_SPS
720575940628461723	left_0	left	AOTUv1_ventral	DALcm2_ventral	AOTUv1_ventral__0	78534954879160099	EPA_IPS_SPS
720575940623985214	left_0	left	AOTUv1_ventral	DALcm2_ventral	AOTUv1_ventral__0	78745923672602496	EPA_IPS_SPS
720575940627514562	left_0	left	AOTUv1_ventral	DALcm2_ventral	AOTUv1_ventral__0	77900673840136516	EPA_IPS_SPS
720575940617947702	right_0	right	AOTUv1_ventral	DALcm2_ventral	AOTUv1_ventral__0	81067198742877212	EPA_IPS_SPS
720575940623444604	right_0	right	AOTUv1_ventral	DALcm2_ventral	AOTUv1_ventral__0	81067198742881240	EPA_IPS_SPS
720575940644531764	right_0	right	AOTUv1_ventral	DALcm2_ventral	AOTUv1_ventral__0	81067198742881301	EPA_IPS_SPS
720575940604196064	right_0	right	AOTUv1_ventral	DALcm2_ventral	AOTUv1_ventral__0	81067198742886464	EPA_IPS_SPS
720575940647423353	right_0	right	AOTUv1_ventral	DALcm2_ventral	AOTUv1_ventral__0	81067198742889092	EPA_IPS_SPS
720575940627777018	right_0	right	AOTUv1_ventral	DALcm2_ventral	AOTUv1_ventral__0	81067198742881206	EPA_IPS_SPS
720575940631844945	right_0	right	AOTUv1_ventral	DALcm2_ventral	AOTUv1_ventral__0	81067198742883999	EPA_IPS_SPS
720575940611807923	right_0	right	AOTUv1_ventral	DALcm2_ventral	AOTUv1_ventral__0	81067198742882825	EPA_IPS_SPS
720575940629901368	right_0	right	AOTUv1_ventral	DALcm2_ventral	AOTUv1_ventral__0	81278167469374990	EPA_IPS_SPS
720575940623606064	right_0	right	AOTUv1_ventral	DALcm2_ventral	AOTUv1_ventral__0	81067198742874334	EPA_IPS_SPS
720575940629474615	right_0	right	AOTUv1_ventral	DALcm2_ventral	AOTUv1_ventral__0	81067198742877274	EPA_IPS_SPS
720575940621677702	right_0	right	AOTUv1_ventral	DALcm2_ventral	AOTUv1_ventral__0	81067198742878446	EPA_IPS_SPS
720575940610077849	right_0	right	AOTUv1_ventral	DALcm2_ventral	AOTUv1_ventral__0	81067198742874574	EPA_IPS_SPS
720575940647413369	right_0	right	AOTUv1_ventral	DALcm2_ventral	AOTUv1_ventral__0	81067198742879920	EPA_IPS_SPS
720575940632687770	right_0	right	AOTUv1_ventral	DALcm2_ventral	AOTUv1_ventral__0	81067198742879798	EPA_IPS_SPS
720575940631399784	right_0	right	AOTUv1_ventral	DALcm2_ventral	AOTUv1_ventral__0	81067198742885310	EPA_IPS_SPS
720575940612899990	right_0	right	AOTUv1_ventral	DALcm2_ventral	AOTUv1_ventral__0	81278167469414089	EPA_IPS_SPS
720575940633243640	right_0	right	AOTUv1_ventral	DALcm2_ventral	AOTUv1_ventral__0	81067198742889113	EPA_IPS_SPS
720575940624367118	right_0	right	AOTUv1_ventral	DALcm2_ventral	AOTUv1_ventral__0	81067198742875847	EPA_IPS_SPS
720575940625417353	right_0	right	AOTUv1_ventral	DALcm2_ventral	AOTUv1_ventral__0	81067198742881195	EPA_IPS_SPS
720575940613600409	right_0	right	AOTUv1_ventral	DALcm2_ventral	AOTUv1_ventral__0	81067198742878461	EPA_IPS_SPS
720575940612071731	right_0	right	AOTUv1_ventral	DALcm2_ventral	AOTUv1_ventral__0	81067198742879833	EPA_IPS_SPS
720575940621120903	right_0	right	AOTUv1_ventral	DALcm2_ventral	AOTUv1_ventral__0	81067198742874405	EPA_IPS_SPS
720575940623438992	right_0	right	AOTUv1_ventral	DALcm2_ventral	AOTUv1_ventral__0	81067198742877118	EPA_IPS_SPS
720575940615320505	right_0	right	AOTUv1_ventral	DALcm2_ventral	AOTUv1_ventral__0	81067198742879826	EPA_IPS_SPS
720575940637461988	right_0	right	AOTUv1_ventral	DALcm2_ventral	AOTUv1_ventral__0	81067198742877278	EPA_IPS_SPS
720575940628876150	right_0	right	AOTUv1_ventral	DALcm2_ventral	AOTUv1_ventral__0	81067198742882629	EPA_IPS_SPS
720575940629198279	right_0	right	AOTUv1_ventral	DALcm2_ventral	AOTUv1_ventral__0	81067198742875837	EPA_IPS_SPS
720575940622551477	right_0	right	AOTUv1_ventral	DALcm2_ventral	AOTUv1_ventral__0	81067198742878465	EPA_IPS_SPS
720575940627597128	right_0	right	AOTUv1_ventral	DALcm2_ventral	AOTUv1_ventral__0	81067198742874645	EPA_IPS_SPS
720575940614178198	right_0	right	AOTUv1_ventral	DALcm2_ventral	AOTUv1_ventral__0	81067198742885261	EPA_IPS_SPS
720575940626408073	right_0	right	AOTUv1_ventral	DALcm2_ventral	AOTUv1_ventral__0	81067198742890204	EPA_IPS_SPS
720575940630132498	right_0	right	AOTUv1_ventral	DALcm2_ventral	AOTUv1_ventral__0	81348879676636302	EPA_IPS_SPS
720575940629405970	right_0	right	AOTUv1_ventral	DALcm2_ventral	AOTUv1_ventral__0	81067198742878533	EPA_IPS_SPS
720575940622156040	right_0	right	AOTUv1_ventral	DALcm2_ventral	AOTUv1_ventral__0	81067198742886608	EPA_IPS_SPS
853376855	hemibrain_0	hemibrain	AOTUv2		AOTUv2__0		LH_SCL_SLP
453031248	hemibrain_0	hemibrain	AOTUv2		AOTUv2__0		LH_SCL_SLP
5813079244	hemibrain_0	hemibrain	AOTUv2		AOTUv2__0		LH_SCL_SLP
821625208	hemibrain_0	hemibrain	AOTUv2		AOTUv2__0		LH_SCL_SLP
732686529	hemibrain_0	hemibrain	AOTUv2		AOTUv2__0		LH_SCL_SLP
5813010471	hemibrain_0	hemibrain	AOTUv2		AOTUv2__0		LH_SCL_SLP
515096130	hemibrain_0	hemibrain	AOTUv2		AOTUv2__0		LH_SCL_SLP
329216050	hemibrain_0	hemibrain	AOTUv2		AOTUv2__0		LH_SCL_SLP
602990602	hemibrain_0	hemibrain	AOTUv2		AOTUv2__0		LH_SCL_SLP
456432557	hemibrain_0	hemibrain	AOTUv2		AOTUv2__0		LH_SCL_SLP
542652400	hemibrain_0	hemibrain	AOTUv2		AOTUv2__0		LH_SCL_SLP
604722017	hemibrain_0	hemibrain	AOTUv2		AOTUv2__0		LH_SCL_SLP
791307174	hemibrain_0	hemibrain	AOTUv2		AOTUv2__0		LH_SCL_SLP
580231908	hemibrain_0	hemibrain	AOTUv2		AOTUv2__0		LH_SCL_SLP
608188506	hemibrain_0	hemibrain	AOTUv2		AOTUv2__0		LH_SCL_SLP
541970375	hemibrain_0	hemibrain	AOTUv2		AOTUv2__0		LH_SCL_SLP
608534083	hemibrain_0	hemibrain	AOTUv2		AOTUv2__0		LH_SCL_SLP
452673242	hemibrain_0	hemibrain	AOTUv2		AOTUv2__0		LH_SCL_SLP
720575940612520618	left_0	left	AOTUv2	DALl1	AOTUv2__0	77548830321066268	LH_SCL_SLP
720575940627728917	left_0	left	AOTUv2	DALl1	AOTUv2__0	77548830320910450	LH_SCL_SLP
720575940616104123	left_0	left	AOTUv2	DALl1	AOTUv2__0	77407611930415948	LH_SCL_SLP
720575940610509102	left_0	left	AOTUv2	DALl1	AOTUv2__0	77548830320902932	LH_SCL_SLP
720575940620967846	left_0	left	AOTUv2	DALl1	AOTUv2__0	77548830320897929	LH_SCL_SLP
720575940632805421	left_0	left	AOTUv2	DALl1	AOTUv2__0	77407680649840656	LH_SCL_SLP
720575940613487597	left_0	left	AOTUv2	DALl1	AOTUv2__0	77407543211015157	LH_SCL_SLP
720575940622081818	left_0	left	AOTUv2	DALl1	AOTUv2__0	77548830320910476	LH_SCL_SLP
720575940636523877	left_0	left	AOTUv2	DALl1	AOTUv2__0	76773880982987929	LH_SCL_SLP
720575940643272845	left_0	left	AOTUv2	DALl1	AOTUv2__0	77548830320916842	LH_SCL_SLP
720575940615951814	left_0	left	AOTUv2	DALl1	AOTUv2__0	77548830320905524	LH_SCL_SLP
720575940619831755	left_0	left	AOTUv2	DALl1	AOTUv2__0	77407611930526577	LH_SCL_SLP
720575940630689787	left_0	left	AOTUv2	DALl1	AOTUv2__0	77337449344743189	LH_SCL_SLP
720575940628556649	left_0	left	AOTUv2	DALl1	AOTUv2__0	77408092765441256	LH_SCL_SLP
720575940652477942	left_0	left	AOTUv2	DALl1	AOTUv2__0	77407749369339763	LH_SCL_SLP
720575940619149083	left_0	left	AOTUv2	DALl1	AOTUv2__0	77266737069879896	LH_SCL_SLP
720575940643956168	left_0	left	AOTUv2	DALl1	AOTUv2__0	77548830320906743	LH_SCL_SLP
720575940626022586	left_0	left	AOTUv2	DALl1	AOTUv2__0	77407611930348738	LH_SCL_SLP
720575940639195189	left_0	left	AOTUv2	DALl1	AOTUv2__0	77267423996517548	LH_SCL_SLP
720575940606451401	left_0	left	AOTUv2	DALl1	AOTUv2__0	77267355277281864	LH_SCL_SLP
720575940649743481	right_0	right	AOTUv2	DALl1	AOTUv2__0	81771229715667045	LH_SCL_SLP
720575940615510338	right_0	right	AOTUv2	DALl1	AOTUv2__0	81771229715655299	LH_SCL_SLP
720575940617392733	right_0	right	AOTUv2	DALl1	AOTUv2__0	81771229715679327	LH_SCL_SLP
720575940612498073	right_0	right	AOTUv2	DALl1	AOTUv2__0	81771229715680304	LH_SCL_SLP
720575940639751843	right_0	right	AOTUv2	DALl1	AOTUv2__0	81771229715607512	LH_SCL_SLP
720575940643689928	right_0	right	AOTUv2	DALl1	AOTUv2__0	81771229715680763	LH_SCL_SLP
720575940628868907	right_0	right	AOTUv2	DALl1	AOTUv2__0	81771229715632411	LH_SCL_SLP
720575940616053810	right_0	right	AOTUv2	DALl1	AOTUv2__0	81771229715605817	LH_SCL_SLP
720575940630881111	right_0	right	AOTUv2	DALl1	AOTUv2__0	81771229715624125	LH_SCL_SLP
720575940613574865	right_0	right	AOTUv2	DALl1	AOTUv2__0	81771229715667099	LH_SCL_SLP
720575940605031084	right_0	right	AOTUv2	DALl1	AOTUv2__0	81771229715615145	LH_SCL_SLP
720575940631777956	right_0	right	AOTUv2	DALl1	AOTUv2__0	81771229715609122	LH_SCL_SLP
720575940615494022	right_0	right	AOTUv2	DALl1	AOTUv2__0	81771229715617603	LH_SCL_SLP
720575940617811490	right_0	right	AOTUv2	DALl1	AOTUv2__0	81771229715612732	LH_SCL_SLP
720575940630083840	right_0	right	AOTUv2	DALl1	AOTUv2__0	81771229715667094	LH_SCL_SLP
720575940628080369	right_0	right	AOTUv2	DALl1	AOTUv2__0	81771229715666683	LH_SCL_SLP
720575940627713813	right_0	right	AOTUv2	DALl1	AOTUv2__0	81771229715610876	LH_SCL_SLP
720575940622922008	right_0	right	AOTUv2	DALl1	AOTUv2__0	81771229715605796	LH_SCL_SLP
1535769552	hemibrain_1	hemibrain	AOTUv2		AOTUv2__1		AOTU_LH_LO
892277790	hemibrain_1	hemibrain	AOTUv2		AOTUv2__1		AOTU_LH_LO
892609630	hemibrain_1	hemibrain	AOTUv2		AOTUv2__1		AOTU_LH_LO
1440252127	hemibrain_1	hemibrain	AOTUv2		AOTUv2__1		AOTU_LH_LO
862265490	hemibrain_1	hemibrain	AOTUv2		AOTUv2__1		AOTU_LH_LO
918529614	hemibrain_1	hemibrain	AOTUv2		AOTUv2__1		AOTU_LH_LO
892259847	hemibrain_1	hemibrain	AOTUv2		AOTUv2__1		AOTU_LH_LO
1379907704	hemibrain_1	hemibrain	AOTUv2		AOTUv2__1		AOTU_LH_LO
1783362106	hemibrain_1	hemibrain	AOTUv2		AOTUv2__1		AOTU_LH_LO
893628094	hemibrain_1	hemibrain	AOTUv2		AOTUv2__1		AOTU_LH_LO
1284394253	hemibrain_1	hemibrain	AOTUv2		AOTUv2__1		AOTU_LH_LO
862615150	hemibrain_1	hemibrain	AOTUv2		AOTUv2__1		AOTU_LH_LO
1129302146	hemibrain_1	hemibrain	AOTUv2		AOTUv2__1		AOTU_LH_LO
5813048268	hemibrain_1	hemibrain	AOTUv2		AOTUv2__1		AOTU_LH_LO
892600621	hemibrain_1	hemibrain	AOTUv2		AOTUv2__1		AOTU_LH_LO
861242399	hemibrain_1	hemibrain	AOTUv2		AOTUv2__1		AOTU_LH_LO
720575940653397750	left_1	left	AOTUv2	DALl1	AOTUv2__1	77548830320905507	AOTU_LH_LO
720575940614808017	left_1	left	AOTUv2	DALl1	AOTUv2__1	77548830320903003	AOTU_LH_LO
720575940620982192	left_1	left	AOTUv2	DALl1	AOTUv2__1	77196849295386364	AOTU_LH_LO
720575940628356969	left_1	left	AOTUv2	DALl1	AOTUv2__1	77548830320902957	AOTU_LH_LO
720575940612465777	left_1	left	AOTUv2	DALl1	AOTUv2__1	77548830320895509	AOTU_LH_LO
720575940605475296	left_1	left	AOTUv2	DALl1	AOTUv2__1	77548830320902977	AOTU_LH_LO
720575940632831299	left_1	left	AOTUv2	DALl1	AOTUv2__1	77548830320899370	AOTU_LH_LO
720575940634588642	left_1	left	AOTUv2	DALl1	AOTUv2__1	77548830320910556	AOTU_LH_LO
720575940631812549	left_1	left	AOTUv2	DALl1	AOTUv2__1	77548830320908007	AOTU_LH_LO
720575940621008213	left_1	left	AOTUv2	DALl1	AOTUv2__1	77548830320900621	AOTU_LH_LO
720575940619061761	left_1	left	AOTUv2	DALl1	AOTUv2__1	77548830320905717	AOTU_LH_LO
720575940627220922	left_1	left	AOTUv2	DALl1	AOTUv2__1	77548830320901862	AOTU_LH_LO
720575940631506463	left_1	left	AOTUv2	DALl1	AOTUv2__1	77548830320914433	AOTU_LH_LO
720575940620573575	left_1	left	AOTUv2	DALl1	AOTUv2__1	77196849295438941	AOTU_LH_LO
720575940619121344	left_1	left	AOTUv2	DALl1	AOTUv2__1	77548830320898023	AOTU_LH_LO
720575940615711638	left_1	left	AOTUv2	DALl1	AOTUv2__1	77548830320913155	AOTU_LH_LO
720575940611694034	right_2	right	AOTUv2	DALl1	AOTUv2__1	81911829697851177	AOTU_LH_LO
720575940635052569	right_2	right	AOTUv2	DALl1	AOTUv2__1	81841598459777500	AOTU_LH_LO
720575940647073315	right_2	right	AOTUv2	DALl1	AOTUv2__1	81771229715638911	AOTU_LH_LO
720575940616434911	right_2	right	AOTUv2	DALl1	AOTUv2__1	81841529740253000	AOTU_LH_LO
720575940618510265	right_2	right	AOTUv2	DALl1	AOTUv2__1	81771229715655142	AOTU_LH_LO
720575940622480372	right_2	right	AOTUv2	DALl1	AOTUv2__1	81771229715609339	AOTU_LH_LO
720575940614387683	right_2	right	AOTUv2	DALl1	AOTUv2__1	81771229715615181	AOTU_LH_LO
720575940621701358	right_2	right	AOTUv2	DALl1	AOTUv2__1	81771229715592650	AOTU_LH_LO
720575940624175615	right_2	right	AOTUv2	DALl1	AOTUv2__1	81771229715604235	AOTU_LH_LO
720575940646350702	right_2	right	AOTUv2	DALl1	AOTUv2__1	81771229715631532	AOTU_LH_LO
720575940647291427	right_2	right	AOTUv2	DALl1	AOTUv2__1	81841598459803059	AOTU_LH_LO
720575940637536101	right_2	right	AOTUv2	DALl1	AOTUv2__1	81771229715615164	AOTU_LH_LO
720575940632745320	right_2	right	AOTUv2	DALl1	AOTUv2__1	81771229715609257	AOTU_LH_LO
720575940627693437	right_2	right	AOTUv2	DALl1	AOTUv2__1	81771229714899947	AOTU_LH_LO
720575940618021332	right_2	right	AOTUv2	DALl1	AOTUv2__1	81771229715620042	AOTU_LH_LO
720575940631938647	right_2	right	AOTUv2	DALl1	AOTUv2__1	81841598459773131	AOTU_LH_LO
5813016762	hemibrain_2	hemibrain	AOTUv2		AOTUv2__2		LH_PLP_SPS
1189727041	hemibrain_2	hemibrain	AOTUv2		AOTUv2__2		LH_PLP_SPS
1750419433	hemibrain_2	hemibrain	AOTUv2		AOTUv2__2		LH_PLP_SPS
720575940625666953	left_2	left	AOTUv2	DALl1	AOTUv2__2	77197330398702388	LH_PLP_SPS
720575940618540081	left_2	left	AOTUv2	DALl1	AOTUv2__2	77337999167685988	LH_PLP_SPS
720575940630357319	left_2	left	AOTUv2	DALl1	AOTUv2__2	77548830320901874	LH_PLP_SPS
720575940625161008	right_1	right	AOTUv2	DALl1	AOTUv2__2	81841598459815107	LH_PLP_SPS
720575940624388878	right_1	right	AOTUv2	DALl1	AOTUv2__2	81771229715598385	LH_PLP_SPS
720575940625874920	right_1	right	AOTUv2	DALl1	AOTUv2__2	81841598459815709	LH_PLP_SPS
5813096198	hemibrain_0	hemibrain	AOTUv3_dorsal		AOTUv3_dorsal__0		AOTU_SIP_SMP
673746538	hemibrain_0	hemibrain	AOTUv3_dorsal		AOTUv3_dorsal__0		AOTU_SIP_SMP
760358472	hemibrain_0	hemibrain	AOTUv3_dorsal		AOTUv3_dorsal__0		AOTU_SIP_SMP
728995438	hemibrain_0	hemibrain	AOTUv3_dorsal		AOTUv3_dorsal__0		AOTU_SIP_SMP
730005624	hemibrain_0	hemibrain	AOTUv3_dorsal		AOTUv3_dorsal__0		AOTU_SIP_SMP
759681018	hemibrain_0	hemibrain	AOTUv3_dorsal		AOTUv3_dorsal__0		AOTU_SIP_SMP
5813053669	hemibrain_0	hemibrain	AOTUv3_dorsal		AOTUv3_dorsal__0		AOTU_SIP_SMP
761044410	hemibrain_0	hemibrain	AOTUv3_dorsal		AOTUv3_dorsal__0		AOTU_SIP_SMP
674760695	hemibrain_0	hemibrain	AOTUv3_dorsal		AOTUv3_dorsal__0		AOTU_SIP_SMP
579963818	hemibrain_0	hemibrain	AOTUv3_dorsal		AOTUv3_dorsal__0		AOTU_SIP_SMP
609975449	hemibrain_0	hemibrain	AOTUv3_dorsal		AOTUv3_dorsal__0		AOTU_SIP_SMP
760021137	hemibrain_0	hemibrain	AOTUv3_dorsal		AOTUv3_dorsal__0		AOTU_SIP_SMP
642715875	hemibrain_0	hemibrain	AOTUv3_dorsal		AOTUv3_dorsal__0		AOTU_SIP_SMP
703101952	hemibrain_0	hemibrain	AOTUv3_dorsal		AOTUv3_dorsal__0		AOTU_SIP_SMP
704111734	hemibrain_0	hemibrain	AOTUv3_dorsal		AOTUv3_dorsal__0		AOTU_SIP_SMP
669978138	hemibrain_0	hemibrain	AOTUv3_dorsal		AOTUv3_dorsal__0		AOTU_SIP_SMP
734473582	hemibrain_0	hemibrain	AOTUv3_dorsal		AOTUv3_dorsal__0		AOTU_SIP_SMP
5813061934	hemibrain_0	hemibrain	AOTUv3_dorsal		AOTUv3_dorsal__0		AOTU_SIP_SMP
700356592	hemibrain_0	hemibrain	AOTUv3_dorsal		AOTUv3_dorsal__0		AOTU_SIP_SMP
608948356	hemibrain_0	hemibrain	AOTUv3_dorsal		AOTUv3_dorsal__0		AOTU_SIP_SMP
669666822	hemibrain_0	hemibrain	AOTUv3_dorsal		AOTUv3_dorsal__0		AOTU_SIP_SMP
699998408	hemibrain_0	hemibrain	AOTUv3_dorsal		AOTUv3_dorsal__0		AOTU_SIP_SMP
705454177	hemibrain_0	hemibrain	AOTUv3_dorsal		AOTUv3_dorsal__0		AOTU_SIP_SMP
702069970	hemibrain_0	hemibrain	AOTUv3_dorsal		AOTUv3_dorsal__0		AOTU_SIP_SMP
642715563	hemibrain_0	hemibrain	AOTUv3_dorsal		AOTUv3_dorsal__0		AOTU_SIP_SMP
703438567	hemibrain_0	hemibrain	AOTUv3_dorsal		AOTUv3_dorsal__0		AOTU_SIP_SMP
861237679	hemibrain_1	hemibrain	AOTUv3_dorsal		AOTUv3_dorsal__0		AOTU_SIP_SMP
861583277	hemibrain_1	hemibrain	AOTUv3_dorsal		AOTUv3_dorsal__0		AOTU_SIP_SMP
1041395080	hemibrain_1	hemibrain	AOTUv3_dorsal		AOTUv3_dorsal__0		AOTU_SIP_SMP
862947261	hemibrain_1	hemibrain	AOTUv3_dorsal		AOTUv3_dorsal__0		AOTU_SIP_SMP
892609503	hemibrain_1	hemibrain	AOTUv3_dorsal		AOTUv3_dorsal__0		AOTU_SIP_SMP
892959869	hemibrain_1	hemibrain	AOTUv3_dorsal		AOTUv3_dorsal__0		AOTU_SIP_SMP
986098785	hemibrain_1	hemibrain	AOTUv3_dorsal		AOTUv3_dorsal__0		AOTU_SIP_SMP
862270125	hemibrain_1	hemibrain	AOTUv3_dorsal		AOTUv3_dorsal__0		AOTU_SIP_SMP
769195048	hemibrain_1	hemibrain	AOTUv3_dorsal		AOTUv3_dorsal__0		AOTU_SIP_SMP
862265395	hemibrain_1	hemibrain	AOTUv3_dorsal		AOTUv3_dorsal__0		AOTU_SIP_SMP
892286449	hemibrain_1	hemibrain	AOTUv3_dorsal		AOTUv3_dorsal__0		AOTU_SIP_SMP
1008663864	hemibrain_1	hemibrain	AOTUv3_dorsal		AOTUv3_dorsal__0		AOTU_SIP_SMP
892268533	hemibrain_1	hemibrain	AOTUv3_dorsal		AOTUv3_dorsal__0		AOTU_SIP_SMP
861928967	hemibrain_1	hemibrain	AOTUv3_dorsal		AOTUv3_dorsal__0		AOTU_SIP_SMP
5813022469	hemibrain_1	hemibrain	AOTUv3_dorsal		AOTUv3_dorsal__0		AOTU_SIP_SMP
1009004209	hemibrain_1	hemibrain	AOTUv3_dorsal		AOTUv3_dorsal__0		AOTU_SIP_SMP
861241941	hemibrain_1	hemibrain	AOTUv3_dorsal		AOTUv3_dorsal__0		AOTU_SIP_SMP
720575940625829892	left_1	left	AOTUv3_dorsal	DALcl1_dorsal	AOTUv3_dorsal__0	77830099072187798	AOTU_SIP_SMP
720575940623374218	left_1	left	AOTUv3_dorsal	DALcl1_dorsal	AOTUv3_dorsal__0	77830099072109433	AOTU_SIP_SMP
720575940618628443	left_1	left	AOTUv3_dorsal	DALcl1_dorsal	AOTUv3_dorsal__0	77830099072100047	AOTU_SIP_SMP
720575940610125786	left_2	left	AOTUv3_dorsal	DALcl1_dorsal	AOTUv3_dorsal__0	78392980372982654	AOTU_SIP_SMP
720575940632609762	left_2	left	AOTUv3_dorsal	DALcl1_dorsal	AOTUv3_dorsal__0	77267217838064697	AOTU_SIP_SMP
720575940643300974	left_2	left	AOTUv3_dorsal	DALcl1_dorsal	AOTUv3_dorsal__0	77056249044269198	AOTU_SIP_SMP
720575940606656288	left_2	left	AOTUv3_dorsal	DALcl1_dorsal	AOTUv3_dorsal__0	77197055252168349	AOTU_SIP_SMP
720575940637312445	left_2	left	AOTUv3_dorsal	DALcl1_dorsal	AOTUv3_dorsal__0	77478530162069109	AOTU_SIP_SMP
720575940620418684	left_2	left	AOTUv3_dorsal	DALcl1_dorsal	AOTUv3_dorsal__0	77900192938203758	AOTU_SIP_SMP
720575940612756630	left_2	left	AOTUv3_dorsal	DALcl1_dorsal	AOTUv3_dorsal__0	77830099072135069	AOTU_SIP_SMP
720575940622729364	left_2	left	AOTUv3_dorsal	DALcl1_dorsal	AOTUv3_dorsal__0	79589730194741089	AOTU_SIP_SMP
720575940636053594	left_2	left	AOTUv3_dorsal	DALcl1_dorsal	AOTUv3_dorsal__0	78392980372981379	AOTU_SIP_SMP
720575940618190727	left_2	left	AOTUv3_dorsal	DALcl1_dorsal	AOTUv3_dorsal__0	77267217838068567	AOTU_SIP_SMP
720575940621007384	left_2	left	AOTUv3_dorsal	DALcl1_dorsal	AOTUv3_dorsal__0	76985742861209128	AOTU_SIP_SMP
720575940618268376	left_2	left	AOTUv3_dorsal	DALcl1_dorsal	AOTUv3_dorsal__0	77267217838060763	AOTU_SIP_SMP
720575940626005566	left_2	left	AOTUv3_dorsal	DALcl1_dorsal	AOTUv3_dorsal__0	77267423929453418	AOTU_SIP_SMP
720575940613481425	left_3	left	AOTUv3_dorsal	DALcl1_dorsal	AOTUv3_dorsal__0	77478392790050070	AOTU_SIP_SMP
720575940624728757	left_3	left	AOTUv3_dorsal	DALcl1_dorsal	AOTUv3_dorsal__0	77900124218740470	AOTU_SIP_SMP
720575940623615502	left_3	left	AOTUv3_dorsal	DALcl1_dorsal	AOTUv3_dorsal__0	77478392790092731	AOTU_SIP_SMP
720575940615267782	left_3	left	AOTUv3_dorsal	DALcl1_dorsal	AOTUv3_dorsal__0	77197055252444520	AOTU_SIP_SMP
720575940625736281	left_3	left	AOTUv3_dorsal	DALcl1_dorsal	AOTUv3_dorsal__0	77970630401718548	AOTU_SIP_SMP
720575940650893177	left_3	left	AOTUv3_dorsal	DALcl1_dorsal	AOTUv3_dorsal__0	77407955326411098	AOTU_SIP_SMP
720575940620205225	left_3	left	AOTUv3_dorsal	DALcl1_dorsal	AOTUv3_dorsal__0	77970561682282938	AOTU_SIP_SMP
720575940628814586	left_3	left	AOTUv3_dorsal	DALcl1_dorsal	AOTUv3_dorsal__0	77056249044379754	AOTU_SIP_SMP
720575940610626802	left_3	left	AOTUv3_dorsal	DALcl1_dorsal	AOTUv3_dorsal__0	77056180324927942	AOTU_SIP_SMP
720575940618633014	left_3	left	AOTUv3_dorsal	DALcl1_dorsal	AOTUv3_dorsal__0	77337724021208781	AOTU_SIP_SMP
720575940627892935	left_3	left	AOTUv3_dorsal	DALcl1_dorsal	AOTUv3_dorsal__0	77478392790055160	AOTU_SIP_SMP
720575940628962678	left_3	left	AOTUv3_dorsal	DALcl1_dorsal	AOTUv3_dorsal__0	77196849093950765	AOTU_SIP_SMP
720575940618132017	left_3	left	AOTUv3_dorsal	DALcl1_dorsal	AOTUv3_dorsal__0	76985811580903446	AOTU_SIP_SMP
720575940633074272	left_3	left	AOTUv3_dorsal	DALcl1_dorsal	AOTUv3_dorsal__0	77548830253703321	AOTU_SIP_SMP
720575940625500395	left_3	left	AOTUv3_dorsal	DALcl1_dorsal	AOTUv3_dorsal__0	77478392790038199	AOTU_SIP_SMP
720575940622810879	left_3	left	AOTUv3_dorsal	DALcl1_dorsal	AOTUv3_dorsal__0	77056249044545907	AOTU_SIP_SMP
720575940622987912	left_3	left	AOTUv3_dorsal	DALcl1_dorsal	AOTUv3_dorsal__0	77478392790049929	AOTU_SIP_SMP
720575940616997691	left_3	left	AOTUv3_dorsal	DALcl1_dorsal	AOTUv3_dorsal__0	77478324070575426	AOTU_SIP_SMP
720575940659916417	left_3	left	AOTUv3_dorsal	DALcl1_dorsal	AOTUv3_dorsal__0	77056180324870208	AOTU_SIP_SMP
720575940637478077	left_3	left	AOTUv3_dorsal	DALcl1_dorsal	AOTUv3_dorsal__0	79448786548186216	AOTU_SIP_SMP
720575940627927351	left_3	left	AOTUv3_dorsal	DALcl1_dorsal	AOTUv3_dorsal__0	77337792740562306	AOTU_SIP_SMP
720575940637461082	left_3	left	AOTUv3_dorsal	DALcl1_dorsal	AOTUv3_dorsal__0	77759799047289798	AOTU_SIP_SMP
720575940642006157	left_3	left	AOTUv3_dorsal	DALcl1_dorsal	AOTUv3_dorsal__0	77478461509533834	AOTU_SIP_SMP
720575940618154806	left_3	left	AOTUv3_dorsal	DALcl1_dorsal	AOTUv3_dorsal__0	77478392790043752	AOTU_SIP_SMP
720575940635860890	left_3	left	AOTUv3_dorsal	DALcl1_dorsal	AOTUv3_dorsal__0	76915374117012601	AOTU_SIP_SMP
720575940628445242	left_3	left	AOTUv3_dorsal	DALcl1_dorsal	AOTUv3_dorsal__0	77407955326399156	AOTU_SIP_SMP
720575940626544003	left_3	left	AOTUv3_dorsal	DALcl1_dorsal	AOTUv3_dorsal__0	77900330377209010	AOTU_SIP_SMP
720575940611406834	right_0	right	AOTUv3_dorsal	DALcl1_dorsal	AOTUv3_dorsal__0	81841460953692268	AOTU_SIP_SMP
720575940625169296	right_0	right	AOTUv3_dorsal	DALcl1_dorsal	AOTUv3_dorsal__0	81911829697857234	AOTU_SIP_SMP
720575940626933928	right_0	right	AOTUv3_dorsal	DALcl1_dorsal	AOTUv3_dorsal__0	81771229648173441	AOTU_SIP_SMP
720575940621123617	right_0	right	AOTUv3_dorsal	DALcl1_dorsal	AOTUv3_dorsal__0	81771229648046854	AOTU_SIP_SMP
720575940621380190	right_0	right	AOTUv3_dorsal	DALcl1_dorsal	AOTUv3_dorsal__0	81911829697857400	AOTU_SIP_SMP
720575940617616155	right_0	right	AOTUv3_dorsal	DALcl1_dorsal	AOTUv3_dorsal__0	81841529672849828	AOTU_SIP_SMP
720575940631218060	right_0	right	AOTUv3_dorsal	DALcl1_dorsal	AOTUv3_dorsal__0	81911967069273996	AOTU_SIP_SMP
720575940624253112	right_0	right	AOTUv3_dorsal	DALcl1_dorsal	AOTUv3_dorsal__0	81841529673059894	AOTU_SIP_SMP
720575940626005586	right_0	right	AOTUv3_dorsal	DALcl1_dorsal	AOTUv3_dorsal__0	81841667111571270	AOTU_SIP_SMP
720575940627841871	right_0	right	AOTUv3_dorsal	DALcl1_dorsal	AOTUv3_dorsal__0	81841735831172145	AOTU_SIP_SMP
720575940628418615	right_0	right	AOTUv3_dorsal	DALcl1_dorsal	AOTUv3_dorsal__0	81841529672920242	AOTU_SIP_SMP
720575940627039048	right_0	right	AOTUv3_dorsal	DALcl1_dorsal	AOTUv3_dorsal__0	81771298367598098	AOTU_SIP_SMP
720575940610637786	right_0	right	AOTUv3_dorsal	DALcl1_dorsal	AOTUv3_dorsal__0	81841460953699157	AOTU_SIP_SMP
720575940635221655	right_0	right	AOTUv3_dorsal	DALcl1_dorsal	AOTUv3_dorsal__0	81841460953686555	AOTU_SIP_SMP
720575940623281591	right_0	right	AOTUv3_dorsal	DALcl1_dorsal	AOTUv3_dorsal__0	81841460953640678	AOTU_SIP_SMP
720575940636609370	right_0	right	AOTUv3_dorsal	DALcl1_dorsal	AOTUv3_dorsal__0	81841460953694665	AOTU_SIP_SMP
720575940629038462	right_0	right	AOTUv3_dorsal	DALcl1_dorsal	AOTUv3_dorsal__0	81841460953701495	AOTU_SIP_SMP
720575940616085945	right_0	right	AOTUv3_dorsal	DALcl1_dorsal	AOTUv3_dorsal__0	81841735764076072	AOTU_SIP_SMP
720575940636595782	right_0	right	AOTUv3_dorsal	DALcl1_dorsal	AOTUv3_dorsal__0	81841460953702485	AOTU_SIP_SMP
720575940634316139	right_0	right	AOTUv3_dorsal	DALcl1_dorsal	AOTUv3_dorsal__0	81841460953697603	AOTU_SIP_SMP
720575940616635097	right_0	right	AOTUv3_dorsal	DALcl1_dorsal	AOTUv3_dorsal__0	81418767518940899	AOTU_SIP_SMP
720575940630528872	right_0	right	AOTUv3_dorsal	DALcl1_dorsal	AOTUv3_dorsal__0	81911829697855998	AOTU_SIP_SMP
720575940631301843	right_0	right	AOTUv3_dorsal	DALcl1_dorsal	AOTUv3_dorsal__0	81911829697855959	AOTU_SIP_SMP
720575940609503074	right_0	right	AOTUv3_dorsal	DALcl1_dorsal	AOTUv3_dorsal__0	81771298367442893	AOTU_SIP_SMP
720575940629612344	right_0	right	AOTUv3_dorsal	DALcl1_dorsal	AOTUv3_dorsal__0	81841460953689508	AOTU_SIP_SMP
720575940620248454	right_0	right	AOTUv3_dorsal	DALcl1_dorsal	AOTUv3_dorsal__0	81841460953701562	AOTU_SIP_SMP
720575940626767688	right_0	right	AOTUv3_dorsal	DALcl1_dorsal	AOTUv3_dorsal__0	81911829697858469	AOTU_SIP_SMP
720575940610599603	right_0	right	AOTUv3_dorsal	DALcl1_dorsal	AOTUv3_dorsal__0	81912104508242023	AOTU_SIP_SMP
720575940624100500	right_0	right	AOTUv3_dorsal	DALcl1_dorsal	AOTUv3_dorsal__0	81841460953702822	AOTU_SIP_SMP
720575940608342706	right_2	right	AOTUv3_dorsal	DALcl1_dorsal	AOTUv3_dorsal__0	81841460953698575	AOTU_SIP_SMP
720575940630780463	right_2	right	AOTUv3_dorsal	DALcl1_dorsal	AOTUv3_dorsal__0	81911829697852222	AOTU_SIP_SMP
720575940629805327	right_2	right	AOTUv3_dorsal	DALcl1_dorsal	AOTUv3_dorsal__0	81911829697854699	AOTU_SIP_SMP
720575940628782824	right_2	right	AOTUv3_dorsal	DALcl1_dorsal	AOTUv3_dorsal__0	81911829697855999	AOTU_SIP_SMP
720575940618128433	right_2	right	AOTUv3_dorsal	DALcl1_dorsal	AOTUv3_dorsal__0	81841460953696123	AOTU_SIP_SMP
720575940617859121	right_2	right	AOTUv3_dorsal	DALcl1_dorsal	AOTUv3_dorsal__0	81841460953695023	AOTU_SIP_SMP
720575940622365991	right_2	right	AOTUv3_dorsal	DALcl1_dorsal	AOTUv3_dorsal__0	81841460953698709	AOTU_SIP_SMP
720575940644941876	right_2	right	AOTUv3_dorsal	DALcl1_dorsal	AOTUv3_dorsal__0	81911829697855939	AOTU_SIP_SMP
720575940615193787	right_2	right	AOTUv3_dorsal	DALcl1_dorsal	AOTUv3_dorsal__0	81841460953681605	AOTU_SIP_SMP
720575940633686520	right_2	right	AOTUv3_dorsal	DALcl1_dorsal	AOTUv3_dorsal__0	81559848604734228	AOTU_SIP_SMP
720575940623263415	right_2	right	AOTUv3_dorsal	DALcl1_dorsal	AOTUv3_dorsal__0	81841392234207241	AOTU_SIP_SMP
720575940618139221	right_2	right	AOTUv3_dorsal	DALcl1_dorsal	AOTUv3_dorsal__0	81841460953694616	AOTU_SIP_SMP
720575940620146141	right_2	right	AOTUv3_dorsal	DALcl1_dorsal	AOTUv3_dorsal__0	81911898349540561	AOTU_SIP_SMP
720575940620349094	right_2	right	AOTUv3_dorsal	DALcl1_dorsal	AOTUv3_dorsal__0	81489411141031717	AOTU_SIP_SMP
720575940630940943	right_2	right	AOTUv3_dorsal	DALcl1_dorsal	AOTUv3_dorsal__0	81911829697855870	AOTU_SIP_SMP
720575940618380081	right_2	right	AOTUv3_dorsal	DALcl1_dorsal	AOTUv3_dorsal__0	81841392234212625	AOTU_SIP_SMP
1171902272	hemibrain_2	hemibrain	AOTUv3_dorsal		AOTUv3_dorsal__1		AOTU_BU_MB_PED
1171613107	hemibrain_2	hemibrain	AOTUv3_dorsal		AOTUv3_dorsal__1		AOTU_BU_MB_PED
1109163019	hemibrain_2	hemibrain	AOTUv3_dorsal		AOTUv3_dorsal__1		AOTU_BU_MB_PED
1047426385	hemibrain_2	hemibrain	AOTUv3_dorsal		AOTUv3_dorsal__1		AOTU_BU_MB_PED
5812986876	hemibrain_2	hemibrain	AOTUv3_dorsal		AOTUv3_dorsal__1		AOTU_BU_MB_PED
5813016915	hemibrain_2	hemibrain	AOTUv3_dorsal		AOTUv3_dorsal__1		AOTU_BU_MB_PED
1110173824	hemibrain_2	hemibrain	AOTUv3_dorsal		AOTUv3_dorsal__1		AOTU_BU_MB_PED
1046726261	hemibrain_2	hemibrain	AOTUv3_dorsal		AOTUv3_dorsal__1		AOTU_BU_MB_PED
1169898618	hemibrain_2	hemibrain	AOTUv3_dorsal		AOTUv3_dorsal__1		AOTU_BU_MB_PED
1140517447	hemibrain_2	hemibrain	AOTUv3_dorsal		AOTUv3_dorsal__1		AOTU_BU_MB_PED
1110868515	hemibrain_2	hemibrain	AOTUv3_dorsal		AOTUv3_dorsal__1		AOTU_BU_MB_PED
1201961255	hemibrain_2	hemibrain	AOTUv3_dorsal		AOTUv3_dorsal__1		AOTU_BU_MB_PED
1110164795	hemibrain_2	hemibrain	AOTUv3_dorsal		AOTUv3_dorsal__1		AOTU_BU_MB_PED
1078443080	hemibrain_2	hemibrain	AOTUv3_dorsal		AOTUv3_dorsal__1		AOTU_BU_MB_PED
1229633648	hemibrain_2	hemibrain	AOTUv3_dorsal		AOTUv3_dorsal__1		AOTU_BU_MB_PED
1201615899	hemibrain_2	hemibrain	AOTUv3_dorsal		AOTUv3_dorsal__1		AOTU_BU_MB_PED
5813065506	hemibrain_2	hemibrain	AOTUv3_dorsal		AOTUv3_dorsal__1		AOTU_BU_MB_PED
1141195327	hemibrain_2	hemibrain	AOTUv3_dorsal		AOTUv3_dorsal__1		AOTU_BU_MB_PED
5813014029	hemibrain_2	hemibrain	AOTUv3_dorsal		AOTUv3_dorsal__1		AOTU_BU_MB_PED
1077459090	hemibrain_2	hemibrain	AOTUv3_dorsal		AOTUv3_dorsal__1		AOTU_BU_MB_PED
1077459077	hemibrain_2	hemibrain	AOTUv3_dorsal		AOTUv3_dorsal__1		AOTU_BU_MB_PED
1202241942	hemibrain_2	hemibrain	AOTUv3_dorsal		AOTUv3_dorsal__1		AOTU_BU_MB_PED
1232983358	hemibrain_2	hemibrain	AOTUv3_dorsal		AOTUv3_dorsal__1		AOTU_BU_MB_PED
1078447660	hemibrain_2	hemibrain	AOTUv3_dorsal		AOTUv3_dorsal__1		AOTU_BU_MB_PED
5812987236	hemibrain_2	hemibrain	AOTUv3_dorsal		AOTUv3_dorsal__1		AOTU_BU_MB_PED
1140508414	hemibrain_2	hemibrain	AOTUv3_dorsal		AOTUv3_dorsal__1		AOTU_BU_MB_PED
1170857299	hemibrain_2	hemibrain	AOTUv3_dorsal		AOTUv3_dorsal__1		AOTU_BU_MB_PED
954679716	hemibrain_2	hemibrain	AOTUv3_dorsal		AOTUv3_dorsal__1		AOTU_BU_MB_PED
5813013678	hemibrain_2	hemibrain	AOTUv3_dorsal		AOTUv3_dorsal__1		AOTU_BU_MB_PED
1140862679	hemibrain_2	hemibrain	AOTUv3_dorsal		AOTUv3_dorsal__1		AOTU_BU_MB_PED
1171954356	hemibrain_2	hemibrain	AOTUv3_dorsal		AOTUv3_dorsal__1		AOTU_BU_MB_PED
1141213129	hemibrain_2	hemibrain	AOTUv3_dorsal		AOTUv3_dorsal__1		AOTU_BU_MB_PED
5813069696	hemibrain_2	hemibrain	AOTUv3_dorsal		AOTUv3_dorsal__1		AOTU_BU_MB_PED
1171613286	hemibrain_2	hemibrain	AOTUv3_dorsal		AOTUv3_dorsal__1		AOTU_BU_MB_PED
1105839176	hemibrain_2	hemibrain	AOTUv3_dorsal		AOTUv3_dorsal__1		AOTU_BU_MB_PED
1200290859	hemibrain_2	hemibrain	AOTUv3_dorsal		AOTUv3_dorsal__1		AOTU_BU_MB_PED
1232979445	hemibrain_2	hemibrain	AOTUv3_dorsal		AOTUv3_dorsal__1		AOTU_BU_MB_PED
1233281209	hemibrain_2	hemibrain	AOTUv3_dorsal		AOTUv3_dorsal__1		AOTU_BU_MB_PED
1171207096	hemibrain_2	hemibrain	AOTUv3_dorsal		AOTUv3_dorsal__1		AOTU_BU_MB_PED
1077752379	hemibrain_2	hemibrain	AOTUv3_dorsal		AOTUv3_dorsal__1		AOTU_BU_MB_PED
1109478369	hemibrain_2	hemibrain	AOTUv3_dorsal		AOTUv3_dorsal__1		AOTU_BU_MB_PED
5812979232	hemibrain_2	hemibrain	AOTUv3_dorsal		AOTUv3_dorsal__1		AOTU_BU_MB_PED
1167563540	hemibrain_2	hemibrain	AOTUv3_dorsal		AOTUv3_dorsal__1		AOTU_BU_MB_PED
1170865953	hemibrain_2	hemibrain	AOTUv3_dorsal		AOTUv3_dorsal__1		AOTU_BU_MB_PED
1201624330	hemibrain_2	hemibrain	AOTUv3_dorsal		AOTUv3_dorsal__1		AOTU_BU_MB_PED
1047421689	hemibrain_2	hemibrain	AOTUv3_dorsal		AOTUv3_dorsal__1		AOTU_BU_MB_PED
720575940634916709	left_0	left	AOTUv3_dorsal	DALcl1_dorsal	AOTUv3_dorsal__1	77126617788657983	AOTU_BU_MB_PED
720575940636237540	left_0	left	AOTUv3_dorsal	DALcl1_dorsal	AOTUv3_dorsal__1	77337517863028586	AOTU_BU_MB_PED
720575940609716430	left_0	left	AOTUv3_dorsal	DALcl1_dorsal	AOTUv3_dorsal__1	77548761534490074	AOTU_BU_MB_PED
720575940615973076	left_0	left	AOTUv3_dorsal	DALcl1_dorsal	AOTUv3_dorsal__1	77478392723025530	AOTU_BU_MB_PED
720575940618399141	left_0	left	AOTUv3_dorsal	DALcl1_dorsal	AOTUv3_dorsal__1	77267286624478976	AOTU_BU_MB_PED
720575940615976861	left_0	left	AOTUv3_dorsal	DALcl1_dorsal	AOTUv3_dorsal__1	77267355277233704	AOTU_BU_MB_PED
720575940626817354	left_0	left	AOTUv3_dorsal	DALcl1_dorsal	AOTUv3_dorsal__1	77337586582596781	AOTU_BU_MB_PED
720575940630706247	left_0	left	AOTUv3_dorsal	DALcl1_dorsal	AOTUv3_dorsal__1	77548761534484928	AOTU_BU_MB_PED
720575940618994603	left_0	left	AOTUv3_dorsal	DALcl1_dorsal	AOTUv3_dorsal__1	77548692814982879	AOTU_BU_MB_PED
720575940618851521	left_0	left	AOTUv3_dorsal	DALcl1_dorsal	AOTUv3_dorsal__1	77478392790318890	AOTU_BU_MB_PED
720575940630788639	left_0	left	AOTUv3_dorsal	DALcl1_dorsal	AOTUv3_dorsal__1	77267286624543085	AOTU_BU_MB_PED
720575940626780422	left_0	left	AOTUv3_dorsal	DALcl1_dorsal	AOTUv3_dorsal__1	77548624095554735	AOTU_BU_MB_PED
720575940632288569	left_0	left	AOTUv3_dorsal	DALcl1_dorsal	AOTUv3_dorsal__1	77196711721968797	AOTU_BU_MB_PED
720575940620254079	left_0	left	AOTUv3_dorsal	DALcl1_dorsal	AOTUv3_dorsal__1	77689567741988021	AOTU_BU_MB_PED
720575940635121433	left_0	left	AOTUv3_dorsal	DALcl1_dorsal	AOTUv3_dorsal__1	77548486723416238	AOTU_BU_MB_PED
720575940620423518	left_0	left	AOTUv3_dorsal	DALcl1_dorsal	AOTUv3_dorsal__1	76985811580595553	AOTU_BU_MB_PED
720575940624852508	left_0	left	AOTUv3_dorsal	DALcl1_dorsal	AOTUv3_dorsal__1	77126617788545245	AOTU_BU_MB_PED
720575940622073235	left_0	left	AOTUv3_dorsal	DALcl1_dorsal	AOTUv3_dorsal__1	77548761534506947	AOTU_BU_MB_PED
720575940612938902	left_0	left	AOTUv3_dorsal	DALcl1_dorsal	AOTUv3_dorsal__1	77408024045884150	AOTU_BU_MB_PED
720575940621501709	left_0	left	AOTUv3_dorsal	DALcl1_dorsal	AOTUv3_dorsal__1	77548761534594218	AOTU_BU_MB_PED
720575940649638009	left_0	left	AOTUv3_dorsal	DALcl1_dorsal	AOTUv3_dorsal__1	77337586582236334	AOTU_BU_MB_PED
720575940606670859	left_0	left	AOTUv3_dorsal	DALcl1_dorsal	AOTUv3_dorsal__1	77689361650565167	AOTU_BU_MB_PED
720575940642837870	left_0	left	AOTUv3_dorsal	DALcl1_dorsal	AOTUv3_dorsal__1	77548761534547479	AOTU_BU_MB_PED
720575940610556529	left_0	left	AOTUv3_dorsal	DALcl1_dorsal	AOTUv3_dorsal__1	77408024045896926	AOTU_BU_MB_PED
720575940612170989	left_0	left	AOTUv3_dorsal	DALcl1_dorsal	AOTUv3_dorsal__1	77196986532659897	AOTU_BU_MB_PED
720575940612498984	left_0	left	AOTUv3_dorsal	DALcl1_dorsal	AOTUv3_dorsal__1	77196917813487429	AOTU_BU_MB_PED
720575940624318757	left_0	left	AOTUv3_dorsal	DALcl1_dorsal	AOTUv3_dorsal__1	77548761534523442	AOTU_BU_MB_PED
720575940609648226	left_0	left	AOTUv3_dorsal	DALcl1_dorsal	AOTUv3_dorsal__1	77197055185113546	AOTU_BU_MB_PED
720575940610437093	left_0	left	AOTUv3_dorsal	DALcl1_dorsal	AOTUv3_dorsal__1	77689361650510709	AOTU_BU_MB_PED
720575940609542754	left_0	left	AOTUv3_dorsal	DALcl1_dorsal	AOTUv3_dorsal__1	77407955326665600	AOTU_BU_MB_PED
720575940615984596	left_0	left	AOTUv3_dorsal	DALcl1_dorsal	AOTUv3_dorsal__1	77407955326398017	AOTU_BU_MB_PED
720575940630159160	left_0	left	AOTUv3_dorsal	DALcl1_dorsal	AOTUv3_dorsal__1	77266942960261305	AOTU_BU_MB_PED
720575940623220372	left_0	left	AOTUv3_dorsal	DALcl1_dorsal	AOTUv3_dorsal__1	77618924186857563	AOTU_BU_MB_PED
720575940619118427	left_0	left	AOTUv3_dorsal	DALcl1_dorsal	AOTUv3_dorsal__1	77337655301727082	AOTU_BU_MB_PED
720575940637053766	left_0	left	AOTUv3_dorsal	DALcl1_dorsal	AOTUv3_dorsal__1	77337655301713381	AOTU_BU_MB_PED
720575940650743030	left_0	left	AOTUv3_dorsal	DALcl1_dorsal	AOTUv3_dorsal__1	77337655368653193	AOTU_BU_MB_PED
720575940627243267	left_0	left	AOTUv3_dorsal	DALcl1_dorsal	AOTUv3_dorsal__1	77548761534534155	AOTU_BU_MB_PED
720575940647317113	left_0	left	AOTUv3_dorsal	DALcl1_dorsal	AOTUv3_dorsal__1	77548761534448546	AOTU_BU_MB_PED
720575940627778137	left_0	left	AOTUv3_dorsal	DALcl1_dorsal	AOTUv3_dorsal__1	77548761534450921	AOTU_BU_MB_PED
720575940635218350	left_0	left	AOTUv3_dorsal	DALcl1_dorsal	AOTUv3_dorsal__1	77548692814981763	AOTU_BU_MB_PED
720575940606933003	left_0	left	AOTUv3_dorsal	DALcl1_dorsal	AOTUv3_dorsal__1	77267286624471749	AOTU_BU_MB_PED
720575940636531519	left_0	left	AOTUv3_dorsal	DALcl1_dorsal	AOTUv3_dorsal__1	77548761534453165	AOTU_BU_MB_PED
720575940643251236	left_0	left	AOTUv3_dorsal	DALcl1_dorsal	AOTUv3_dorsal__1	77478392723055111	AOTU_BU_MB_PED
720575940625175960	left_0	left	AOTUv3_dorsal	DALcl1_dorsal	AOTUv3_dorsal__1	77056249044216426	AOTU_BU_MB_PED
720575940640124379	left_0	left	AOTUv3_dorsal	DALcl1_dorsal	AOTUv3_dorsal__1	77689361650610193	AOTU_BU_MB_PED
720575940618882475	left_0	left	AOTUv3_dorsal	DALcl1_dorsal	AOTUv3_dorsal__1	77478392790423969	AOTU_BU_MB_PED
720575940621501453	left_0	left	AOTUv3_dorsal	DALcl1_dorsal	AOTUv3_dorsal__1	77548761534467596	AOTU_BU_MB_PED
720575940620474072	right_1	right	AOTUv3_dorsal	DALcl1_dorsal	AOTUv3_dorsal__1	81911829697849608	AOTU_BU_MB_PED
720575940626715377	right_1	right	AOTUv3_dorsal	DALcl1_dorsal	AOTUv3_dorsal__1	81841392234190507	AOTU_BU_MB_PED
720575940620848342	right_1	right	AOTUv3_dorsal	DALcl1_dorsal	AOTUv3_dorsal__1	82333973442941890	AOTU_BU_MB_PED
720575940632880224	right_1	right	AOTUv3_dorsal	DALcl1_dorsal	AOTUv3_dorsal__1	81911829697858410	AOTU_BU_MB_PED
720575940615072943	right_1	right	AOTUv3_dorsal	DALcl1_dorsal	AOTUv3_dorsal__1	81841667111520109	AOTU_BU_MB_PED
720575940606864905	right_1	right	AOTUv3_dorsal	DALcl1_dorsal	AOTUv3_dorsal__1	81911829697848413	AOTU_BU_MB_PED
720575940608931396	right_1	right	AOTUv3_dorsal	DALcl1_dorsal	AOTUv3_dorsal__1	81911829697852294	AOTU_BU_MB_PED
720575940620614310	right_1	right	AOTUv3_dorsal	DALcl1_dorsal	AOTUv3_dorsal__1	81911829697855540	AOTU_BU_MB_PED
720575940629704252	right_1	right	AOTUv3_dorsal	DALcl1_dorsal	AOTUv3_dorsal__1	81911829697858596	AOTU_BU_MB_PED
720575940619784374	right_1	right	AOTUv3_dorsal	DALcl1_dorsal	AOTUv3_dorsal__1	82052567185917886	AOTU_BU_MB_PED
720575940615846356	right_1	right	AOTUv3_dorsal	DALcl1_dorsal	AOTUv3_dorsal__1	81911760978366231	AOTU_BU_MB_PED
720575940622494699	right_1	right	AOTUv3_dorsal	DALcl1_dorsal	AOTUv3_dorsal__1	81911829697857371	AOTU_BU_MB_PED
720575940619172079	right_1	right	AOTUv3_dorsal	DALcl1_dorsal	AOTUv3_dorsal__1	81911829697851869	AOTU_BU_MB_PED
720575940618570661	right_1	right	AOTUv3_dorsal	DALcl1_dorsal	AOTUv3_dorsal__1	82193304674275679	AOTU_BU_MB_PED
720575940620846806	right_1	right	AOTUv3_dorsal	DALcl1_dorsal	AOTUv3_dorsal__1	82122867210557370	AOTU_BU_MB_PED
720575940629574927	right_1	right	AOTUv3_dorsal	DALcl1_dorsal	AOTUv3_dorsal__1	82263673418447122	AOTU_BU_MB_PED
720575940626927635	right_1	right	AOTUv3_dorsal	DALcl1_dorsal	AOTUv3_dorsal__1	81841460953698882	AOTU_BU_MB_PED
720575940634996878	right_1	right	AOTUv3_dorsal	DALcl1_dorsal	AOTUv3_dorsal__1	81911829697857120	AOTU_BU_MB_PED
720575940638048419	right_1	right	AOTUv3_dorsal	DALcl1_dorsal	AOTUv3_dorsal__1	82404342187097829	AOTU_BU_MB_PED
720575940624346917	right_1	right	AOTUv3_dorsal	DALcl1_dorsal	AOTUv3_dorsal__1	81911829697851879	AOTU_BU_MB_PED
720575940615935325	right_1	right	AOTUv3_dorsal	DALcl1_dorsal	AOTUv3_dorsal__1	81911829697857213	AOTU_BU_MB_PED
720575940640173646	right_1	right	AOTUv3_dorsal	DALcl1_dorsal	AOTUv3_dorsal__1	81841460953712324	AOTU_BU_MB_PED
720575940622409991	right_1	right	AOTUv3_dorsal	DALcl1_dorsal	AOTUv3_dorsal__1	81911829697854976	AOTU_BU_MB_PED
720575940614258482	right_1	right	AOTUv3_dorsal	DALcl1_dorsal	AOTUv3_dorsal__1	81841460953697127	AOTU_BU_MB_PED
720575940624634040	right_1	right	AOTUv3_dorsal	DALcl1_dorsal	AOTUv3_dorsal__1	81911829697858432	AOTU_BU_MB_PED
720575940622665165	right_1	right	AOTUv3_dorsal	DALcl1_dorsal	AOTUv3_dorsal__1	81841460953702331	AOTU_BU_MB_PED
720575940618606715	right_1	right	AOTUv3_dorsal	DALcl1_dorsal	AOTUv3_dorsal__1	81841392234207069	AOTU_BU_MB_PED
720575940621022685	right_1	right	AOTUv3_dorsal	DALcl1_dorsal	AOTUv3_dorsal__1	81911829697839030	AOTU_BU_MB_PED
720575940612047853	right_1	right	AOTUv3_dorsal	DALcl1_dorsal	AOTUv3_dorsal__1	81911829697855919	AOTU_BU_MB_PED
720575940634381207	right_1	right	AOTUv3_dorsal	DALcl1_dorsal	AOTUv3_dorsal__1	81841460953709544	AOTU_BU_MB_PED
720575940625819535	right_1	right	AOTUv3_dorsal	DALcl1_dorsal	AOTUv3_dorsal__1	81911760978363661	AOTU_BU_MB_PED
720575940617172436	right_1	right	AOTUv3_dorsal	DALcl1_dorsal	AOTUv3_dorsal__1	81841460953698566	AOTU_BU_MB_PED
720575940611425429	right_1	right	AOTUv3_dorsal	DALcl1_dorsal	AOTUv3_dorsal__1	81841392234191705	AOTU_BU_MB_PED
720575940622655181	right_1	right	AOTUv3_dorsal	DALcl1_dorsal	AOTUv3_dorsal__1	81911829697855548	AOTU_BU_MB_PED
720575940640234203	right_1	right	AOTUv3_dorsal	DALcl1_dorsal	AOTUv3_dorsal__1	81771298300408032	AOTU_BU_MB_PED
720575940634997134	right_1	right	AOTUv3_dorsal	DALcl1_dorsal	AOTUv3_dorsal__1	82263604698810303	AOTU_BU_MB_PED
720575940604278705	right_1	right	AOTUv3_dorsal	DALcl1_dorsal	AOTUv3_dorsal__1	81911829697857187	AOTU_BU_MB_PED
720575940612053221	right_1	right	AOTUv3_dorsal	DALcl1_dorsal	AOTUv3_dorsal__1	81841460953676050	AOTU_BU_MB_PED
720575940632424722	right_1	right	AOTUv3_dorsal	DALcl1_dorsal	AOTUv3_dorsal__1	82052567186078841	AOTU_BU_MB_PED
720575940631993555	right_1	right	AOTUv3_dorsal	DALcl1_dorsal	AOTUv3_dorsal__1	82474710931257109	AOTU_BU_MB_PED
720575940622283900	right_1	right	AOTUv3_dorsal	DALcl1_dorsal	AOTUv3_dorsal__1	82122935930186412	AOTU_BU_MB_PED
720575940629657931	right_1	right	AOTUv3_dorsal	DALcl1_dorsal	AOTUv3_dorsal__1	81841460953702396	AOTU_BU_MB_PED
720575940629681168	right_1	right	AOTUv3_dorsal	DALcl1_dorsal	AOTUv3_dorsal__1	81911829697857142	AOTU_BU_MB_PED
720575940633228615	right_1	right	AOTUv3_dorsal	DALcl1_dorsal	AOTUv3_dorsal__1	81911829697850872	AOTU_BU_MB_PED
720575940632894304	right_1	right	AOTUv3_dorsal	DALcl1_dorsal	AOTUv3_dorsal__1	81911760978371405	AOTU_BU_MB_PED
720575940637567822	right_1	right	AOTUv3_dorsal	DALcl1_dorsal	AOTUv3_dorsal__1	81911829697847945	AOTU_BU_MB_PED
720575940650343926	right_1	right	AOTUv3_dorsal	DALcl1_dorsal	AOTUv3_dorsal__1	81911829697858572	AOTU_BU_MB_PED
720575940607126485	left_0	left	AOTUv3_ventral	DALcl1_ventral	AOTUv3_ventral__0	77971386316191011	LAL_SPS_VES
720575940628656834	left_0	left	AOTUv3_ventral	DALcl1_ventral	AOTUv3_ventral__0	77971386316190894	LAL_SPS_VES
720575940619868075	left_0	left	AOTUv3_ventral	DALcl1_ventral	AOTUv3_ventral__0	77971317596712513	LAL_SPS_VES
720575940638924533	left_0	left	AOTUv3_ventral	DALcl1_ventral	AOTUv3_ventral__0	77971386316196411	LAL_SPS_VES
720575940627170715	left_0	left	AOTUv3_ventral	DALcl1_ventral	AOTUv3_ventral__0	78041755060374833	LAL_SPS_VES
720575940614611142	left_0	left	AOTUv3_ventral	DALcl1_ventral	AOTUv3_ventral__0	78041755060378227	LAL_SPS_VES
720575940629461612	left_0	left	AOTUv3_ventral	DALcl1_ventral	AOTUv3_ventral__0	78252861293267457	LAL_SPS_VES
720575940637150371	left_0	left	AOTUv3_ventral	DALcl1_ventral	AOTUv3_ventral__0	78041755060383134	LAL_SPS_VES
720575940624521706	left_0	left	AOTUv3_ventral	DALcl1_ventral	AOTUv3_ventral__0	78041686340888379	LAL_SPS_VES
720575940632387228	left_0	left	AOTUv3_ventral	DALcl1_ventral	AOTUv3_ventral__0	78041755060380786	LAL_SPS_VES
720575940625558873	left_0	left	AOTUv3_ventral	DALcl1_ventral	AOTUv3_ventral__0	77971317596710444	LAL_SPS_VES
720575940632896738	left_0	left	AOTUv3_ventral	DALcl1_ventral	AOTUv3_ventral__0	78041755060384016	LAL_SPS_VES
720575940615001686	left_0	left	AOTUv3_ventral	DALcl1_ventral	AOTUv3_ventral__0	78041686340877498	LAL_SPS_VES
720575940616837972	left_0	left	AOTUv3_ventral	DALcl1_ventral	AOTUv3_ventral__0	77971317596703803	LAL_SPS_VES
720575940615482229	left_0	left	AOTUv3_ventral	DALcl1_ventral	AOTUv3_ventral__0	77971317596711641	LAL_SPS_VES
720575940644752494	left_0	left	AOTUv3_ventral	DALcl1_ventral	AOTUv3_ventral__0	77971317596704874	LAL_SPS_VES
720575940625117498	left_0	left	AOTUv3_ventral	DALcl1_ventral	AOTUv3_ventral__0	78041755060377119	LAL_SPS_VES
720575940610334170	left_0	left	AOTUv3_ventral	DALcl1_ventral	AOTUv3_ventral__0	77971317596709327	LAL_SPS_VES
720575940615983833	left_5	left	AOTUv3_ventral	DALcl1_ventral	AOTUv3_ventral__0	77971386316201404	LAL_SPS_VES
720575940619447535	left_5	left	AOTUv3_ventral	DALcl1_ventral	AOTUv3_ventral__0	78041686340886019	LAL_SPS_VES
720575940616276829	left_5	left	AOTUv3_ventral	DALcl1_ventral	AOTUv3_ventral__0	77900948852560699	LAL_SPS_VES
720575940620824852	left_5	left	AOTUv3_ventral	DALcl1_ventral	AOTUv3_ventral__0	78534336336519894	LAL_SPS_VES
720575940619041227	left_5	left	AOTUv3_ventral	DALcl1_ventral	AOTUv3_ventral__0	77971317596707219	LAL_SPS_VES
720575940637863342	left_5	left	AOTUv3_ventral	DALcl1_ventral	AOTUv3_ventral__0	77900948852558282	LAL_SPS_VES
720575940623044622	left_5	left	AOTUv3_ventral	DALcl1_ventral	AOTUv3_ventral__0	77971317596715834	LAL_SPS_VES
720575940612106723	left_5	left	AOTUv3_ventral	DALcl1_ventral	AOTUv3_ventral__0	77900948852554351	LAL_SPS_VES
720575940625181982	left_5	left	AOTUv3_ventral	DALcl1_ventral	AOTUv3_ventral__0	78041686340883389	LAL_SPS_VES
720575940630022341	left_5	left	AOTUv3_ventral	DALcl1_ventral	AOTUv3_ventral__0	78041755060384260	LAL_SPS_VES
720575940626671637	right_1	right	AOTUv3_ventral	DALcl1_ventral	AOTUv3_ventral__0	81208417200710670	LAL_SPS_VES
720575940626487814	right_1	right	AOTUv3_ventral	DALcl1_ventral	AOTUv3_ventral__0	81208417200717288	LAL_SPS_VES
720575940611790829	right_1	right	AOTUv3_ventral	DALcl1_ventral	AOTUv3_ventral__0	81208417200721242	LAL_SPS_VES
720575940629402711	right_1	right	AOTUv3_ventral	DALcl1_ventral	AOTUv3_ventral__0	81208417200710699	LAL_SPS_VES
720575940622943271	right_1	right	AOTUv3_ventral	DALcl1_ventral	AOTUv3_ventral__0	81278785944919924	LAL_SPS_VES
720575940629030647	right_1	right	AOTUv3_ventral	DALcl1_ventral	AOTUv3_ventral__0	81208417200719489	LAL_SPS_VES
720575940646194308	right_1	right	AOTUv3_ventral	DALcl1_ventral	AOTUv3_ventral__0	81208417200718115	LAL_SPS_VES
720575940620255926	right_1	right	AOTUv3_ventral	DALcl1_ventral	AOTUv3_ventral__0	81700860903698212	LAL_SPS_VES
720575940631747833	right_1	right	AOTUv3_ventral	DALcl1_ventral	AOTUv3_ventral__0	80434498520912149	LAL_SPS_VES
720575940634734817	right_1	right	AOTUv3_ventral	DALcl1_ventral	AOTUv3_ventral__0	81208417200711972	LAL_SPS_VES
720575940610002296	right_1	right	AOTUv3_ventral	DALcl1_ventral	AOTUv3_ventral__0	81208417200729759	LAL_SPS_VES
720575940625779985	right_1	right	AOTUv3_ventral	DALcl1_ventral	AOTUv3_ventral__0	81208417200735098	LAL_SPS_VES
720575940612804514	right_1	right	AOTUv3_ventral	DALcl1_ventral	AOTUv3_ventral__0	78745717447447116	LAL_SPS_VES
720575940623315388	right_1	right	AOTUv3_ventral	DALcl1_ventral	AOTUv3_ventral__0	81208417200717059	LAL_SPS_VES
720575940632235489	right_1	right	AOTUv3_ventral	DALcl1_ventral	AOTUv3_ventral__0	81208417200720838	LAL_SPS_VES
720575940616333969	right_1	right	AOTUv3_ventral	DALcl1_ventral	AOTUv3_ventral__0	81208417200717187	LAL_SPS_VES
720575940612884433	right_1	right	AOTUv3_ventral	DALcl1_ventral	AOTUv3_ventral__0	81208417200719904	LAL_SPS_VES
720575940606548326	right_1	right	AOTUv3_ventral	DALcl1_ventral	AOTUv3_ventral__0	81208417200717175	LAL_SPS_VES
720575940625632028	right_1	right	AOTUv3_ventral	DALcl1_ventral	AOTUv3_ventral__0	80504935984685104	LAL_SPS_VES
720575940615834598	right_1	right	AOTUv3_ventral	DALcl1_ventral	AOTUv3_ventral__0	78605392409833410	LAL_SPS_VES
720575940621435597	right_1	right	AOTUv3_ventral	DALcl1_ventral	AOTUv3_ventral__0	81208417200725081	LAL_SPS_VES
720575940624334606	right_1	right	AOTUv3_ventral	DALcl1_ventral	AOTUv3_ventral__0	81208417200717371	LAL_SPS_VES
720575940618424024	right_1	right	AOTUv3_ventral	DALcl1_ventral	AOTUv3_ventral__0	80434498520919867	LAL_SPS_VES
720575940607480073	right_1	right	AOTUv3_ventral	DALcl1_ventral	AOTUv3_ventral__0	80434498520917530	LAL_SPS_VES
720575940613727382	right_1	right	AOTUv3_ventral	DALcl1_ventral	AOTUv3_ventral__0	81278785944917025	LAL_SPS_VES
720575940629396695	right_1	right	AOTUv3_ventral	DALcl1_ventral	AOTUv3_ventral__0	80364129776753567	LAL_SPS_VES
720575940620075781	right_1	right	AOTUv3_ventral	DALcl1_ventral	AOTUv3_ventral__0	80504867265137394	LAL_SPS_VES
720575940631306148	right_1	right	AOTUv3_ventral	DALcl1_ventral	AOTUv3_ventral__0	81208417200714729	LAL_SPS_VES
720575940623547144	right_1	right	AOTUv3_ventral	DALcl1_ventral	AOTUv3_ventral__0	81208417200702941	LAL_SPS_VES
720575940634003135	right_1	right	AOTUv3_ventral	DALcl1_ventral	AOTUv3_ventral__0	80434498520983670	LAL_SPS_VES
720575940625014424	left_1	left	AOTUv3_ventral	DALcl1_ventral	AOTUv3_ventral__1	80575030051854135	AOTU_LAL_SPS
720575940642725320	left_1	left	AOTUv3_ventral	DALcl1_ventral	AOTUv3_ventral__1	80504661307654902	AOTU_LAL_SPS
720575940624511120	left_1	left	AOTUv3_ventral	DALcl1_ventral	AOTUv3_ventral__1	80575030051862216	AOTU_LAL_SPS
720575940615624994	left_1	left	AOTUv3_ventral	DALcl1_ventral	AOTUv3_ventral__1	78815948752407983	AOTU_LAL_SPS
720575940626436741	left_1	left	AOTUv3_ventral	DALcl1_ventral	AOTUv3_ventral__1	80575030051866936	AOTU_LAL_SPS
720575940628551895	left_1	left	AOTUv3_ventral	DALcl1_ventral	AOTUv3_ventral__1	80575030051868291	AOTU_LAL_SPS
720575940614462879	left_1	left	AOTUv3_ventral	DALcl1_ventral	AOTUv3_ventral__1	80575030051859789	AOTU_LAL_SPS
720575940645303331	left_1	left	AOTUv3_ventral	DALcl1_ventral	AOTUv3_ventral__1	80575030051867133	AOTU_LAL_SPS
720575940645517700	left_2	left	AOTUv3_ventral	DALcl1_ventral	AOTUv3_ventral__1	80504661307675765	AOTU_LAL_SPS
720575940633715704	left_2	left	AOTUv3_ventral	DALcl1_ventral	AOTUv3_ventral__1	80575030051865641	AOTU_LAL_SPS
720575940625973135	left_2	left	AOTUv3_ventral	DALcl1_ventral	AOTUv3_ventral__1	80575030051863266	AOTU_LAL_SPS
720575940618301204	left_2	left	AOTUv3_ventral	DALcl1_ventral	AOTUv3_ventral__1	80504661307684737	AOTU_LAL_SPS
720575940606165378	left_2	left	AOTUv3_ventral	DALcl1_ventral	AOTUv3_ventral__1	80504661307683507	AOTU_LAL_SPS
720575940614126523	left_2	left	AOTUv3_ventral	DALcl1_ventral	AOTUv3_ventral__1	78815742795062412	AOTU_LAL_SPS
720575940610418329	left_2	left	AOTUv3_ventral	DALcl1_ventral	AOTUv3_ventral__1	80575030051857720	AOTU_LAL_SPS
720575940643062728	left_2	left	AOTUv3_ventral	DALcl1_ventral	AOTUv3_ventral__1	80575030051858684	AOTU_LAL_SPS
720575940619103910	left_2	left	AOTUv3_ventral	DALcl1_ventral	AOTUv3_ventral__1	78815811514529542	AOTU_LAL_SPS
720575940618615022	left_2	left	AOTUv3_ventral	DALcl1_ventral	AOTUv3_ventral__1	80575030051857601	AOTU_LAL_SPS
720575940622451859	left_4	left	AOTUv3_ventral	DALcl1_ventral	AOTUv3_ventral__1	80504661307694363	AOTU_LAL_SPS
720575940612596461	left_4	left	AOTUv3_ventral	DALcl1_ventral	AOTUv3_ventral__1	80504661307692161	AOTU_LAL_SPS
720575940621936008	left_4	left	AOTUv3_ventral	DALcl1_ventral	AOTUv3_ventral__1	80504661307689859	AOTU_LAL_SPS
720575940607548629	left_4	left	AOTUv3_ventral	DALcl1_ventral	AOTUv3_ventral__1	77408024045975968	AOTU_LAL_SPS
720575940609370232	left_4	left	AOTUv3_ventral	DALcl1_ventral	AOTUv3_ventral__1	80504661307673308	AOTU_LAL_SPS
720575940618468401	left_4	left	AOTUv3_ventral	DALcl1_ventral	AOTUv3_ventral__1	80504661307686117	AOTU_LAL_SPS
720575940615038018	left_4	left	AOTUv3_ventral	DALcl1_ventral	AOTUv3_ventral__1	80504661307693162	AOTU_LAL_SPS
720575940634076779	left_4	left	AOTUv3_ventral	DALcl1_ventral	AOTUv3_ventral__1	80575030051867141	AOTU_LAL_SPS
720575940629024527	left_4	left	AOTUv3_ventral	DALcl1_ventral	AOTUv3_ventral__1	80504661307690948	AOTU_LAL_SPS
720575940626366794	left_4	left	AOTUv3_ventral	DALcl1_ventral	AOTUv3_ventral__1	80504661307677272	AOTU_LAL_SPS
720575940606345760	left_4	left	AOTUv3_ventral	DALcl1_ventral	AOTUv3_ventral__1	78111505329539556	AOTU_LAL_SPS
720575940646030388	left_4	left	AOTUv3_ventral	DALcl1_ventral	AOTUv3_ventral__1	80504661307688684	AOTU_LAL_SPS
720575940630921005	left_4	left	AOTUv3_ventral	DALcl1_ventral	AOTUv3_ventral__1	77900948852550627	AOTU_LAL_SPS
720575940625370387	left_4	left	AOTUv3_ventral	DALcl1_ventral	AOTUv3_ventral__1	80504661307696567	AOTU_LAL_SPS
720575940634736376	left_4	left	AOTUv3_ventral	DALcl1_ventral	AOTUv3_ventral__1	80504661307681095	AOTU_LAL_SPS
720575940626625301	left_4	left	AOTUv3_ventral	DALcl1_ventral	AOTUv3_ventral__1	77478324070508385	AOTU_LAL_SPS
720575940604456108	left_4	left	AOTUv3_ventral	DALcl1_ventral	AOTUv3_ventral__1	77900948852550540	AOTU_LAL_SPS
720575940633378296	left_6	left	AOTUv3_ventral	DALcl1_ventral	AOTUv3_ventral__1	80575030051858687	AOTU_LAL_SPS
720575940633715960	left_6	left	AOTUv3_ventral	DALcl1_ventral	AOTUv3_ventral__1	80575030051863635	AOTU_LAL_SPS
720575940614281147	left_6	left	AOTUv3_ventral	DALcl1_ventral	AOTUv3_ventral__1	80575030051855497	AOTU_LAL_SPS
720575940639441141	left_6	left	AOTUv3_ventral	DALcl1_ventral	AOTUv3_ventral__1	80575030051868347	AOTU_LAL_SPS
720575940624016933	left_6	left	AOTUv3_ventral	DALcl1_ventral	AOTUv3_ventral__1	80575030051863487	AOTU_LAL_SPS
720575940615866854	left_6	left	AOTUv3_ventral	DALcl1_ventral	AOTUv3_ventral__1	80575030051850822	AOTU_LAL_SPS
720575940615593873	right_0	right	AOTUv3_ventral	DALcl1_ventral	AOTUv3_ventral__1	80575030051865606	AOTU_LAL_SPS
720575940625919363	right_0	right	AOTUv3_ventral	DALcl1_ventral	AOTUv3_ventral__1	81208417200719983	AOTU_LAL_SPS
720575940614378290	right_0	right	AOTUv3_ventral	DALcl1_ventral	AOTUv3_ventral__1	81208417200718465	AOTU_LAL_SPS
720575940629908072	right_0	right	AOTUv3_ventral	DALcl1_ventral	AOTUv3_ventral__1	81208417200727572	AOTU_LAL_SPS
720575940629349617	right_0	right	AOTUv3_ventral	DALcl1_ventral	AOTUv3_ventral__1	81208417200725131	AOTU_LAL_SPS
720575940654453153	right_0	right	AOTUv3_ventral	DALcl1_ventral	AOTUv3_ventral__1	81208417200724721	AOTU_LAL_SPS
720575940604106272	right_0	right	AOTUv3_ventral	DALcl1_ventral	AOTUv3_ventral__1	81208417200718492	AOTU_LAL_SPS
720575940647063348	right_0	right	AOTUv3_ventral	DALcl1_ventral	AOTUv3_ventral__1	81278785944924001	AOTU_LAL_SPS
720575940629801219	right_0	right	AOTUv3_ventral	DALcl1_ventral	AOTUv3_ventral__1	81208417200714486	AOTU_LAL_SPS
720575940637700430	right_0	right	AOTUv3_ventral	DALcl1_ventral	AOTUv3_ventral__1	81841392234191517	AOTU_LAL_SPS
720575940626585604	right_0	right	AOTUv3_ventral	DALcl1_ventral	AOTUv3_ventral__1	81841392234205660	AOTU_LAL_SPS
720575940642173384	right_0	right	AOTUv3_ventral	DALcl1_ventral	AOTUv3_ventral__1	81208417200718475	AOTU_LAL_SPS
720575940618969071	right_0	right	AOTUv3_ventral	DALcl1_ventral	AOTUv3_ventral__1	81208417200714692	AOTU_LAL_SPS
720575940622746820	right_0	right	AOTUv3_ventral	DALcl1_ventral	AOTUv3_ventral__1	78815742795056106	AOTU_LAL_SPS
720575940615954833	right_0	right	AOTUv3_ventral	DALcl1_ventral	AOTUv3_ventral__1	81208417200697219	AOTU_LAL_SPS
720575940621464614	right_0	right	AOTUv3_ventral	DALcl1_ventral	AOTUv3_ventral__1	81208417200722364	AOTU_LAL_SPS
720575940606698598	right_0	right	AOTUv3_ventral	DALcl1_ventral	AOTUv3_ventral__1	81208417200717118	AOTU_LAL_SPS
720575940626130825	right_0	right	AOTUv3_ventral	DALcl1_ventral	AOTUv3_ventral__1	81208417200717200	AOTU_LAL_SPS
720575940618817262	right_0	right	AOTUv3_ventral	DALcl1_ventral	AOTUv3_ventral__1	81208417200718493	AOTU_LAL_SPS
720575940629000791	right_0	right	AOTUv3_ventral	DALcl1_ventral	AOTUv3_ventral__1	81208417200715718	AOTU_LAL_SPS
720575940615594641	right_0	right	AOTUv3_ventral	DALcl1_ventral	AOTUv3_ventral__1	81208417200717023	AOTU_LAL_SPS
720575940647062580	right_0	right	AOTUv3_ventral	DALcl1_ventral	AOTUv3_ventral__1	81278785944930954	AOTU_LAL_SPS
720575940625397690	right_2	right	AOTUv3_ventral	DALcl1_ventral	AOTUv3_ventral__1	81208417200695953	AOTU_LAL_SPS
720575940645219892	right_2	right	AOTUv3_ventral	DALcl1_ventral	AOTUv3_ventral__1	81208417200715609	AOTU_LAL_SPS
720575940635906160	right_2	right	AOTUv3_ventral	DALcl1_ventral	AOTUv3_ventral__1	81208417200706724	AOTU_LAL_SPS
720575940621491041	right_2	right	AOTUv3_ventral	DALcl1_ventral	AOTUv3_ventral__1	81208417200718438	AOTU_LAL_SPS
720575940633870431	right_2	right	AOTUv3_ventral	DALcl1_ventral	AOTUv3_ventral__1	81771023490024391	AOTU_LAL_SPS
720575940635231607	right_2	right	AOTUv3_ventral	DALcl1_ventral	AOTUv3_ventral__1	81208417200710415	AOTU_LAL_SPS
720575940615157307	right_2	right	AOTUv3_ventral	DALcl1_ventral	AOTUv3_ventral__1	81208417200720868	AOTU_LAL_SPS
720575940631626783	right_2	right	AOTUv3_ventral	DALcl1_ventral	AOTUv3_ventral__1	78956823679615585	AOTU_LAL_SPS
720575940618584047	right_2	right	AOTUv3_ventral	DALcl1_ventral	AOTUv3_ventral__1	81208417200706544	AOTU_LAL_SPS
720575940637943630	right_2	right	AOTUv3_ventral	DALcl1_ventral	AOTUv3_ventral__1	81208417200716902	AOTU_LAL_SPS
720575940620615901	right_2	right	AOTUv3_ventral	DALcl1_ventral	AOTUv3_ventral__1	81208417200716889	AOTU_LAL_SPS
720575940625557125	right_2	right	AOTUv3_ventral	DALcl1_ventral	AOTUv3_ventral__1	81208417200718315	AOTU_LAL_SPS
720575940614487837	right_2	right	AOTUv3_ventral	DALcl1_ventral	AOTUv3_ventral__1	81208417200714547	AOTU_LAL_SPS
720575940610907890	right_2	right	AOTUv3_ventral	DALcl1_ventral	AOTUv3_ventral__1	81208417200710526	AOTU_LAL_SPS
720575940630941229	right_2	right	AOTUv3_ventral	DALcl1_ventral	AOTUv3_ventral__1	81208417200713057	AOTU_LAL_SPS
720575940604672870	right_2	right	AOTUv3_ventral	DALcl1_ventral	AOTUv3_ventral__1	81208417200710749	AOTU_LAL_SPS
720575940603926188	right_2	right	AOTUv3_ventral	DALcl1_ventral	AOTUv3_ventral__1	81208417200722440	AOTU_LAL_SPS
720575940612224754	left_3	left	AOTUv3_ventral	DALcl1_ventral	AOTUv3_ventral__2	77971386316197703	GNG_LAL_SAD
720575940620304321	left_3	left	AOTUv3_ventral	DALcl1_ventral	AOTUv3_ventral__2	77971386316192874	GNG_LAL_SAD
720575940628653199	left_3	left	AOTUv3_ventral	DALcl1_ventral	AOTUv3_ventral__2	77971386316199095	GNG_LAL_SAD
720575940625737859	left_3	left	AOTUv3_ventral	DALcl1_ventral	AOTUv3_ventral__2	78254235883753599	GNG_LAL_SAD
720575940629175749	left_3	left	AOTUv3_ventral	DALcl1_ventral	AOTUv3_ventral__2	80504661307686010	GNG_LAL_SAD
720575940614933043	right_4	right	AOTUv3_ventral	DALcl1_ventral	AOTUv3_ventral__2	81278785944926822	GNG_LAL_SAD
720575940624885593	right_4	right	AOTUv3_ventral	DALcl1_ventral	AOTUv3_ventral__2	81208417200719898	GNG_LAL_SAD
720575940610269304	right_5	right	AOTUv3_ventral	DALcl1_ventral	AOTUv3_ventral__2	81208417200705573	GNG_LAL_SAD
720575940631250744	right_5	right	AOTUv3_ventral	DALcl1_ventral	AOTUv3_ventral__2	81278785944917190	GNG_LAL_SAD
720575940613739410	right_5	right	AOTUv3_ventral	DALcl1_ventral	AOTUv3_ventral__2	81278785944919861	GNG_LAL_SAD
720575940604099006	left_7	left	AOTUv3_ventral	DALcl1_ventral	AOTUv3_ventral__3	80504661307690937	LAL_SAD_SPS
720575940630126929	left_7	left	AOTUv3_ventral	DALcl1_ventral	AOTUv3_ventral__3	80504661307692107	LAL_SAD_SPS
720575940618839472	left_7	left	AOTUv3_ventral	DALcl1_ventral	AOTUv3_ventral__3	80504661307683671	LAL_SAD_SPS
720575940631037907	left_7	left	AOTUv3_ventral	DALcl1_ventral	AOTUv3_ventral__3	80504661307698810	LAL_SAD_SPS
720575940622238205	right_3	right	AOTUv3_ventral	DALcl1_ventral	AOTUv3_ventral__3	81278785944922723	LAL_SAD_SPS
720575940626774827	right_3	right	AOTUv3_ventral	DALcl1_ventral	AOTUv3_ventral__3	81278785944921339	LAL_SAD_SPS
720575940634691508	right_3	right	AOTUv3_ventral	DALcl1_ventral	AOTUv3_ventral__3	81278785944924130	LAL_SAD_SPS
720575940638111872	right_3	right	AOTUv3_ventral	DALcl1_ventral	AOTUv3_ventral__3	81208417200719482	LAL_SAD_SPS
720575940638230643	left_3	left	AOTUv4_dorsal	DALcl2_dorsal	AOTUv4_dorsal__0	77830099071998518	AOTU_LAL_VES
720575940625148604	left_3	left	AOTUv4_dorsal	DALcl2_dorsal	AOTUv4_dorsal__0	77689636394579811	AOTU_LAL_VES
720575940630826874	left_3	left	AOTUv4_dorsal	DALcl2_dorsal	AOTUv4_dorsal__0	77900467816210982	AOTU_LAL_VES
720575940633478114	left_3	left	AOTUv4_dorsal	DALcl2_dorsal	AOTUv4_dorsal__0	77760005138408980	AOTU_LAL_VES
720575940636976191	left_3	left	AOTUv4_dorsal	DALcl2_dorsal	AOTUv4_dorsal__0	77760005071545612	AOTU_LAL_VES
720575940621895006	left_3	left	AOTUv4_dorsal	DALcl2_dorsal	AOTUv4_dorsal__0	77900399096681391	AOTU_LAL_VES
720575940622411242	left_3	left	AOTUv4_dorsal	DALcl2_dorsal	AOTUv4_dorsal__0	77619130278626129	AOTU_LAL_VES
720575940636716863	left_3	left	AOTUv4_dorsal	DALcl2_dorsal	AOTUv4_dorsal__0	77689636394219883	AOTU_LAL_VES
720575940619513765	left_3	left	AOTUv4_dorsal	DALcl2_dorsal	AOTUv4_dorsal__0	77900467816201146	AOTU_LAL_VES
720575940610137698	left_3	left	AOTUv4_dorsal	DALcl2_dorsal	AOTUv4_dorsal__0	77830099071998561	AOTU_LAL_VES
720575940611861234	left_3	left	AOTUv4_dorsal	DALcl2_dorsal	AOTUv4_dorsal__0	77829892913674191	AOTU_LAL_VES
720575940613417202	left_3	left	AOTUv4_dorsal	DALcl2_dorsal	AOTUv4_dorsal__0	77900467816387205	AOTU_LAL_VES
720575940609602936	left_3	left	AOTUv4_dorsal	DALcl2_dorsal	AOTUv4_dorsal__0	77759799047542156	AOTU_LAL_VES
720575940618218555	left_3	left	AOTUv4_dorsal	DALcl2_dorsal	AOTUv4_dorsal__0	77900467816417525	AOTU_LAL_VES
720575940616004820	left_3	left	AOTUv4_dorsal	DALcl2_dorsal	AOTUv4_dorsal__0	77619336370004722	AOTU_LAL_VES
720575940623327475	left_3	left	AOTUv4_dorsal	DALcl2_dorsal	AOTUv4_dorsal__0	77900467816209638	AOTU_LAL_VES
720575940626576149	right_0	right	AOTUv4_dorsal	DALcl2_dorsal	AOTUv4_dorsal__0	81630492092552505	AOTU_LAL_VES
720575940618578150	right_0	right	AOTUv4_dorsal	DALcl2_dorsal	AOTUv4_dorsal__0	81418973677441272	AOTU_LAL_VES
720575940630826660	right_0	right	AOTUv4_dorsal	DALcl2_dorsal	AOTUv4_dorsal__0	81630629531459312	AOTU_LAL_VES
720575940628227198	right_0	right	AOTUv4_dorsal	DALcl2_dorsal	AOTUv4_dorsal__0	81630698250734604	AOTU_LAL_VES
720575940628936168	right_0	right	AOTUv4_dorsal	DALcl2_dorsal	AOTUv4_dorsal__0	81771367019799316	AOTU_LAL_VES
720575940623545843	right_0	right	AOTUv4_dorsal	DALcl2_dorsal	AOTUv4_dorsal__0	81912035788517221	AOTU_LAL_VES
720575940636589492	right_0	right	AOTUv4_dorsal	DALcl2_dorsal	AOTUv4_dorsal__0	81841598324903653	AOTU_LAL_VES
720575940620836988	right_0	right	AOTUv4_dorsal	DALcl2_dorsal	AOTUv4_dorsal__0	81701066994998858	AOTU_LAL_VES
720575940607125771	right_0	right	AOTUv4_dorsal	DALcl2_dorsal	AOTUv4_dorsal__0	81630629531360565	AOTU_LAL_VES
720575940620444788	right_0	right	AOTUv4_dorsal	DALcl2_dorsal	AOTUv4_dorsal__0	81841460886066587	AOTU_LAL_VES
720575940629084524	right_0	right	AOTUv4_dorsal	DALcl2_dorsal	AOTUv4_dorsal__0	81771504458588665	AOTU_LAL_VES
720575940616811092	right_0	right	AOTUv4_dorsal	DALcl2_dorsal	AOTUv4_dorsal__0	81700929556083353	AOTU_LAL_VES
720575940616866587	right_0	right	AOTUv4_dorsal	DALcl2_dorsal	AOTUv4_dorsal__0	81700998275454042	AOTU_LAL_VES
720575940609808905	right_0	right	AOTUv4_dorsal	DALcl2_dorsal	AOTUv4_dorsal__0	81771367019657775	AOTU_LAL_VES
720575940639031642	right_0	right	AOTUv4_dorsal	DALcl2_dorsal	AOTUv4_dorsal__0	81841598391927702	AOTU_LAL_VES
720575940610903961	right_0	right	AOTUv4_dorsal	DALcl2_dorsal	AOTUv4_dorsal__0	81700723465090576	AOTU_LAL_VES
720575940617520413	right_0	right	AOTUv4_dorsal	DALcl2_dorsal	AOTUv4_dorsal__0	81701066994932445	AOTU_LAL_VES
720575940638911360	left_2	left	AOTUv4_dorsal	DALcl2_dorsal	AOTUv4_dorsal__1	77900467816199576	ICL_LAL_SMP
720575940605545602	left_2	left	AOTUv4_dorsal	DALcl2_dorsal	AOTUv4_dorsal__1	77900467816194252	ICL_LAL_SMP
720575940603870380	left_2	left	AOTUv4_dorsal	DALcl2_dorsal	AOTUv4_dorsal__1	77900467816206742	ICL_LAL_SMP
720575940635725978	left_2	left	AOTUv4_dorsal	DALcl2_dorsal	AOTUv4_dorsal__1	77900467816184881	ICL_LAL_SMP
720575940625790995	left_2	left	AOTUv4_dorsal	DALcl2_dorsal	AOTUv4_dorsal__1	78041136651850646	ICL_LAL_SMP
720575940636632895	left_2	left	AOTUv4_dorsal	DALcl2_dorsal	AOTUv4_dorsal__1	77900467816206747	ICL_LAL_SMP
720575940628117381	left_2	left	AOTUv4_dorsal	DALcl2_dorsal	AOTUv4_dorsal__1	77900467816195524	ICL_LAL_SMP
720575940631619353	left_2	left	AOTUv4_dorsal	DALcl2_dorsal	AOTUv4_dorsal__1	77900467816210944	ICL_LAL_SMP
720575940616609349	left_2	left	AOTUv4_dorsal	DALcl2_dorsal	AOTUv4_dorsal__1	77970836627361742	ICL_LAL_SMP
720575940614267242	right_1	right	AOTUv4_dorsal	DALcl2_dorsal	AOTUv4_dorsal__1	81841873202716240	ICL_LAL_SMP
720575940629805071	right_1	right	AOTUv4_dorsal	DALcl2_dorsal	AOTUv4_dorsal__1	81911898349581263	ICL_LAL_SMP
720575940629241335	right_1	right	AOTUv4_dorsal	DALcl2_dorsal	AOTUv4_dorsal__1	81700998275649950	ICL_LAL_SMP
720575940625218173	right_1	right	AOTUv4_dorsal	DALcl2_dorsal	AOTUv4_dorsal__1	81489479860449229	ICL_LAL_SMP
720575940613545634	right_1	right	AOTUv4_dorsal	DALcl2_dorsal	AOTUv4_dorsal__1	81841735763824752	ICL_LAL_SMP
720575940613844374	right_3	right	AOTUv4_dorsal	DALcl2_dorsal	AOTUv4_dorsal__1	81489479860446782	ICL_LAL_SMP
720575940626806248	right_3	right	AOTUv4_dorsal	DALcl2_dorsal	AOTUv4_dorsal__1	81771229580973874	ICL_LAL_SMP
720575940622075135	right_5	right	AOTUv4_dorsal	DALcl2_dorsal	AOTUv4_dorsal__1	81841460953244596	ICL_LAL_SMP
720575940613979538	right_5	right	AOTUv4_dorsal	DALcl2_dorsal	AOTUv4_dorsal__1	81771435739122266	ICL_LAL_SMP
720575940625801530	right_5	right	AOTUv4_dorsal	DALcl2_dorsal	AOTUv4_dorsal__1	81771092208977925	ICL_LAL_SMP
720575940612688242	left_0	left	AOTUv4_dorsal	DALcl2_dorsal	AOTUv4_dorsal__2	77689705114113921	CRE_SIP_SMP
720575940621773406	left_0	left	AOTUv4_dorsal	DALcl2_dorsal	AOTUv4_dorsal__2	78532961879998982	CRE_SIP_SMP
720575940603233248	left_0	left	AOTUv4_dorsal	DALcl2_dorsal	AOTUv4_dorsal__2	77548898973015067	CRE_SIP_SMP
720575940627142855	left_0	left	AOTUv4_dorsal	DALcl2_dorsal	AOTUv4_dorsal__2	77689773766182365	CRE_SIP_SMP
720575940638001380	left_0	left	AOTUv4_dorsal	DALcl2_dorsal	AOTUv4_dorsal__2	77689842552736003	CRE_SIP_SMP
720575940613676202	left_0	left	AOTUv4_dorsal	DALcl2_dorsal	AOTUv4_dorsal__2	79026161564492450	CRE_SIP_SMP
720575940622644371	left_0	left	AOTUv4_dorsal	DALcl2_dorsal	AOTUv4_dorsal__2	77619405089444010	CRE_SIP_SMP
720575940631668793	left_0	left	AOTUv4_dorsal	DALcl2_dorsal	AOTUv4_dorsal__2	77337792673609205	CRE_SIP_SMP
720575940613202322	left_0	left	AOTUv4_dorsal	DALcl2_dorsal	AOTUv4_dorsal__2	77619405089128649	CRE_SIP_SMP
720575940643405768	left_0	left	AOTUv4_dorsal	DALcl2_dorsal	AOTUv4_dorsal__2	77619405089148324	CRE_SIP_SMP
720575940610814833	left_0	left	AOTUv4_dorsal	DALcl2_dorsal	AOTUv4_dorsal__2	77548967625850493	CRE_SIP_SMP
720575940618779294	left_0	left	AOTUv4_dorsal	DALcl2_dorsal	AOTUv4_dorsal__2	77760073858308355	CRE_SIP_SMP
720575940628787984	left_0	left	AOTUv4_dorsal	DALcl2_dorsal	AOTUv4_dorsal__2	77619405089307512	CRE_SIP_SMP
720575940627937323	left_0	left	AOTUv4_dorsal	DALcl2_dorsal	AOTUv4_dorsal__2	77689636394841083	CRE_SIP_SMP
720575940626101262	left_0	left	AOTUv4_dorsal	DALcl2_dorsal	AOTUv4_dorsal__2	77548761534227847	CRE_SIP_SMP
720575940645209454	left_0	left	AOTUv4_dorsal	DALcl2_dorsal	AOTUv4_dorsal__2	77619405022013392	CRE_SIP_SMP
720575940620394689	left_0	left	AOTUv4_dorsal	DALcl2_dorsal	AOTUv4_dorsal__2	78815742526825481	CRE_SIP_SMP
720575940645803828	left_0	left	AOTUv4_dorsal	DALcl2_dorsal	AOTUv4_dorsal__2	77689842552843316	CRE_SIP_SMP
720575940643103511	left_0	left	AOTUv4_dorsal	DALcl2_dorsal	AOTUv4_dorsal__2	77760073857858259	CRE_SIP_SMP
720575940648793721	left_0	left	AOTUv4_dorsal	DALcl2_dorsal	AOTUv4_dorsal__2	77900192938265179	CRE_SIP_SMP
720575940641447387	left_0	left	AOTUv4_dorsal	DALcl2_dorsal	AOTUv4_dorsal__2	77689773833466548	CRE_SIP_SMP
720575940640044752	left_0	left	AOTUv4_dorsal	DALcl2_dorsal	AOTUv4_dorsal__2	77619336370053170	CRE_SIP_SMP
720575940623855945	left_0	left	AOTUv4_dorsal	DALcl2_dorsal	AOTUv4_dorsal__2	77478461442689019	CRE_SIP_SMP
720575940623681724	left_0	left	AOTUv4_dorsal	DALcl2_dorsal	AOTUv4_dorsal__2	77619405021931750	CRE_SIP_SMP
720575940603587500	left_0	left	AOTUv4_dorsal	DALcl2_dorsal	AOTUv4_dorsal__2	77619336370138884	CRE_SIP_SMP
720575940629366332	left_0	left	AOTUv4_dorsal	DALcl2_dorsal	AOTUv4_dorsal__2	77619405089357215	CRE_SIP_SMP
720575940612083240	left_0	left	AOTUv4_dorsal	DALcl2_dorsal	AOTUv4_dorsal__2	77689705113785196	CRE_SIP_SMP
720575940618887760	left_0	left	AOTUv4_dorsal	DALcl2_dorsal	AOTUv4_dorsal__2	77830167791313756	CRE_SIP_SMP
720575940619705735	left_0	left	AOTUv4_dorsal	DALcl2_dorsal	AOTUv4_dorsal__2	77689773833296234	CRE_SIP_SMP
720575940622960381	left_0	left	AOTUv4_dorsal	DALcl2_dorsal	AOTUv4_dorsal__2	77619473808483342	CRE_SIP_SMP
720575940621952439	left_0	left	AOTUv4_dorsal	DALcl2_dorsal	AOTUv4_dorsal__2	77548898972874217	CRE_SIP_SMP
720575940616985318	left_0	left	AOTUv4_dorsal	DALcl2_dorsal	AOTUv4_dorsal__2	77548898972941172	CRE_SIP_SMP
720575940611821078	left_0	left	AOTUv4_dorsal	DALcl2_dorsal	AOTUv4_dorsal__2	77619473808440385	CRE_SIP_SMP
720575940626337555	left_0	left	AOTUv4_dorsal	DALcl2_dorsal	AOTUv4_dorsal__2	77689636394720259	CRE_SIP_SMP
720575940625157117	right_2	right	AOTUv4_dorsal	DALcl2_dorsal	AOTUv4_dorsal__2	81841667044419048	CRE_SIP_SMP
720575940622708518	right_2	right	AOTUv4_dorsal	DALcl2_dorsal	AOTUv4_dorsal__2	81630492092484699	CRE_SIP_SMP
720575940640757107	right_2	right	AOTUv4_dorsal	DALcl2_dorsal	AOTUv4_dorsal__2	81771298300349737	CRE_SIP_SMP
720575940639368782	right_2	right	AOTUv4_dorsal	DALcl2_dorsal	AOTUv4_dorsal__2	81419385860272976	CRE_SIP_SMP
720575940642124941	right_2	right	AOTUv4_dorsal	DALcl2_dorsal	AOTUv4_dorsal__2	81630492092714276	CRE_SIP_SMP
720575940631123308	right_2	right	AOTUv4_dorsal	DALcl2_dorsal	AOTUv4_dorsal__2	81841460953420550	CRE_SIP_SMP
720575940637678426	right_2	right	AOTUv4_dorsal	DALcl2_dorsal	AOTUv4_dorsal__2	81489754604147427	CRE_SIP_SMP
720575940613120986	right_2	right	AOTUv4_dorsal	DALcl2_dorsal	AOTUv4_dorsal__2	81700654745735711	CRE_SIP_SMP
720575940632735699	right_2	right	AOTUv4_dorsal	DALcl2_dorsal	AOTUv4_dorsal__2	81560054695933195	CRE_SIP_SMP
720575940609395042	right_2	right	AOTUv4_dorsal	DALcl2_dorsal	AOTUv4_dorsal__2	81700929556115407	CRE_SIP_SMP
720575940617677381	right_2	right	AOTUv4_dorsal	DALcl2_dorsal	AOTUv4_dorsal__2	81700792184372901	CRE_SIP_SMP
720575940628028419	right_2	right	AOTUv4_dorsal	DALcl2_dorsal	AOTUv4_dorsal__2	81771023489883011	CRE_SIP_SMP
720575940609392738	right_2	right	AOTUv4_dorsal	DALcl2_dorsal	AOTUv4_dorsal__2	81771160928409300	CRE_SIP_SMP
720575940626370941	right_2	right	AOTUv4_dorsal	DALcl2_dorsal	AOTUv4_dorsal__2	81418767518982561	CRE_SIP_SMP
720575940637749062	right_2	right	AOTUv4_dorsal	DALcl2_dorsal	AOTUv4_dorsal__2	81489754604418823	CRE_SIP_SMP
720575940635583607	right_2	right	AOTUv4_dorsal	DALcl2_dorsal	AOTUv4_dorsal__2	81700723464964405	CRE_SIP_SMP
720575940628104573	right_2	right	AOTUv4_dorsal	DALcl2_dorsal	AOTUv4_dorsal__2	81630354720753440	CRE_SIP_SMP
720575940611299481	right_2	right	AOTUv4_dorsal	DALcl2_dorsal	AOTUv4_dorsal__2	81700792184101026	CRE_SIP_SMP
720575940620245696	right_2	right	AOTUv4_dorsal	DALcl2_dorsal	AOTUv4_dorsal__2	81560260787103954	CRE_SIP_SMP
720575940611160755	right_2	right	AOTUv4_dorsal	DALcl2_dorsal	AOTUv4_dorsal__2	81630423439965535	CRE_SIP_SMP
720575940613894398	right_2	right	AOTUv4_dorsal	DALcl2_dorsal	AOTUv4_dorsal__2	81489685951876414	CRE_SIP_SMP
720575940614469318	right_2	right	AOTUv4_dorsal	DALcl2_dorsal	AOTUv4_dorsal__2	81700860836682995	CRE_SIP_SMP
720575940624202424	right_2	right	AOTUv4_dorsal	DALcl2_dorsal	AOTUv4_dorsal__2	81489754671208988	CRE_SIP_SMP
720575940623976892	right_2	right	AOTUv4_dorsal	DALcl2_dorsal	AOTUv4_dorsal__2	81630423440102828	CRE_SIP_SMP
720575940611143118	right_2	right	AOTUv4_dorsal	DALcl2_dorsal	AOTUv4_dorsal__2	81560123348506138	CRE_SIP_SMP
720575940616998946	right_2	right	AOTUv4_dorsal	DALcl2_dorsal	AOTUv4_dorsal__2	81700860903791124	CRE_SIP_SMP
720575940617314589	right_2	right	AOTUv4_dorsal	DALcl2_dorsal	AOTUv4_dorsal__2	81419385926992964	CRE_SIP_SMP
720575940622565069	right_2	right	AOTUv4_dorsal	DALcl2_dorsal	AOTUv4_dorsal__2	81630354720628162	CRE_SIP_SMP
720575940612927213	right_2	right	AOTUv4_dorsal	DALcl2_dorsal	AOTUv4_dorsal__2	81560054696219407	CRE_SIP_SMP
720575940633888608	right_2	right	AOTUv4_dorsal	DALcl2_dorsal	AOTUv4_dorsal__2	81771160928818183	CRE_SIP_SMP
720575940608216132	right_2	right	AOTUv4_dorsal	DALcl2_dorsal	AOTUv4_dorsal__2	81700860903623834	CRE_SIP_SMP
720575940635503502	right_2	right	AOTUv4_dorsal	DALcl2_dorsal	AOTUv4_dorsal__2	81560123348428899	CRE_SIP_SMP
720575940631950679	right_2	right	AOTUv4_dorsal	DALcl2_dorsal	AOTUv4_dorsal__2	81771229580880196	CRE_SIP_SMP
720575940610524355	right_2	right	AOTUv4_dorsal	DALcl2_dorsal	AOTUv4_dorsal__2	81630492092600571	CRE_SIP_SMP
720575940632791879	right_2	right	AOTUv4_dorsal	DALcl2_dorsal	AOTUv4_dorsal__2	81630423440276843	CRE_SIP_SMP
720575940613116778	left_1	left	AOTUv4_dorsal	DALcl2_dorsal	AOTUv4_dorsal__3	77830099072375191	AOTU_ICL_MB_PED
720575940636779753	left_1	left	AOTUv4_dorsal	DALcl2_dorsal	AOTUv4_dorsal__3	77689430303564830	AOTU_ICL_MB_PED
720575940629133820	left_1	left	AOTUv4_dorsal	DALcl2_dorsal	AOTUv4_dorsal__3	77830099072326849	AOTU_ICL_MB_PED
720575940621052118	left_1	left	AOTUv4_dorsal	DALcl2_dorsal	AOTUv4_dorsal__3	77689361650537168	AOTU_ICL_MB_PED
720575940633305951	left_1	left	AOTUv4_dorsal	DALcl2_dorsal	AOTUv4_dorsal__3	77759730328194600	AOTU_ICL_MB_PED
720575940631124397	left_1	left	AOTUv4_dorsal	DALcl2_dorsal	AOTUv4_dorsal__3	77830099072362740	AOTU_ICL_MB_PED
720575940618014343	left_1	left	AOTUv4_dorsal	DALcl2_dorsal	AOTUv4_dorsal__3	77759730394724807	AOTU_ICL_MB_PED
720575940644525859	left_1	left	AOTUv4_dorsal	DALcl2_dorsal	AOTUv4_dorsal__3	77759730394617590	AOTU_ICL_MB_PED
720575940617546619	left_1	left	AOTUv4_dorsal	DALcl2_dorsal	AOTUv4_dorsal__3	77900467883119871	AOTU_ICL_MB_PED
720575940628078908	left_1	left	AOTUv4_dorsal	DALcl2_dorsal	AOTUv4_dorsal__3	77759730328203067	AOTU_ICL_MB_PED
720575940623619335	left_1	left	AOTUv4_dorsal	DALcl2_dorsal	AOTUv4_dorsal__3	77900467816521422	AOTU_ICL_MB_PED
720575940621172941	left_1	left	AOTUv4_dorsal	DALcl2_dorsal	AOTUv4_dorsal__3	77689361650582124	AOTU_ICL_MB_PED
720575940628275500	left_1	left	AOTUv4_dorsal	DALcl2_dorsal	AOTUv4_dorsal__3	77970836627320798	AOTU_ICL_MB_PED
720575940625805906	left_1	left	AOTUv4_dorsal	DALcl2_dorsal	AOTUv4_dorsal__3	77689705114111541	AOTU_ICL_MB_PED
720575940609579470	left_1	left	AOTUv4_dorsal	DALcl2_dorsal	AOTUv4_dorsal__3	77759730394665821	AOTU_ICL_MB_PED
720575940626007573	left_1	left	AOTUv4_dorsal	DALcl2_dorsal	AOTUv4_dorsal__3	77830099138972924	AOTU_ICL_MB_PED
720575940619215451	left_1	left	AOTUv4_dorsal	DALcl2_dorsal	AOTUv4_dorsal__3	77689361650546543	AOTU_ICL_MB_PED
720575940632566355	left_1	left	AOTUv4_dorsal	DALcl2_dorsal	AOTUv4_dorsal__3	77689361650576919	AOTU_ICL_MB_PED
720575940621656966	left_1	left	AOTUv4_dorsal	DALcl2_dorsal	AOTUv4_dorsal__3	77759799047694576	AOTU_ICL_MB_PED
720575940638612190	left_1	left	AOTUv4_dorsal	DALcl2_dorsal	AOTUv4_dorsal__3	77759730394677779	AOTU_ICL_MB_PED
720575940630144323	left_1	left	AOTUv4_dorsal	DALcl2_dorsal	AOTUv4_dorsal__3	77759730394681662	AOTU_ICL_MB_PED
720575940625503369	left_1	left	AOTUv4_dorsal	DALcl2_dorsal	AOTUv4_dorsal__3	77689361650554286	AOTU_ICL_MB_PED
720575940622062474	left_1	left	AOTUv4_dorsal	DALcl2_dorsal	AOTUv4_dorsal__3	77759799047236852	AOTU_ICL_MB_PED
720575940620105498	left_1	left	AOTUv4_dorsal	DALcl2_dorsal	AOTUv4_dorsal__3	77759799114152425	AOTU_ICL_MB_PED
720575940627640475	left_1	left	AOTUv4_dorsal	DALcl2_dorsal	AOTUv4_dorsal__3	77759730328220723	AOTU_ICL_MB_PED
720575940631148589	left_1	left	AOTUv4_dorsal	DALcl2_dorsal	AOTUv4_dorsal__3	77900467816518483	AOTU_ICL_MB_PED
720575940621696708	left_1	left	AOTUv4_dorsal	DALcl2_dorsal	AOTUv4_dorsal__3	77759799047269368	AOTU_ICL_MB_PED
720575940612324333	left_1	left	AOTUv4_dorsal	DALcl2_dorsal	AOTUv4_dorsal__3	77689430303508671	AOTU_ICL_MB_PED
720575940643182372	right_4	right	AOTUv4_dorsal	DALcl2_dorsal	AOTUv4_dorsal__3	81489479860446422	AOTU_ICL_MB_PED
720575940611969773	right_4	right	AOTUv4_dorsal	DALcl2_dorsal	AOTUv4_dorsal__3	81700723464909992	AOTU_ICL_MB_PED
720575940641663696	right_4	right	AOTUv4_dorsal	DALcl2_dorsal	AOTUv4_dorsal__3	81489479860430661	AOTU_ICL_MB_PED
720575940620182305	right_4	right	AOTUv4_dorsal	DALcl2_dorsal	AOTUv4_dorsal__3	81489411140965555	AOTU_ICL_MB_PED
720575940621116039	right_4	right	AOTUv4_dorsal	DALcl2_dorsal	AOTUv4_dorsal__3	81489479860442033	AOTU_ICL_MB_PED
720575940629875247	right_4	right	AOTUv4_dorsal	DALcl2_dorsal	AOTUv4_dorsal__3	81489479860447683	AOTU_ICL_MB_PED
720575940612942998	right_4	right	AOTUv4_dorsal	DALcl2_dorsal	AOTUv4_dorsal__3	81489479860445278	AOTU_ICL_MB_PED
720575940626048540	right_4	right	AOTUv4_dorsal	DALcl2_dorsal	AOTUv4_dorsal__3	81771092209292627	AOTU_ICL_MB_PED
720575940617644372	right_4	right	AOTUv4_dorsal	DALcl2_dorsal	AOTUv4_dorsal__3	81489479860447938	AOTU_ICL_MB_PED
720575940629469378	right_4	right	AOTUv4_dorsal	DALcl2_dorsal	AOTUv4_dorsal__3	81560123348337761	AOTU_ICL_MB_PED
720575940610659045	right_4	right	AOTUv4_dorsal	DALcl2_dorsal	AOTUv4_dorsal__3	81771092209221487	AOTU_ICL_MB_PED
720575940635068046	right_4	right	AOTUv4_dorsal	DALcl2_dorsal	AOTUv4_dorsal__3	81841392233815876	AOTU_ICL_MB_PED
720575940613090710	right_4	right	AOTUv4_dorsal	DALcl2_dorsal	AOTUv4_dorsal__3	81489411140962868	AOTU_ICL_MB_PED
720575940611971058	right_4	right	AOTUv4_dorsal	DALcl2_dorsal	AOTUv4_dorsal__3	81841460953130592	AOTU_ICL_MB_PED
720575940623109612	right_4	right	AOTUv4_dorsal	DALcl2_dorsal	AOTUv4_dorsal__3	81489479860447983	AOTU_ICL_MB_PED
720575940606697858	right_4	right	AOTUv4_dorsal	DALcl2_dorsal	AOTUv4_dorsal__3	81489479860458989	AOTU_ICL_MB_PED
720575940631822663	right_4	right	AOTUv4_dorsal	DALcl2_dorsal	AOTUv4_dorsal__3	81630560878858150	AOTU_ICL_MB_PED
720575940615957393	right_4	right	AOTUv4_dorsal	DALcl2_dorsal	AOTUv4_dorsal__3	81771023489367567	AOTU_ICL_MB_PED
720575940631824455	right_4	right	AOTUv4_dorsal	DALcl2_dorsal	AOTUv4_dorsal__3	81489411140961223	AOTU_ICL_MB_PED
720575940618733377	right_4	right	AOTUv4_dorsal	DALcl2_dorsal	AOTUv4_dorsal__3	81489479860449266	AOTU_ICL_MB_PED
720575940604969161	right_4	right	AOTUv4_dorsal	DALcl2_dorsal	AOTUv4_dorsal__3	81489479860455116	AOTU_ICL_MB_PED
720575940613129322	right_4	right	AOTUv4_dorsal	DALcl2_dorsal	AOTUv4_dorsal__3	81771160861424162	AOTU_ICL_MB_PED
720575940625848330	right_4	right	AOTUv4_dorsal	DALcl2_dorsal	AOTUv4_dorsal__3	81489479860459009	AOTU_ICL_MB_PED
720575940610931058	right_4	right	AOTUv4_dorsal	DALcl2_dorsal	AOTUv4_dorsal__3	81489479860450520	AOTU_ICL_MB_PED
720575940640370128	right_4	right	AOTUv4_dorsal	DALcl2_dorsal	AOTUv4_dorsal__3	81771092208965287	AOTU_ICL_MB_PED
720575940626925843	right_4	right	AOTUv4_dorsal	DALcl2_dorsal	AOTUv4_dorsal__3	81700654745254906	AOTU_ICL_MB_PED
720575940631831879	right_4	right	AOTUv4_dorsal	DALcl2_dorsal	AOTUv4_dorsal__3	81489479860450494	AOTU_ICL_MB_PED
720575940624592934	right_4	right	AOTUv4_dorsal	DALcl2_dorsal	AOTUv4_dorsal__3	81489479860453910	AOTU_ICL_MB_PED
720575940615960788	left_4	left	AOTUv4_dorsal	DALcl2_dorsal	AOTUv4_dorsal__4	77548830186858536	CRE_LAL_SMP
720575940654763169	left_4	left	AOTUv4_dorsal	DALcl2_dorsal	AOTUv4_dorsal__4	77689705113585823	CRE_LAL_SMP
720575940622355126	right_6	right	AOTUv4_dorsal	DALcl2_dorsal	AOTUv4_dorsal__4	81841529605412859	CRE_LAL_SMP
720575940639659427	right_6	right	AOTUv4_dorsal	DALcl2_dorsal	AOTUv4_dorsal__4	81771229580739626	CRE_LAL_SMP
329983926	hemibrain_1	hemibrain	AOTUv4_ventral		AOTUv4_ventral__0		CRE_FB_SMP
926490072	hemibrain_1	hemibrain	AOTUv4_ventral		AOTUv4_ventral__0		CRE_FB_SMP
768932330	hemibrain_1	hemibrain	AOTUv4_ventral		AOTUv4_ventral__0		CRE_FB_SMP
640665331	hemibrain_1	hemibrain	AOTUv4_ventral		AOTUv4_ventral__0		CRE_FB_SMP
885262087	hemibrain_1	hemibrain	AOTUv4_ventral		AOTUv4_ventral__0		CRE_FB_SMP
329638509	hemibrain_1	hemibrain	AOTUv4_ventral		AOTUv4_ventral__0		CRE_FB_SMP
862036858	hemibrain_1	hemibrain	AOTUv4_ventral		AOTUv4_ventral__0		CRE_FB_SMP
977006924	hemibrain_1	hemibrain	AOTUv4_ventral		AOTUv4_ventral__0		CRE_FB_SMP
5813071475	hemibrain_1	hemibrain	AOTUv4_ventral		AOTUv4_ventral__0		CRE_FB_SMP
295820085	hemibrain_1	hemibrain	AOTUv4_ventral		AOTUv4_ventral__0		CRE_FB_SMP
5813075748	hemibrain_1	hemibrain	AOTUv4_ventral		AOTUv4_ventral__0		CRE_FB_SMP
705118017	hemibrain_1	hemibrain	AOTUv4_ventral		AOTUv4_ventral__0		CRE_FB_SMP
915951662	hemibrain_1	hemibrain	AOTUv4_ventral		AOTUv4_ventral__0		CRE_FB_SMP
1039080957	hemibrain_1	hemibrain	AOTUv4_ventral		AOTUv4_ventral__0		CRE_FB_SMP
859977121	hemibrain_1	hemibrain	AOTUv4_ventral		AOTUv4_ventral__0		CRE_FB_SMP
296880800	hemibrain_1	hemibrain	AOTUv4_ventral		AOTUv4_ventral__0		CRE_FB_SMP
5812983846	hemibrain_1	hemibrain	AOTUv4_ventral		AOTUv4_ventral__0		CRE_FB_SMP
297908595	hemibrain_1	hemibrain	AOTUv4_ventral		AOTUv4_ventral__0		CRE_FB_SMP
296838079	hemibrain_1	hemibrain	AOTUv4_ventral		AOTUv4_ventral__0		CRE_FB_SMP
486842208	hemibrain_1	hemibrain	AOTUv4_ventral		AOTUv4_ventral__0		CRE_FB_SMP
988909130	hemibrain_1	hemibrain	AOTUv4_ventral		AOTUv4_ventral__0		CRE_FB_SMP
421357275	hemibrain_1	hemibrain	AOTUv4_ventral		AOTUv4_ventral__0		CRE_FB_SMP
989228019	hemibrain_1	hemibrain	AOTUv4_ventral		AOTUv4_ventral__0		CRE_FB_SMP
864073833	hemibrain_1	hemibrain	AOTUv4_ventral		AOTUv4_ventral__0		CRE_FB_SMP
1016192580	hemibrain_1	hemibrain	AOTUv4_ventral		AOTUv4_ventral__0		CRE_FB_SMP
1101487727	hemibrain_1	hemibrain	AOTUv4_ventral		AOTUv4_ventral__0		CRE_FB_SMP
5813060701	hemibrain_1	hemibrain	AOTUv4_ventral		AOTUv4_ventral__0		CRE_FB_SMP
1020280792	hemibrain_1	hemibrain	AOTUv4_ventral		AOTUv4_ventral__0		CRE_FB_SMP
1113371822	hemibrain_1	hemibrain	AOTUv4_ventral		AOTUv4_ventral__0		CRE_FB_SMP
977002744	hemibrain_1	hemibrain	AOTUv4_ventral		AOTUv4_ventral__0		CRE_FB_SMP
705463539	hemibrain_1	hemibrain	AOTUv4_ventral		AOTUv4_ventral__0		CRE_FB_SMP
296160764	hemibrain_1	hemibrain	AOTUv4_ventral		AOTUv4_ventral__0		CRE_FB_SMP
514807275	hemibrain_1	hemibrain	AOTUv4_ventral		AOTUv4_ventral__0		CRE_FB_SMP
1102191395	hemibrain_1	hemibrain	AOTUv4_ventral		AOTUv4_ventral__0		CRE_FB_SMP
298944444	hemibrain_1	hemibrain	AOTUv4_ventral		AOTUv4_ventral__0		CRE_FB_SMP
1050266721	hemibrain_1	hemibrain	AOTUv4_ventral		AOTUv4_ventral__0		CRE_FB_SMP
607933758	hemibrain_1	hemibrain	AOTUv4_ventral		AOTUv4_ventral__0		CRE_FB_SMP
828934059	hemibrain_1	hemibrain	AOTUv4_ventral		AOTUv4_ventral__0		CRE_FB_SMP
5813079193	hemibrain_1	hemibrain	AOTUv4_ventral		AOTUv4_ventral__0		CRE_FB_SMP
768224139	hemibrain_1	hemibrain	AOTUv4_ventral		AOTUv4_ventral__0		CRE_FB_SMP
296855409	hemibrain_1	hemibrain	AOTUv4_ventral		AOTUv4_ventral__0		CRE_FB_SMP
1101474458	hemibrain_1	hemibrain	AOTUv4_ventral		AOTUv4_ventral__0		CRE_FB_SMP
296851261	hemibrain_1	hemibrain	AOTUv4_ventral		AOTUv4_ventral__0		CRE_FB_SMP
422742649	hemibrain_1	hemibrain	AOTUv4_ventral		AOTUv4_ventral__0		CRE_FB_SMP
1131840673	hemibrain_1	hemibrain	AOTUv4_ventral		AOTUv4_ventral__0		CRE_FB_SMP
361364000	hemibrain_1	hemibrain	AOTUv4_ventral		AOTUv4_ventral__0		CRE_FB_SMP
1050935614	hemibrain_1	hemibrain	AOTUv4_ventral		AOTUv4_ventral__0		CRE_FB_SMP
578936675	hemibrain_1	hemibrain	AOTUv4_ventral		AOTUv4_ventral__0		CRE_FB_SMP
358259842	hemibrain_1	hemibrain	AOTUv4_ventral		AOTUv4_ventral__0		CRE_FB_SMP
893741163	hemibrain_1	hemibrain	AOTUv4_ventral		AOTUv4_ventral__0		CRE_FB_SMP
1163898298	hemibrain_1	hemibrain	AOTUv4_ventral		AOTUv4_ventral__0		CRE_FB_SMP
642365841	hemibrain_1	hemibrain	AOTUv4_ventral		AOTUv4_ventral__0		CRE_FB_SMP
720575940627779560	left_0	left	AOTUv4_ventral	DALcl2_ventral	AOTUv4_ventral__0	79237474022580006	CRE_FB_SMP
720575940606198473	left_0	left	AOTUv4_ventral	DALcl2_ventral	AOTUv4_ventral__0	77971317529951631	CRE_FB_SMP
720575940610908057	left_0	left	AOTUv4_ventral	DALcl2_ventral	AOTUv4_ventral__0	77760142510506411	CRE_FB_SMP
720575940631119827	left_0	left	AOTUv4_ventral	DALcl2_ventral	AOTUv4_ventral__0	78885630234929412	CRE_FB_SMP
720575940627557909	left_0	left	AOTUv4_ventral	DALcl2_ventral	AOTUv4_ventral__0	79448511535632425	CRE_FB_SMP
720575940620492373	left_0	left	AOTUv4_ventral	DALcl2_ventral	AOTUv4_ventral__0	77971317529950353	CRE_FB_SMP
720575940629112060	left_0	left	AOTUv4_ventral	DALcl2_ventral	AOTUv4_ventral__0	78885630234941537	CRE_FB_SMP
720575940612243918	left_0	left	AOTUv4_ventral	DALcl2_ventral	AOTUv4_ventral__0	77971317529935082	CRE_FB_SMP
720575940625703824	left_0	left	AOTUv4_ventral	DALcl2_ventral	AOTUv4_ventral__0	78744892745992646	CRE_FB_SMP
720575940604074174	left_0	left	AOTUv4_ventral	DALcl2_ventral	AOTUv4_ventral__0	78744755374321352	CRE_FB_SMP
720575940629424202	left_0	left	AOTUv4_ventral	DALcl2_ventral	AOTUv4_ventral__0	78674524002478479	CRE_FB_SMP
720575940613300722	left_0	left	AOTUv4_ventral	DALcl2_ventral	AOTUv4_ventral__0	78182286390189146	CRE_FB_SMP
720575940620245926	left_0	left	AOTUv4_ventral	DALcl2_ventral	AOTUv4_ventral__0	78744824093673223	CRE_FB_SMP
720575940628057862	left_0	left	AOTUv4_ventral	DALcl2_ventral	AOTUv4_ventral__0	78815398929506750	CRE_FB_SMP
720575940623539976	left_0	left	AOTUv4_ventral	DALcl2_ventral	AOTUv4_ventral__0	78815261490759175	CRE_FB_SMP
720575940632735545	left_0	left	AOTUv4_ventral	DALcl2_ventral	AOTUv4_ventral__0	78744824027207157	CRE_FB_SMP
720575940604481760	left_0	left	AOTUv4_ventral	DALcl2_ventral	AOTUv4_ventral__0	78674524002393276	CRE_FB_SMP
720575940629000603	left_0	left	AOTUv4_ventral	DALcl2_ventral	AOTUv4_ventral__0	78744892746462911	CRE_FB_SMP
720575940625535621	left_0	left	AOTUv4_ventral	DALcl2_ventral	AOTUv4_ventral__0	79448580255233338	CRE_FB_SMP
720575940637924324	left_0	left	AOTUv4_ventral	DALcl2_ventral	AOTUv4_ventral__0	78745030185354616	CRE_FB_SMP
720575940628856514	left_0	left	AOTUv4_ventral	DALcl2_ventral	AOTUv4_ventral__0	78744961465991288	CRE_FB_SMP
720575940625680784	left_0	left	AOTUv4_ventral	DALcl2_ventral	AOTUv4_ventral__0	77971317529937907	CRE_FB_SMP
720575940617155742	left_0	left	AOTUv4_ventral	DALcl2_ventral	AOTUv4_ventral__0	79237542742134136	CRE_FB_SMP
720575940627446090	left_0	left	AOTUv4_ventral	DALcl2_ventral	AOTUv4_ventral__0	77971317529944978	CRE_FB_SMP
720575940621216169	left_0	left	AOTUv4_ventral	DALcl2_ventral	AOTUv4_ventral__0	78744892746651951	CRE_FB_SMP
720575940610919778	left_0	left	AOTUv4_ventral	DALcl2_ventral	AOTUv4_ventral__0	78744824093641956	CRE_FB_SMP
720575940612012566	left_0	left	AOTUv4_ventral	DALcl2_ventral	AOTUv4_ventral__0	78744892746626007	CRE_FB_SMP
720575940619866759	left_0	left	AOTUv4_ventral	DALcl2_ventral	AOTUv4_ventral__0	78674524002354611	CRE_FB_SMP
720575940630396235	left_0	left	AOTUv4_ventral	DALcl2_ventral	AOTUv4_ventral__0	78745030185350873	CRE_FB_SMP
720575940632646189	left_0	left	AOTUv4_ventral	DALcl2_ventral	AOTUv4_ventral__0	78745030185388984	CRE_FB_SMP
720575940639924176	left_0	left	AOTUv4_ventral	DALcl2_ventral	AOTUv4_ventral__0	79519017718924678	CRE_FB_SMP
720575940614773032	left_0	left	AOTUv4_ventral	DALcl2_ventral	AOTUv4_ventral__0	78744892746613847	CRE_FB_SMP
720575940621176564	left_0	left	AOTUv4_ventral	DALcl2_ventral	AOTUv4_ventral__0	78885561515447359	CRE_FB_SMP
720575940627723338	left_0	left	AOTUv4_ventral	DALcl2_ventral	AOTUv4_ventral__0	78674455349474855	CRE_FB_SMP
720575940622605320	left_0	left	AOTUv4_ventral	DALcl2_ventral	AOTUv4_ventral__0	78744961465997178	CRE_FB_SMP
720575940629615417	left_0	left	AOTUv4_ventral	DALcl2_ventral	AOTUv4_ventral__0	78744961465958982	CRE_FB_SMP
720575940620203340	left_0	left	AOTUv4_ventral	DALcl2_ventral	AOTUv4_ventral__0	78252655134487464	CRE_FB_SMP
720575940626973821	left_0	left	AOTUv4_ventral	DALcl2_ventral	AOTUv4_ventral__0	77900811279713618	CRE_FB_SMP
720575940631958829	left_0	left	AOTUv4_ventral	DALcl2_ventral	AOTUv4_ventral__0	78182286390195168	CRE_FB_SMP
720575940627424199	left_0	left	AOTUv4_ventral	DALcl2_ventral	AOTUv4_ventral__0	79518948999443448	CRE_FB_SMP
720575940625415196	left_0	left	AOTUv4_ventral	DALcl2_ventral	AOTUv4_ventral__0	78744824027234453	CRE_FB_SMP
720575940615285919	left_0	left	AOTUv4_ventral	DALcl2_ventral	AOTUv4_ventral__0	78604155258283088	CRE_FB_SMP
720575940622523101	left_0	left	AOTUv4_ventral	DALcl2_ventral	AOTUv4_ventral__0	78744961466020590	CRE_FB_SMP
720575940627900871	left_0	left	AOTUv4_ventral	DALcl2_ventral	AOTUv4_ventral__0	78745030185428961	CRE_FB_SMP
720575940633537823	left_0	left	AOTUv4_ventral	DALcl2_ventral	AOTUv4_ventral__0	78674524002514218	CRE_FB_SMP
720575940624449428	left_0	left	AOTUv4_ventral	DALcl2_ventral	AOTUv4_ventral__0	80011461488983466	CRE_FB_SMP
720575940627342211	left_0	left	AOTUv4_ventral	DALcl2_ventral	AOTUv4_ventral__0	78182286390192693	CRE_FB_SMP
720575940625439690	left_0	left	AOTUv4_ventral	DALcl2_ventral	AOTUv4_ventral__0	78674592721874163	CRE_FB_SMP
720575940630900983	left_0	left	AOTUv4_ventral	DALcl2_ventral	AOTUv4_ventral__0	78744824093686507	CRE_FB_SMP
720575940632862177	left_0	left	AOTUv4_ventral	DALcl2_ventral	AOTUv4_ventral__0	78815261490787540	CRE_FB_SMP
720575940620428225	left_0	left	AOTUv4_ventral	DALcl2_ventral	AOTUv4_ventral__0	78745030185406541	CRE_FB_SMP
720575940604798910	left_0	left	AOTUv4_ventral	DALcl2_ventral	AOTUv4_ventral__0	77971317529946334	CRE_FB_SMP
720575940627357969	left_0	left	AOTUv4_ventral	DALcl2_ventral	AOTUv4_ventral__0	79448580255222143	CRE_FB_SMP
720575940635223152	left_0	left	AOTUv4_ventral	DALcl2_ventral	AOTUv4_ventral__0	77760211229833909	CRE_FB_SMP
720575940624323592	right_0	right	AOTUv4_ventral	DALcl2_ventral	AOTUv4_ventral__0	80856298668769772	CRE_FB_SMP
720575940616199892	right_0	right	AOTUv4_ventral	DALcl2_ventral	AOTUv4_ventral__0	80856298668770875	CRE_FB_SMP
720575940622841037	right_0	right	AOTUv4_ventral	DALcl2_ventral	AOTUv4_ventral__0	80856298668769672	CRE_FB_SMP
720575940612421101	right_0	right	AOTUv4_ventral	DALcl2_ventral	AOTUv4_ventral__0	80856229949287654	CRE_FB_SMP
720575940627433288	right_0	right	AOTUv4_ventral	DALcl2_ventral	AOTUv4_ventral__0	80856298668769745	CRE_FB_SMP
720575940644674851	right_0	right	AOTUv4_ventral	DALcl2_ventral	AOTUv4_ventral__0	80856298668766962	CRE_FB_SMP
720575940623759591	right_0	right	AOTUv4_ventral	DALcl2_ventral	AOTUv4_ventral__0	80856229949282945	CRE_FB_SMP
720575940616811584	right_0	right	AOTUv4_ventral	DALcl2_ventral	AOTUv4_ventral__0	80856229949286333	CRE_FB_SMP
720575940621765467	right_0	right	AOTUv4_ventral	DALcl2_ventral	AOTUv4_ventral__0	80856298668764367	CRE_FB_SMP
720575940627038792	right_0	right	AOTUv4_ventral	DALcl2_ventral	AOTUv4_ventral__0	80856229949287739	CRE_FB_SMP
720575940622897917	right_0	right	AOTUv4_ventral	DALcl2_ventral	AOTUv4_ventral__0	80856298668770872	CRE_FB_SMP
720575940613275311	right_0	right	AOTUv4_ventral	DALcl2_ventral	AOTUv4_ventral__0	80856298668768284	CRE_FB_SMP
720575940609777476	right_0	right	AOTUv4_ventral	DALcl2_ventral	AOTUv4_ventral__0	80856229949290055	CRE_FB_SMP
720575940610051733	right_0	right	AOTUv4_ventral	DALcl2_ventral	AOTUv4_ventral__0	80856229949287721	CRE_FB_SMP
720575940618295376	right_0	right	AOTUv4_ventral	DALcl2_ventral	AOTUv4_ventral__0	80856298668768257	CRE_FB_SMP
720575940643921444	right_0	right	AOTUv4_ventral	DALcl2_ventral	AOTUv4_ventral__0	80856229949286463	CRE_FB_SMP
720575940623256757	right_0	right	AOTUv4_ventral	DALcl2_ventral	AOTUv4_ventral__0	80856298668764050	CRE_FB_SMP
720575940624383892	right_0	right	AOTUv4_ventral	DALcl2_ventral	AOTUv4_ventral__0	80856298668763081	CRE_FB_SMP
720575940613200559	right_0	right	AOTUv4_ventral	DALcl2_ventral	AOTUv4_ventral__0	80856298668765792	CRE_FB_SMP
720575940659184257	right_0	right	AOTUv4_ventral	DALcl2_ventral	AOTUv4_ventral__0	80856298668768399	CRE_FB_SMP
720575940624437735	right_0	right	AOTUv4_ventral	DALcl2_ventral	AOTUv4_ventral__0	80856229949294564	CRE_FB_SMP
720575940645273652	right_0	right	AOTUv4_ventral	DALcl2_ventral	AOTUv4_ventral__0	80856229949281844	CRE_FB_SMP
720575940608745006	right_0	right	AOTUv4_ventral	DALcl2_ventral	AOTUv4_ventral__0	80856229949290023	CRE_FB_SMP
720575940626012072	right_0	right	AOTUv4_ventral	DALcl2_ventral	AOTUv4_ventral__0	80856298668769687	CRE_FB_SMP
720575940626138008	right_0	right	AOTUv4_ventral	DALcl2_ventral	AOTUv4_ventral__0	80856229949290022	CRE_FB_SMP
720575940643323592	right_0	right	AOTUv4_ventral	DALcl2_ventral	AOTUv4_ventral__0	80856229949289958	CRE_FB_SMP
720575940627653502	right_0	right	AOTUv4_ventral	DALcl2_ventral	AOTUv4_ventral__0	80856298668772320	CRE_FB_SMP
720575940623902307	right_0	right	AOTUv4_ventral	DALcl2_ventral	AOTUv4_ventral__0	80856229949287575	CRE_FB_SMP
720575940613711614	right_0	right	AOTUv4_ventral	DALcl2_ventral	AOTUv4_ventral__0	80856229949288789	CRE_FB_SMP
720575940621616518	right_0	right	AOTUv4_ventral	DALcl2_ventral	AOTUv4_ventral__0	80856298668769686	CRE_FB_SMP
720575940631398308	right_0	right	AOTUv4_ventral	DALcl2_ventral	AOTUv4_ventral__0	80856229949287666	CRE_FB_SMP
720575940620760429	right_0	right	AOTUv4_ventral	DALcl2_ventral	AOTUv4_ventral__0	80856298668768428	CRE_FB_SMP
720575940623855117	right_0	right	AOTUv4_ventral	DALcl2_ventral	AOTUv4_ventral__0	80856229949282980	CRE_FB_SMP
720575940628967168	right_0	right	AOTUv4_ventral	DALcl2_ventral	AOTUv4_ventral__0	80856298668769752	CRE_FB_SMP
720575940629342479	right_0	right	AOTUv4_ventral	DALcl2_ventral	AOTUv4_ventral__0	80856229949287606	CRE_FB_SMP
720575940627194267	right_0	right	AOTUv4_ventral	DALcl2_ventral	AOTUv4_ventral__0	80856229949287592	CRE_FB_SMP
720575940631086649	right_0	right	AOTUv4_ventral	DALcl2_ventral	AOTUv4_ventral__0	80856229949289891	CRE_FB_SMP
720575940628716360	right_0	right	AOTUv4_ventral	DALcl2_ventral	AOTUv4_ventral__0	80856229949291181	CRE_FB_SMP
720575940627109116	right_0	right	AOTUv4_ventral	DALcl2_ventral	AOTUv4_ventral__0	80856229949284124	CRE_FB_SMP
720575940613152175	right_0	right	AOTUv4_ventral	DALcl2_ventral	AOTUv4_ventral__0	80856298668768378	CRE_FB_SMP
720575940628137222	right_0	right	AOTUv4_ventral	DALcl2_ventral	AOTUv4_ventral__0	80856298668769593	CRE_FB_SMP
720575940635395429	right_0	right	AOTUv4_ventral	DALcl2_ventral	AOTUv4_ventral__0	80856298668767045	CRE_FB_SMP
720575940627425276	right_0	right	AOTUv4_ventral	DALcl2_ventral	AOTUv4_ventral__0	80856298668763186	CRE_FB_SMP
720575940626090782	right_0	right	AOTUv4_ventral	DALcl2_ventral	AOTUv4_ventral__0	80856229949287625	CRE_FB_SMP
720575940627082500	right_0	right	AOTUv4_ventral	DALcl2_ventral	AOTUv4_ventral__0	81489892110590847	CRE_FB_SMP
720575940651565558	right_0	right	AOTUv4_ventral	DALcl2_ventral	AOTUv4_ventral__0	80856298668764426	CRE_FB_SMP
720575940620317564	right_0	right	AOTUv4_ventral	DALcl2_ventral	AOTUv4_ventral__0	80856298668770866	CRE_FB_SMP
720575940622016169	right_0	right	AOTUv4_ventral	DALcl2_ventral	AOTUv4_ventral__0	80856298668769667	CRE_FB_SMP
720575940622941447	right_0	right	AOTUv4_ventral	DALcl2_ventral	AOTUv4_ventral__0	80856229949287641	CRE_FB_SMP
720575940610165205	right_0	right	AOTUv4_ventral	DALcl2_ventral	AOTUv4_ventral__0	80856298668763255	CRE_FB_SMP
720575940626316606	right_0	right	AOTUv4_ventral	DALcl2_ventral	AOTUv4_ventral__0	80856229949277450	CRE_FB_SMP
720575940619376577	right_0	right	AOTUv4_ventral	DALcl2_ventral	AOTUv4_ventral__0	80856298668768020	CRE_FB_SMP
720575940621811182	right_0	right	AOTUv4_ventral	DALcl2_ventral	AOTUv4_ventral__0	80856229949287771	CRE_FB_SMP
720575940634145436	right_0	right	AOTUv4_ventral	DALcl2_ventral	AOTUv4_ventral__0	80856229949284111	CRE_FB_SMP
720575940626196732	right_0	right	AOTUv4_ventral	DALcl2_ventral	AOTUv4_ventral__0	80856298668765765	CRE_FB_SMP
720575940628940994	right_0	right	AOTUv4_ventral	DALcl2_ventral	AOTUv4_ventral__0	80856229949288881	CRE_FB_SMP
720575940613151911	right_0	right	AOTUv4_ventral	DALcl2_ventral	AOTUv4_ventral__0	80856298668764454	CRE_FB_SMP
720575940648482425	right_0	right	AOTUv4_ventral	DALcl2_ventral	AOTUv4_ventral__0	80856298668769700	CRE_FB_SMP
720575940621613508	right_0	right	AOTUv4_ventral	DALcl2_ventral	AOTUv4_ventral__0	80856298668765679	CRE_FB_SMP
886626370	hemibrain_0	hemibrain	AOTUv4_ventral		AOTUv4_ventral__1		FB_SLP_SMP
886280641	hemibrain_0	hemibrain	AOTUv4_ventral		AOTUv4_ventral__1		FB_SLP_SMP
886280488	hemibrain_0	hemibrain	AOTUv4_ventral		AOTUv4_ventral__1		FB_SLP_SMP
326849964	hemibrain_0	hemibrain	AOTUv4_ventral		AOTUv4_ventral__1		FB_SLP_SMP
295815897	hemibrain_0	hemibrain	AOTUv4_ventral		AOTUv4_ventral__1		FB_SLP_SMP
326870795	hemibrain_0	hemibrain	AOTUv4_ventral		AOTUv4_ventral__1		FB_SLP_SMP
886280235	hemibrain_0	hemibrain	AOTUv4_ventral		AOTUv4_ventral__1		FB_SLP_SMP
886280616	hemibrain_0	hemibrain	AOTUv4_ventral		AOTUv4_ventral__1		FB_SLP_SMP
885944105	hemibrain_0	hemibrain	AOTUv4_ventral		AOTUv4_ventral__1		FB_SLP_SMP
720575940619768191	left_1	left	AOTUv4_ventral	DALcl2_ventral	AOTUv4_ventral__1	78815124118465454	FB_SLP_SMP
720575940628805327	left_1	left	AOTUv4_ventral	DALcl2_ventral	AOTUv4_ventral__1	78111986298789712	FB_SLP_SMP
720575940630111628	left_1	left	AOTUv4_ventral	DALcl2_ventral	AOTUv4_ventral__1	78111986298779664	FB_SLP_SMP
720575940611912362	left_1	left	AOTUv4_ventral	DALcl2_ventral	AOTUv4_ventral__1	78815124118480350	FB_SLP_SMP
720575940612892306	left_1	left	AOTUv4_ventral	DALcl2_ventral	AOTUv4_ventral__1	78815055399025099	FB_SLP_SMP
720575940626397127	left_1	left	AOTUv4_ventral	DALcl2_ventral	AOTUv4_ventral__1	78674455349567562	FB_SLP_SMP
720575940621372713	left_1	left	AOTUv4_ventral	DALcl2_ventral	AOTUv4_ventral__1	78111986298782157	FB_SLP_SMP
720575940630329820	left_1	left	AOTUv4_ventral	DALcl2_ventral	AOTUv4_ventral__1	78111986298782170	FB_SLP_SMP
720575940615102127	left_1	left	AOTUv4_ventral	DALcl2_ventral	AOTUv4_ventral__1	78815124118471163	FB_SLP_SMP
720575940624341436	left_1	left	AOTUv4_ventral	DALcl2_ventral	AOTUv4_ventral__1	78111986298782085	FB_SLP_SMP
720575940630894583	left_1	left	AOTUv4_ventral	DALcl2_ventral	AOTUv4_ventral__1	78111986298775948	FB_SLP_SMP
720575940644614947	right_1	right	AOTUv4_ventral	DALcl2_ventral	AOTUv4_ventral__1	80856229949291307	FB_SLP_SMP
720575940620080798	right_1	right	AOTUv4_ventral	DALcl2_ventral	AOTUv4_ventral__1	80856229949285000	FB_SLP_SMP
720575940629957432	right_1	right	AOTUv4_ventral	DALcl2_ventral	AOTUv4_ventral__1	81560260787445713	FB_SLP_SMP
720575940622085389	right_1	right	AOTUv4_ventral	DALcl2_ventral	AOTUv4_ventral__1	80856229949288906	FB_SLP_SMP
720575940625952584	right_1	right	AOTUv4_ventral	DALcl2_ventral	AOTUv4_ventral__1	80856229949287676	FB_SLP_SMP
720575940624773916	right_1	right	AOTUv4_ventral	DALcl2_ventral	AOTUv4_ventral__1	81489960762924527	FB_SLP_SMP
720575940617193886	right_1	right	AOTUv4_ventral	DALcl2_ventral	AOTUv4_ventral__1	80856229949287744	FB_SLP_SMP
720575940623436531	right_1	right	AOTUv4_ventral	DALcl2_ventral	AOTUv4_ventral__1	80856229949292462	FB_SLP_SMP
720575940626561448	right_1	right	AOTUv4_ventral	DALcl2_ventral	AOTUv4_ventral__1	80856229949290205	FB_SLP_SMP
720575940625863336	right_1	right	AOTUv4_ventral	DALcl2_ventral	AOTUv4_ventral__1	80856229949285101	FB_SLP_SMP
852763931	hemibrain_0	hemibrain	CLp1		CLp1__0		ICL_SCL_SMP
325839288	hemibrain_0	hemibrain	CLp1		CLp1__0		ICL_SCL_SMP
821729315	hemibrain_0	hemibrain	CLp1		CLp1__0		ICL_SCL_SMP
325839302	hemibrain_0	hemibrain	CLp1		CLp1__0		ICL_SCL_SMP
5813091091	hemibrain_0	hemibrain	CLp1		CLp1__0		ICL_SCL_SMP
946209279	hemibrain_0	hemibrain	CLp1		CLp1__0		ICL_SCL_SMP
5813048229	hemibrain_0	hemibrain	CLp1		CLp1__0		ICL_SCL_SMP
822070896	hemibrain_0	hemibrain	CLp1		CLp1__0		ICL_SCL_SMP
821729374	hemibrain_0	hemibrain	CLp1		CLp1__0		ICL_SCL_SMP
852422685	hemibrain_0	hemibrain	CLp1		CLp1__0		ICL_SCL_SMP
387227028	hemibrain_0	hemibrain	CLp1		CLp1__0		ICL_SCL_SMP
852763857	hemibrain_0	hemibrain	CLp1		CLp1__0		ICL_SCL_SMP
883798219	hemibrain_0	hemibrain	CLp1		CLp1__0		ICL_SCL_SMP
852763402	hemibrain_0	hemibrain	CLp1		CLp1__0		ICL_SCL_SMP
852422640	hemibrain_0	hemibrain	CLp1		CLp1__0		ICL_SCL_SMP
449296405	hemibrain_0	hemibrain	CLp1		CLp1__0		ICL_SCL_SMP
511025402	hemibrain_0	hemibrain	CLp1		CLp1__0		ICL_SCL_SMP
821729208	hemibrain_2	hemibrain	CLp1		CLp1__0		ICL_SCL_SMP
701672499	hemibrain_2	hemibrain	CLp1		CLp1__0		ICL_SCL_SMP
1134140939	hemibrain_2	hemibrain	CLp1		CLp1__0		ICL_SCL_SMP
852763122	hemibrain_2	hemibrain	CLp1		CLp1__0		ICL_SCL_SMP
821728921	hemibrain_2	hemibrain	CLp1		CLp1__0		ICL_SCL_SMP
790741674	hemibrain_2	hemibrain	CLp1		CLp1__0		ICL_SCL_SMP
5813010391	hemibrain_2	hemibrain	CLp1		CLp1__0		ICL_SCL_SMP
914850280	hemibrain_2	hemibrain	CLp1		CLp1__0		ICL_SCL_SMP
790417660	hemibrain_2	hemibrain	CLp1		CLp1__0		ICL_SCL_SMP
821729349	hemibrain_2	hemibrain	CLp1		CLp1__0		ICL_SCL_SMP
821444004	hemibrain_2	hemibrain	CLp1		CLp1__0		ICL_SCL_SMP
720575940619937872	left_0	left	CLp1	DPLc4	CLp1__0	78392155873869362	ICL_SCL_SMP
720575940620569953	left_0	left	CLp1	DPLc4	CLp1__0	78040724402605185	ICL_SCL_SMP
720575940618732481	left_1	left	CLp1	DPLc4	CLp1__0	78392087154370559	ICL_SCL_SMP
720575940630594066	left_1	left	CLp1	DPLc4	CLp1__0	78321718410176965	ICL_SCL_SMP
720575940621947357	left_1	left	CLp1	DPLc4	CLp1__0	78321718410175627	ICL_SCL_SMP
720575940630273444	left_1	left	CLp1	DPLc4	CLp1__0	78392087154365339	ICL_SCL_SMP
720575940633918304	left_1	left	CLp1	DPLc4	CLp1__0	78321718410175566	ICL_SCL_SMP
720575940628844539	left_1	left	CLp1	DPLc4	CLp1__0	78321787129674769	ICL_SCL_SMP
720575940634136756	left_1	left	CLp1	DPLc4	CLp1__0	78321787129668994	ICL_SCL_SMP
720575940623324087	left_1	left	CLp1	DPLc4	CLp1__0	78321787129673513	ICL_SCL_SMP
720575940621323870	left_1	left	CLp1	DPLc4	CLp1__0	78321787129673542	ICL_SCL_SMP
720575940611672035	left_1	left	CLp1	DPLc4	CLp1__0	78321718410177140	ICL_SCL_SMP
720575940617681221	left_1	left	CLp1	DPLc4	CLp1__0	78321787129672007	ICL_SCL_SMP
720575940620746443	left_1	left	CLp1	DPLc4	CLp1__0	78321718410180880	ICL_SCL_SMP
720575940643161623	left_1	left	CLp1	DPLc4	CLp1__0	78392087154372991	ICL_SCL_SMP
720575940622205380	left_1	left	CLp1	DPLc4	CLp1__0	78392087154364125	ICL_SCL_SMP
720575940621246484	left_1	left	CLp1	DPLc4	CLp1__0	78321718410171968	ICL_SCL_SMP
720575940635508984	left_1	left	CLp1	DPLc4	CLp1__0	78321718410164323	ICL_SCL_SMP
720575940619758256	left_1	left	CLp1	DPLc4	CLp1__0	78321718410161658	ICL_SCL_SMP
720575940631837507	left_1	left	CLp1	DPLc4	CLp1__0	78321718410174537	ICL_SCL_SMP
720575940630393797	left_3	left	CLp1	DPLc4	CLp1__0	78392087154371759	ICL_SCL_SMP
720575940609676642	left_3	left	CLp1	DPLc4	CLp1__0	78392087154373005	ICL_SCL_SMP
720575940625613555	left_4	left	CLp1	DPLc4	CLp1__0	78392155873868761	ICL_SCL_SMP
720575940636524777	left_4	left	CLp1	DPLc4	CLp1__0	78321855849151455	ICL_SCL_SMP
720575940619960478	left_4	left	CLp1	DPLc4	CLp1__0	78744686789355608	ICL_SCL_SMP
720575940619485424	left_4	left	CLp1	DPLc4	CLp1__0	78744686789258204	ICL_SCL_SMP
[truncated: 22,407 more rows]
